# Supplementary material for: The MYC-Regulated RNA-Binding Proteins hnRNPC and LARP1 Are Drivers of Multiple Myeloma Cell Growth and Disease Progression and Negatively Predict Patient Survival
Source: Cancers (Basel). 2023 Nov 21;15(23):5508. doi: 10.3390/cancers15235508 (PMC10705803; doi:10.3390/cancers15235508)
Supplement: Supplementary file 1 [file cancers-15-05508-s001.zip]

Archive with 2 entries (2 files):
- Data S1-SILAC_MYC KO-48h.xlsx
- Seibert et al - Supplementary materials.pdf
