# Supplementary material for: The MYC-Regulated RNA-Binding Proteins hnRNPC and LARP1 Are Drivers of Multiple Myeloma Cell Growth and Disease Progression and Negatively Predict Patient Survival
Source: Cancers (Basel). 2023 Nov 21;15(23):5508. doi: 10.3390/cancers15235508 (PMC10705803; doi:10.3390/cancers15235508)
Supplement: Supplementary file 1 [file cancers-15-05508-s001.zip › Data S1-SILAC_MYC KO-48h.xlsx]

## Sheet: Legend
Legend
RPMI-8226 R-48 M_L	RPMI8226 cells, ratio MYC sgRNA(1) vs. NTC
RPMI-8226 R-48 H_L	RPMI8226 cells, ratio MYC sgRNA(2) vs. NTC
OPM-2 O-48 M_L	OPM2 cells, ratio MYC sgRNA(1) vs. NTC
OPM-2 O-48 H_L	OPM2 cells, ratio MYC sgRNA(2) vs. NTC
LP1 L-48 M_L	LP1 cells, ratio MYC sgRNA(1) vs. NTC
LP1 L-48 H_L	LP1 cells, ratio MYC sgRNA(2) vs. NTC
HS5 H-48 M_L	HS5 cells, ratio MYC sgRNA(1) vs. NTC
HS5 H-48 H_L	HS5 cells, ratio MYC sgRNA(2) vs. NTC
M = Medium	MYC sgRNA(1)
H = Heavy	MYC sgRNA(2)
L = Light	NTC (non-target control)
Green-marked	down-regulated with biologically determined threshold values

## Sheet: RPMI-8226 R-48 M_L
Ratio M/L normalized R1	Ratio M/L normalized R2	Ratio M/L normalized R3	Ratio M/L normalized R4	mean log2 ratio	C: T-test Significant	C: Filter (mean log2 ratio > 1 / < -1)	N: Peptides	N: Unique peptides	N: Sequence coverage [%]	N: Mol. weight [kDa]	N: Score	N: -Log T-test p-value	T: Majority protein IDs	T: Protein names	T: Gene names
-3.19879	-3.62836	-3.39894	-4.2654	-3.62287	+	Keep	1	1	1	92.775	3.7701	3.24663	Q8TEJ3	SH3 domain-containing RING finger protein 3	SH3RF3
-2.64846	-0.540484	-4.82353	NaN	-2.67083		Keep	8	8	24.7	59.202	19.128	0.786849	B3KN76;Q7L1V2;Q6ZR87;E7EW32;B4DKA0;H3BUX9	Vacuolar fusion protein MON1 homolog B	MON1B
-2.65726	-1.40415	NaN	-3.06443	-2.37528	+	Keep	5	5	3.5	192.59	2.5179	1.38192	B3KY47;Q8TF72;Q6ZVL3;B4E244	Protein Shroom3	SHROOM3
-1.94836	0.292664	-1.65836	-3.10656	-1.60515		Keep	4	4	33.3	17.42	61.918	0.96867	Q6IB24;O43924;B8ZZK5;C9IZ52	Retinal rod rhodopsin-sensitive cGMP 3,5-cyclic phosphodiesterase subunit delta	PDE6D
-1.26434	-1.37662	-1.50185	-1.43546	-1.39457	+	Keep	16	3	53.4	29.383	10.656	3.98499	C9JEH7;A4FU11;Q496E4;P22090;Q53HI6	40S ribosomal protein S4;40S ribosomal protein S4, Y isoform 1	RPS4Y1
-1.23182	-1.35642	-1.32467	-1.25936	-1.29307	+	Keep	17	17	21.5	111.4	42.714	4.61747	Q12882	Dihydropyrimidine dehydrogenase [NADP(+)]	DPYD
NaN	-1.31229	-1.29949	-1.25611	-1.2893	+	Keep	47	39	51.9	102.31	323.31	3.75997	B4DG62;A8K7J7;P19367;A0A024QZK7;Q59FD4;B3KXY9;B3KRA9	Hexokinase;Hexokinase-1	HK1
-0.504469	NaN	-1.65331	-1.51903	-1.2256		Keep	29	28	44	112.03	100.56	1.11065	Q16513	Serine/threonine-protein kinase N2	PKN2
-1.37456	-0.897006	-1.0598	-1.42175	-1.18828	+	Keep	11	11	43.1	42.441	86.842	2.59733	Q6RFH5;E9PS41;B4E018	WD repeat-containing protein 74	WDR74
-1.19172	-1.01272	-1.15589	-1.26955	-1.15747	+	Keep	10	10	36.2	46.644	84.576	3.65891	B2RAR2;Q9ULX3	RNA-binding protein NOB1	NOB1
-1.19014	-1.11129	-1.08853	-1.22959	-1.15489	+	Keep	42	37	53.7	102.36	323.31	4.28698	A8K2U2;P52789;E9PB90;Q68E10;Q53QX9	Hexokinase;Hexokinase-2	HK2
-1.10588	-1.11688	-1.1303	-1.09931	-1.11309	+	Keep	9	7	51.3	29.299	190.25	6.30137	A0A024R912;Q9BZX2;B4DGD3	Uridine kinase;Uridine-cytidine kinase 2	UCK2
-1.05361	-1.13981	-1.09804	-1.12108	-1.10314	+	Keep	21	21	47	48.275	323.31	4.97732	P14324;A0A087X090;A0A087WVN4	Farnesyl pyrophosphate synthase	FDPS
NaN	-1.42457	-0.758306	-1.09789	-1.09359	+	Keep	8	8	17.6	70.466	2.7898	1.52914	F5H148;H3BMT1;Q9NYV6;B7ZB55;B4DTK6;B4DI97;B4DZL9	RNA polymerase I-specific transcription initiation factor RRN3	RRN3
-1.00165	-1.17007	-1.01392	-1.09209	-1.06943	+	Keep	9	9	61.8	25.331	47.044	3.97051	A0A0C4DGU2;Q9Y4U1	Methylmalonic aciduria and homocystinuria type C protein	MMACHC
-1.02295	-1.02468	-1.03156	-1.07671	-1.03897	+	Keep	21	21	68.6	40.422	237.94	5.39368	A0A024R222;B4DHQ3;Q9Y617;A0A024R280	Phosphoserine aminotransferase	PSAT1
-1.07109	-0.892205	-0.981053	-1.20002	-1.03609	+	Keep	19	19	78.2	39.385	319.63	3.25589	Q96IR7	4-hydroxyphenylpyruvate dioxygenase-like protein	HPDL
-1.13965	-0.913026	-0.986159	-0.998616	-1.00936	+	Keep	26	26	72.5	51.772	323.31	3.64602	Q15306;F2Z3D5;Q99419	Interferon regulatory factor 4	IRF4
-1.07628	-1.01459	-1.15293	-0.675904	-0.979926	+	Discard	7	7	41.3	25.456	43.428	2.58159	Q9NSI2;C9JJU7	Protein FAM207A	FAM207A
-1.31333	-1.09209	-0.794357	-0.630037	-0.957455	+	Discard	14	10	16.1	116.07	12.483	2.08947	A0A024QZ70;Q7L7X3	Serine/threonine-protein kinase TAO1	TAOK1
-0.692152	-1.05209	-1.09265	NaN	-0.945629	+	Discard	13	13	49.4	44.508	48.902	1.75354	P32929	Cystathionine gamma-lyase	CTH
-0.833465	-0.88718	-1.14321	-0.901284	-0.941285	+	Discard	6	6	16.5	67.199	19.797	3.07179	D3DSM6;P41440;H3BTQ3	Folate transporter 1	SLC19A1
-1.00961	-0.881135	-0.797087	-0.974943	-0.915694	+	Discard	12	12	55.4	39.134	34.556	3.50363	O75794;X6RA30;X6RF82;X6RKY7	Cell division cycle protein 123 homolog	CDC123
NaN	-0.642099	-0.681215	-1.38809	-0.903802		Discard	3	3	29	17	23.823	1.18708	E5RIP4;A0A0S2Z5C8;A0A0S2Z5B1;A0A0S2Z5Z7;A0A0S2Z534;Q15043;E5RFZ8;E5RGA7;E5RJ40;E5RJG5	Zinc transporter ZIP14	SLC39A14
-1.10799	-0.90763	-1.00755	-0.580116	-0.900822	+	Discard	17	17	47	45.348	24.195	2.36919	Q9H5Q4;A0A024R5R8	Dimethyladenosine transferase 2, mitochondrial	TFB2M
-0.753799	-0.753361	-0.896093	-0.983675	-0.846732	+	Discard	19	18	33.5	80.832	99.728	3.18655	E9PG40;A0A140VJC8;P05067;B4DGD0;B4DJT9;A0A0A0MRG2;B4DM00;B4DQM1;B4DMD5;H7C0V9	Amyloid beta A4 protein;N-APP;Soluble APP-alpha;Soluble APP-beta;C99;Beta-amyloid protein 42;Beta-amyloid protein 40;C83;P3(42);P3(40);C80;Gamma-secretase C-terminal fragment 59;Gamma-secretase C-terminal fragment 57;Gamma-secretase C-terminal fragment 50;C31	APP
-0.807629	-0.804123	-0.952629	-0.804703	-0.842271	+	Discard	18	18	50.6	49.601	91.144	3.73853	Q13895	Bystin	BYSL
-0.611314	-0.791208	-1.12356	NaN	-0.842027	+	Discard	5	5	50	11.471	8.5236	1.51835	Q6ZSJ8	Uncharacterized protein C1orf122	C1orf122
-0.850272	-0.818885	-0.82782	-0.830896	-0.831968	+	Discard	32	6	65.8	64.369	323.31	5.956	P08243;F8WEJ5	Asparagine synthetase [glutamine-hydrolyzing]	ASNS
-0.90212	-0.811675	-0.618229	-0.986959	-0.829746	+	Discard	6	6	12.5	51.457	10.135	2.73339	A0A024QYY0;Q8WUX1;C9JJU1;C9JMY2;C9JHH7;C9JWG4;C9JNK4	Sodium-coupled neutral amino acid transporter 5	SLC38A5
-0.742845	-0.891803	-0.877924	-0.792132	-0.826176	+	Discard	18	18	46.6	59.382	140.69	3.76145	B2RDG1;Q8WVX9;E9PNW8;Q9H600	Fatty acyl-CoA reductase 1	FAR1
-0.937519	-0.621821	-1.03579	-0.707265	-0.825598	+	Discard	11	11	27	62.924	86.009	2.47147	A0A024R6H1;O15270;H0YJV2	Serine palmitoyltransferase 2	SPTLC2
-0.818681	-0.710827	-0.836656	-0.859797	-0.80649	+	Discard	12	12	54.4	27.94	82.449	3.8242	B2R823;Q9NRX1;F8WBJ6	RNA-binding protein PNO1	PNO1
-0.821075	-0.90598	-0.902093	-0.581821	-0.802742	+	Discard	4	4	1.6	362.65	18.079	2.73836	A7MBM6;Q8NEZ4;Q75MN6;H7BY37	Histone-lysine N-methyltransferase 2C	MLL3;KMT2C
-0.783042	-0.672612	-0.853997	-0.879303	-0.797238	+	Discard	16	16	59.6	40.97	323.31	3.37067	A0A024R7D0;P49366;A0A087WZK0;Q5J8M5;A0A024R7G5;A0A024R7E9;M0R253;M0QX43	Deoxyhypusine synthase	DHPS
-0.673509	-0.669671	-1.02359	-0.744946	-0.77793	+	Discard	16	16	38.1	50.381	225.12	2.57903	Q5T3I0;A8KAG1;A0A0A0MRK1;E9PAV9;F8W895	G patch domain-containing protein 4	GPATCH4
-0.744656	-0.938265	-0.632025	-0.790609	-0.776389	+	Discard	15	15	34	77.942	40.012	2.93057	H3BSH7;Q969X6;A0A0J9YWM9;A0A0J9YXV4;A0A0J9YWK2	Cirhin	CIRH1A
-0.739758	-0.812207	-0.88502	-0.664768	-0.775438	+	Discard	12	12	59.5	29.328	112.47	3.30557	Q86U90	YrdC domain-containing protein, mitochondrial	YRDC
-0.840422	-0.799245	-0.758355	-0.68571	-0.770933	+	Discard	15	15	56.2	35.716	323.31	3.76571	Q53Y97;Q53FB7;A8K9A5;P04818	Thymidylate synthase	TYMS
-0.701107	-0.841043	-0.980369	-0.539624	-0.765536	+	Discard	14	14	38.5	54.284	55.002	2.40617	A8K7A1;Q9Y6V7	Probable ATP-dependent RNA helicase DDX49	DDX49
-0.690824	-0.719234	-0.825261	-0.822044	-0.764341	+	Discard	31	30	80.9	56.238	323.31	3.68721	Q8N995;A0A024R059;Q01581	Hydroxymethylglutaryl-CoA synthase, cytoplasmic	HMGCS1
-0.676618	-0.777369	-0.879303	-0.719566	-0.763214	+	Discard	3	3	15.3	45.641	72.673	3.3835	Q8NCD8;A0A024R124;F8VX04;Q9H2H9	Sodium-coupled neutral amino acid transporter 1	SLC38A1
-0.46917	-0.805837	-0.86394	-0.909634	-0.762145	+	Discard	7	7	24.5	52.082	114.15	2.32966	Q9BQC3;B3KRB8	Diphthamide biosynthesis protein 2	DPH2
-0.742796	-0.758916	-0.796486	-0.744753	-0.760738	+	Discard	15	1	58.6	33.39	286.49	5.01563	E7D7X9;A0A024R8U9;P32322;E2QRB3;A0A1B2JLU7;J3KQ22;Q2TU78;Q8TBX0;J3QL24;B7Z8T1;J3QKT4	Pyrroline-5-carboxylate reductase;Pyrroline-5-carboxylate reductase 1, mitochondrial	PYCR1;PIG45
-0.928292	-0.692548	-0.718545	-0.676296	-0.75392	+	Discard	17	5	58.1	33.729	56.358	2.99042	A0A024RBB6;P11802;F8VYH9;F8VWX7;Q6LC83	Cyclin-dependent kinase 4	CDK4
-0.805989	-0.734635	-0.910475	-0.54229	-0.748347	+	Discard	3	3	45.6	8.6748	50.116	2.62586	A0A0U1RQL9;A0A0U1RQS5;B3KNS4;A0A0U1RQV1;Q6ZRD3;A0A0U1RQN3		hCG_2043597
-0.843992	-0.757721	-0.681191	-0.703972	-0.746719	+	Discard	13	13	36.2	63.282	63.263	3.6044	Q9BVS4	Serine/threonine-protein kinase RIO2	RIOK2
-0.790759	-0.704066	-0.783092	-0.699185	-0.744275	+	Discard	23	23	51.5	60.586	323.31	4.09569	P0DN79;P35520;B7Z2D6;B7Z6W5;Q9NTF0	Cystathionine beta-synthase	CBS;DKFZp727E011
-0.725494	-0.721896	-0.720873	-0.787418	-0.73892	+	Discard	25	2	64.5	56.65	323.31	4.63483	O43175;Q5SZU1;B3KSC3;Q9UMY2;Q8N5M8	D-3-phosphoglycerate dehydrogenase	PHGDH;PGDH3
-0.539519	-0.91175	-0.924152	-0.566314	-0.735434	+	Discard	10	10	25.1	53.989	115.93	2.2171	G8XV63;P57076;C9JX57;B4DV81;D3DSE6;C9J818;H7BZW1;F8VZ95;Q96NJ2;H7C2R6;Q8N9H5	UPF0769 protein C21orf59	C21orf59
-0.853501	-0.758282	-0.729818	-0.598129	-0.734933	+	Discard	5	4	17.9	39.416	16.74	3.09748	Q9BRP1	Programmed cell death protein 2-like	PDCD2L
-0.941697	-0.688032	-0.670015	-0.62049	-0.730059	+	Discard	5	5	6.7	99.772	17.587	2.69002	O60344	Endothelin-converting enzyme 2;Methyltransferase-like region;Endothelin-converting enzyme 2 region	ECE2
-0.735572	-0.734323	-0.714065	NaN	-0.727987	+	Discard	13	13	60.4	22.521	75.959	4.03783	A0A024R9A9;Q9NPD8	Ubiquitin-conjugating enzyme E2 T	UBE2T
-0.698646	-0.727069	-0.734611	-0.732404	-0.723183	+	Discard	65	2	63.9	146.67	323.31	5.47246	O75153	Clustered mitochondria protein homolog	CLUH
-0.634128	-1.00199	-1.04838	-0.203153	-0.721914	+	Discard	27	1	67.2	54.861	12.671	1.4589	B4DY32
-0.703595	-0.806619	-0.632718	NaN	-0.714311	+	Discard	11	10	40.5	27.508	38.704	2.30467	A0A024R3A2;Q9BTE7;E9PM04;B4DP84;H0YCN4	DCN1-like protein;DCN1-like protein 5	DCUN1D5
-0.783514	-0.712433	-0.662963	-0.68845	-0.71184	+	Discard	23	21	54.2	50.097	300.65	3.97392	A0A024R5Q7;P30520;B4E1L0	Adenylosuccinate synthetase isozyme 2	ADSS
-0.754942	-0.433019	-0.947417	NaN	-0.711793	+	Discard	4	4	18.3	34.389	16.905	1.38005	E5KTI5;P78549;H3BRL9;H3BPD5	Endonuclease III-like protein 1	NTHL1
-0.634912	NaN	-0.832925	-0.658401	-0.708746	+	Discard	7	7	16.2	78.458	29.572	2.11482	A0A024R726;Q9NVM4;H3BNC0;A0A024R6Z2;H3BPZ8	Protein arginine N-methyltransferase 7	PRMT7
-0.752218	-0.735476	-0.679157	-0.665729	-0.708145	+	Discard	13	1	35.5	56.583	323.31	4.2371	Q71UA6;Q15758;M0QXM4	Amino acid transporter;Neutral amino acid transporter B(0)	SLC1A5
-0.688357	-0.679111	-0.659495	-0.795433	-0.705599	+	Discard	15	15	54.9	42.129	164.92	3.75038	Q9BTY7;Q96BK8	Protein HGH1 homolog	HGH1;C8orf30A
-0.72173	-0.682765	-0.858018	-0.550951	-0.703366	+	Discard	23	1	49.9	61.992	305.72	2.80869	Q9BVP2	Guanine nucleotide-binding protein-like 3	GNL3
-0.844691	-0.578801	-0.724778	-0.659449	-0.70193	+	Discard	63	63	50.4	181.79	295.46	2.95669	A0A024R542;Q9C0C2;B3KXS7	182 kDa tankyrase-1-binding protein	TNKS1BP1
-0.657058	-0.731518	-0.712953	NaN	-0.70051	+	Discard	8	8	65.7	20.061	50.186	2.99189	Q9Y3D8;A0A087WVD7;D6RDH4	Adenylate kinase isoenzyme 6	AK6;TAF9
-0.638232	-0.688474	-0.686754	-0.779076	-0.698134	+	Discard	6	6	60.6	17.828	186.67	3.78667	Q9BUT9	Protein FAM195A	FAM195A
-0.720636	NaN	-0.636885	-0.732596	-0.696706	+	Discard	4	4	13.3	42.822	6.1192	2.72992	Q6AW82;A8K9U2;Q9NWX5;B4DRC4;F6TX30	Ankyrin repeat and SOCS box protein 6	DKFZp686H0429;ASB6
-0.730799	-0.594204	-0.882305	-0.578779	-0.696522	+	Discard	7	7	59.6	10.89	61.132	2.65252	Q69YL0	Uncharacterized protein NCBP2-AS2	NCBP2-AS2
-0.638613	-0.885073	-0.541891	NaN	-0.688526	+	Discard	7	7	25.2	37.49	9.1346	1.67131	Q8N999	Uncharacterized protein C12orf29	C12orf29
0.052555	-0.0544073	NaN	-2.04085	-0.680902		Discard	8	4	9.2	122.76	10.952	0.37415	P42338;B4DZI3;H0Y871;Q68DL0	Phosphatidylinositol 4,5-bisphosphate 3-kinase catalytic subunit beta isoform	PIK3CB;DKFZp779K1237
-0.895556	-0.626669	-0.557731	-0.633725	-0.67842	+	Discard	21	21	63.3	46.293	323.31	2.55513	Q8TB45	DEP domain-containing mTOR-interacting protein	DEPTOR
-0.712244	-0.824111	-0.478507	-0.678441	-0.673326	+	Discard	24	0	24.9	164.67	153.02	2.58656	A4D1Z4		KIAA0415
-0.8043	-0.482089	-0.731254	NaN	-0.672548	+	Discard	6	6	12.8	66.017	16.08	1.69056	Q53H36;A0A0S2Z5J9;Q96SZ6;B4DI01;A0A0S2Z592	CDK5 regulatory subunit-associated protein 1	CDK5RAP1
-0.587381	-0.72454	-0.710921	-0.666553	-0.672349	+	Discard	1	1	16.7	8.3916	7.9085	3.67233	R4GN18		CD46
-0.499891	-0.633121	-0.651972	-0.897409	-0.670598	+	Discard	17	17	37.2	71.949	143.64	2.40466	A0A024R3S3;Q8NI60;B4DVB7;Q5T7A2;B4DED1;B4DN23;A1L377	Atypical kinase ADCK3, mitochondrial	CABC1;ADCK3
-0.536398	-0.848089	-0.5713	-0.724755	-0.670136	+	Discard	18	17	44.1	60.585	150.42	2.57979	Q9NUQ3	Gamma-taxilin	TXLNG
-0.774577	-0.557497	-0.861002	-0.473831	-0.666727	+	Discard	13	13	27.9	53.847	48.715	2.28504	B7ZKQ9;A0A024RBS4;B3KW46;B4DZ71;A0A0S2Z3N2;B4E3I1;Q59FM4;Q8WTV0;F5H4X0;A0A0S2Z3I2	Scavenger receptor class B member 1	SCARB1
-0.653174	-0.667263	-0.678072	-0.661205	-0.664928	+	Discard	48	1	58.4	84.87	323.31	5.96547	P02786;G3V0E5	Transferrin receptor protein 1;Transferrin receptor protein 1, serum form	TFRC
-0.659859	-0.717809	-0.551374	-0.721254	-0.662574	+	Discard	20	20	57.6	48.534	323.31	3.33102	A0A140VJQ4;P04181;Q59HE2	Ornithine aminotransferase, mitochondrial;Ornithine aminotransferase, hepatic form;Ornithine aminotransferase, renal form	OAT
-0.83828	-0.313065	-1.17625	-0.322541	-0.662534		Discard	11	8	27	53.961	24.34	1.28853	Q9GZS1;B4E005	DNA-directed RNA polymerase I subunit RPA49	POLR1E
-0.246995	-1.26344	NaN	-0.472709	-0.661047		Discard	9	9	28.3	47.744	38.898	0.782226	O75648;B4DHM1	Mitochondrial tRNA-specific 2-thiouridylase 1	TRMU
-0.343165	-0.684457	-0.944777	NaN	-0.657466		Discard	7	7	13.7	63.681	56.482	1.19671	H3BSW6;Q2VPK5	Cytoplasmic tRNA 2-thiolation protein 2	CTU2
-0.54633	-0.500891	-0.793732	-0.780711	-0.655416	+	Discard	28	23	25.7	182.66	78.702	2.47259	O75037;Q2UVF0	Kinesin-like protein KIF21B;Kinesin-like protein	KIF21B
-0.503834	-0.655876	-0.655831	-0.799395	-0.653734	+	Discard	20	20	38.5	80.595	128.7	2.774	Q71RC2;X6RLN4	La-related protein 4	LARP4
-0.797012	NaN	-0.466536	-0.685849	-0.649799	+	Discard	4	4	19.9	30.372	4.8297	1.66548	I6L9K0;S4R2Z0;Q53F11;Q9H3H1;S4R2X1;B4DK89;B4E3K2;S4R3F4;S4R3C5;S4R3U8;Q3T7C6;Q3T7C7	tRNA dimethylallyltransferase, mitochondrial	TRIT1
-0.67137	-0.647151	-0.669143	-0.605837	-0.648375	+	Discard	49	47	56.2	87.343	323.31	4.54767	Q9NR30	Nucleolar RNA helicase 2	DDX21
-0.659973	-0.616105	-0.557667	-0.731877	-0.641406	+	Discard	8	8	52.7	31.88	83.221	3.38825	O43709;Q75ME3	Probable 18S rRNA (guanine-N(7))-methyltransferase	WBSCR22
-0.642572	-0.655012	-0.584847	-0.679989	-0.640605	+	Discard	110	110	48.4	318.38	323.31	4.16513	O75691	Small subunit processome component 20 homolog	UTP20
-0.613299	-0.653537	-0.738794	-0.54962	-0.638813	+	Discard	45	45	66.7	96.331	323.31	3.28549	Q9GZR7;G3V529;B4DM03;B4DKV2;Q59FS7;F5GYL3;B4E300;A0A087WXU8;Q7Z4X3	ATP-dependent RNA helicase DDX24	DDX24
-0.625556	-0.720873	-0.56811	NaN	-0.63818	+	Discard	10	10	51.1	21.188	30.922	2.31538	Q9Y3C1;D6RIC3;A0A0C4DGU5;A0A087X2G6;Q9P0T8	Nucleolar protein 16	NOP16
-0.618429	-0.609288	-0.740432	-0.583679	-0.637957	+	Discard	12	12	33.9	46.15	62.432	3.44557	B4DZM3;Q6PJJ2;P56182;Q53FR7;Q96J73	Ribosomal RNA processing protein 1 homolog A	RRP1
-0.58435	-0.59005	-0.558495	-0.818605	-0.637875	+	Discard	28	28	51.8	72.593	91.837	2.73655	Q96G46;B2RDV7	tRNA-dihydrouridine(47) synthase [NAD(P)(+)]-like;tRNA-dihydrouridine(47) synthase [NAD(P)(+)]	DUS3L
-0.670865	-0.675051	-0.6081	-0.593072	-0.636772	+	Discard	19	16	39.3	72.233	175.86	4.0953	A0A024R7I5;Q9NXH9;B4DHS5;A8K8L2;A0A024R7G3;K7EQQ8	tRNA (guanine(26)-N(2))-dimethyltransferase	TRMT1
-0.535813	-0.572136	-0.527408	-0.903171	-0.634632	+	Discard	14	14	51.4	44.678	73.142	2.23143	O95801	Tetratricopeptide repeat protein 4	TTC4
-1.04767	-0.264305	-0.194741	-0.992317	-0.624757		Discard	9	9	28.2	53.811	85.11	1.14276	Q96CU9;B4DXM1;B4DI59;B4DQI0	FAD-dependent oxidoreductase domain-containing protein 1	FOXRED1
-0.720042	-0.800375	-0.679897	-0.290127	-0.62261	+	Discard	14	14	51	43.237	115.86	1.92255	U3KQC1;Q9BV38;A0A0A0MQU0;K7EIR0	WD repeat-containing protein 18	WDR18
-0.731518	-0.627739	-0.563518	-0.559707	-0.62062	+	Discard	22	22	52.8	61.589	123.15	3.23127	Q9NY93;Q53HB9;H7C3E9;G3V0G3	Probable ATP-dependent RNA helicase DDX56	DDX56
-0.463609	-0.533368	-0.772185	-0.705076	-0.618559	+	Discard	7	5	9.5	102.45	12.958	2.47799	A0A0B4J2E5;Q15269	Periodic tryptophan protein 2 homolog	PWP2
-0.595119	-0.731733	-0.62211	-0.504898	-0.613465	+	Discard	30	30	46.8	98.636	75.241	3.02057	Q86UK7;H3BQQ2	Zinc finger protein 598	ZNF598
NaN	-0.828025	-0.289316	-0.72123	-0.612857		Discard	21	6	34.4	93.846	152.77	1.18561	A0A0A8K9B1;Q9H6E5;F5H0R1;H3BRB1;Q8TER1	Speckle targeted PIP5K1A-regulated poly(A) polymerase	URLC6;TUT1;FLJ00132
-0.679712	-0.402893	-0.753312	NaN	-0.611972	+	Discard	12	12	28.4	54.854	46.835	1.53659	Q96GA3;B4DTT8	Protein LTV1 homolog	LTV1
-0.910366	-0.593224	-0.518081	-0.402702	-0.606093	+	Discard	10	10	25.5	57.707	20.889	1.94328	B2RAX6;Q9Y5J1	U3 small nucleolar RNA-associated protein 18 homolog	UTP18
-0.586254	-0.666393	-0.561175	-0.607265	-0.605272	+	Discard	21	20	64.4	36.938	292.96	3.9511	Q00534	Cyclin-dependent kinase 6	CDK6
-0.837635	-0.450774	-0.52197	NaN	-0.60346	+	Discard	14	14	7.1	402.24	12.534	1.43552	Q96T58	Msx2-interacting protein	SPEN
-0.574498	-0.632651	-0.595991	-0.591223	-0.598591	+	Discard	35	35	59.2	73.708	203.97	4.72385	Q8N4P8;D2CFK9;Q9BZE4;Q53GS0;B4DHR2;O60747	Nucleolar GTP-binding protein 1	GTPBP4
-0.495837	-0.51868	-0.688869	-0.684782	-0.597042	+	Discard	33	32	36.4	146.56	278.86	2.84698	O60343;A0A024R637	TBC1 domain family member 4	TBC1D4
-0.60235	-0.607221	-0.587815	-0.590289	-0.596919	+	Discard	82	82	42	274.46	323.31	5.97449	Q5UIP0	Telomere-associated protein RIF1	RIF1
-0.716457	-0.433779	-0.702022	-0.528719	-0.595244	+	Discard	6	3	18.2	54.653	51.744	2.4907	Q6FI30;B7Z4T6;P08651;A0A1B0GW37;A0A1B0GU97;D2DXM9	Nuclear factor 1;Nuclear factor 1 C-type	NFIC
-0.560324	-0.512719	-0.656126	-0.634308	-0.590869	+	Discard	32	32	38.1	128.23	150.17	3.41452	Q9H9Y6;B7Z1W6	DNA-directed RNA polymerase I subunit RPA2;DNA-directed RNA polymerase	POLR1B
-0.551924	-0.597518	-0.630238	-0.573703	-0.588346	+	Discard	14	14	25.7	87.977	29.682	4.29209	Q9BVJ6;B4E343	U3 small nucleolar RNA-associated protein 14 homolog A	UTP14A
-0.539855	-0.897033	-0.463609	-0.451051	-0.587887	+	Discard	16	16	29.1	85.831	58.862	1.94975	Q86VR6;E9PIF2;Q59EC7;Q13206;B4DKX3	Probable ATP-dependent RNA helicase DDX10	DDX10
-0.477804	-0.693761	-0.715983	-0.463271	-0.587705	+	Discard	11	11	76.1	15.945	124.01	2.48956	Q14019;H3BT58	Coactosin-like protein	COTL1
-0.515583	-0.574584	-0.53124	-0.712386	-0.583448	+	Discard	12	12	32.7	58.199	91.575	3.01117	A0A0A6YYI3;A0A0B4J1V8;Q9NQ55;A8MV53;C9J3W3	Suppressor of SWI4 1 homolog	PPAN-P2RY11;PPAN
-0.596732	-0.552029	-0.568067	-0.615619	-0.583112	+	Discard	21	21	67.7	37.32	323.31	4.49383	B2R7W0;P13995;B8ZZU9	Bifunctional methylenetetrahydrofolate dehydrogenase/cyclohydrolase, mitochondrial;NAD-dependent methylenetetrahydrofolate dehydrogenase;Methenyltetrahydrofolate cyclohydrolase	MTHFD2
-0.627338	-0.530656	-0.604981	-0.565097	-0.582018	+	Discard	13	13	19.2	73.603	31.246	3.96102	B2RAU8;A0A0A0MRM9;Q14978;Q96J17	Nucleolar and coiled-body phosphoprotein 1	NOLC1
NaN	-1.07762	-0.524728	-0.141876	-0.581408		Discard	11	11	33.8	54.086	161.1	0.780826	Q7L4X7;Q96CS0;Q53YP0;B4E1N4;Q9NZM5;B4DND9;B4DVK1;B4E013	Glioma tumor suppressor candidate region gene 2 protein	GLTSCR2
-0.553511	-0.58929	-0.545908	-0.630617	-0.579832	+	Discard	51	46	61.5	123.51	323.31	4.08537	Q6PKG0;A0A0B4J210;E5RH50	La-related protein 1	LARP1
-0.626803	-0.553638	-0.491693	-0.618074	-0.572552	+	Discard	17	17	63.2	27.56	152.29	3.43952	A0A024RAE1;Q9UKD2	mRNA turnover protein 4 homolog	C1orf33;MRTO4
-0.484227	-0.545887	-0.655126	-0.600293	-0.571383	+	Discard	41	40	49.2	117.82	272.44	3.24244	Q9Y6X9	MORC family CW-type zinc finger protein 2	MORC2
-0.440479	-0.444007	-0.765033	-0.632785	-0.570576	+	Discard	15	15	40.1	50.394	87.143	2.26397	B2RD09;Q96P11	Probable 28S rRNA (cytosine-C(5))-methyltransferase	NSUN5
-0.416057	-0.710284	-0.582253	NaN	-0.569531	+	Discard	30	2	65.1	66.521	6.2777	1.6647	B3KU91;A0A024R803;B3KNN3		FLJ20397
-0.655353	-0.720279	-0.429673	-0.470709	-0.569004	+	Discard	12	5	31.3	64.608	44.497	2.40321	Q05932;Q5JU23	Folylpolyglutamate synthase, mitochondrial	FPGS
-0.610565	-0.525933	-0.694321	-0.440322	-0.567785	+	Discard	9	9	48.8	22.791	81.704	2.7206	H3BT22;A0A024R6R3;Q9Y5N6;B3KMP9;Q9H806;H3BTQ7	Origin recognition complex subunit 6	ORC6;ORC6L
-0.620446	-0.545234	-0.54633	-0.558559	-0.567642	+	Discard	41	41	63.6	99.31	323.31	4.16478	A0A087WVM4;B7ZM99;Q6UB35;B2RD24	Monofunctional C1-tetrahydrofolate synthase, mitochondrial	MTHFD1L
-0.50273	-0.824673	-0.21838	-0.707831	-0.563404	+	Discard	10	8	35.7	29.172	108.8	1.61951	Q14331;E9PRR7	Protein FRG1	FRG1
-0.56531	-0.552601	-0.568602	-0.566955	-0.563367	+	Discard	218	104	48.8	632.81	323.31	6.22169	Q9NU22	Midasin	MDN1
-1.12879	-0.515377	-0.158494	-0.445185	-0.561961		Discard	23	23	29.9	123.45	46.819	1.15154	Q6DHZ8;B2RBM8;Q9H2P0	Activity-dependent neuroprotector homeobox protein	ADNP
-0.975595	-0.370713	-0.3182	-0.579857	-0.561091	+	Discard	17	17	30.7	81.123	17.801	1.48255	Q9H8H0	Nucleolar protein 11	NOL11
-0.41398	-0.657218	-0.61637	-0.554994	-0.56064	+	Discard	17	17	45.5	55.065	127.81	2.73854	C9J5N1;B3KSP9;Q9BTE6	Alanyl-tRNA editing protein Aarsd1	PTGES3L-AARSD1;AARSD1
-0.559558	-0.570443	-0.577487	-0.531114	-0.559651	+	Discard	40	40	80.2	51.804	323.31	4.87476	Q02790;B2R9U2	Peptidyl-prolyl cis-trans isomerase FKBP4;Peptidyl-prolyl cis-trans isomerase FKBP4, N-terminally processed	FKBP4
-0.521536	-0.489139	-0.618739	-0.573488	-0.550725	+	Discard	19	19	62	35.236	114.89	3.5162	Q9UNQ2;A8K9K8;A0A0C4DGB1;B4DRY2	Probable dimethyladenosine transferase	DIMT1
-0.697897	-0.476759	-0.622532	-0.388998	-0.546547	+	Discard	14	13	28.7	76.059	96.044	2.36376	D3YTB5;P51617;H7C224	Interleukin-1 receptor-associated kinase 1	IRAK1
-0.549177	-0.505615	-0.553363	-0.577767	-0.54648	+	Discard	75	75	61.4	168.43	323.31	4.34132	B7ZLC9;Q8TEQ6;Q58EZ8	Gem-associated protein 5	GEMIN5
-0.446561	0.044464	-1.13527	-0.645954	-0.54583		Discard	10	10	47	33.837	23.119	0.952782	Q9NXW9	Alpha-ketoglutarate-dependent dioxygenase alkB homolog 4	ALKBH4
-0.446109	-0.59218	-0.404783	-0.734611	-0.544421	+	Discard	4	4	55.6	12.209	61.835	2.26697	Q9NR33	DNA polymerase epsilon subunit 4	POLE4
-0.608078	-0.527491	-0.403485	-0.614536	-0.538398	+	Discard	9	9	46.3	31.079	27.746	2.78849	A0A024R029;Q9ULW3	Activator of basal transcription 1	ABT1
-0.57781	-0.49145	-0.567661	-0.510642	-0.536891	+	Discard	35	0	44	138.51	264.26	3.87181	Q4G0F4	DNA-directed RNA polymerase	POLRMT
-0.534203	-0.542942	-0.554422	-0.515068	-0.536659	+	Discard	9	8	19.1	55.01	69.019	5.08836	Q01650;Q96QB2	Large neutral amino acids transporter small subunit 1	SLC7A5;lat1
-0.533744	-0.577616	-0.481404	-0.545719	-0.534621	+	Discard	10	10	48.2	31.136	65.822	3.93915	B2RAA8;A0A024R915;Q9BR61	Acyl-CoA-binding domain-containing protein 6	ACBD6
-0.549937	-0.584068	-0.48752	-0.514965	-0.534123	+	Discard	30	29	77.2	46.53	323.31	3.87625	Q5T6L4;P00966;A8KAP9;Q5T6L6;A0A0S2Z3B6;Q5T6L5	Argininosuccinate synthase	ASS;ASS1
-0.606694	-0.490882	-0.60887	-0.429246	-0.533923	+	Discard	18	18	42.1	65.352	73.08	2.90573	Q05DU1;A0A024R9Y6;Q9NVN8	Guanine nucleotide-binding protein-like 3-like protein	GNL3L
-0.658196	-0.461204	-0.638074	-0.375759	-0.533308	+	Discard	18	18	75.1	25.007	193.27	2.35242	A0A024RDL3;P78330;C9JBI3;Q53EY1;A0A024RDL9	Phosphoserine phosphatase	PSPH
-0.471969	-0.586428	-0.51581	-0.55385	-0.532014	+	Discard	25	20	43.4	74.324	150.26	3.66094	Q96SB4;A8K8B2;H3BLV9;A0A024RCU9	SRSF protein kinase 1	SRPK1
-0.843034	-0.410984	-0.409604	-0.463669	-0.531823	+	Discard	3	3	8.3	53.716	10.652	1.83381	Q96HR8	H/ACA ribonucleoprotein complex non-core subunit NAF1	NAF1
-0.359842	-0.582382	-0.813804	-0.365946	-0.530493	+	Discard	28	28	44.2	105.05	155.7	1.79504	D3DW85;A0A0A6YY96;P48200	Iron-responsive element-binding protein 2	IREB2
NaN	-0.406082	-0.429013	-0.752097	-0.529064	+	Discard	11	9	22.5	57.03	11.097	1.37873	Q3KQV9;B7ZKJ7;B3KTC8	UDP-N-acetylhexosamine pyrophosphorylase-like protein 1	UAP1L1
-0.572136	-0.586493	-0.51548	-0.437701	-0.527953	+	Discard	12	12	30.8	52.286	76.889	3.24532	Q59E88;Q53G26;Q96EY1;B3KM81	DnaJ homolog subfamily A member 3, mitochondrial	DNAJA3
NaN	-0.636616	-0.448863	-0.489139	-0.524873	+	Discard	9	9	15.4	104.76	37.073	1.93493	P22670	MHC class II regulatory factor RFX1	RFX1
-0.565695	-0.508875	-0.49981	-0.517606	-0.522996	+	Discard	32	3	27.1	152.1	76.38	4.31228	Q13428;Q59FZ2	Treacle protein	TCOF1
-0.463052	-0.483823	-0.560941	-0.568409	-0.519056	+	Discard	22	19	90.4	15.164	323.31	3.52576	E7DVW5;Q01469;I6L8B7	Fatty acid-binding protein, epidermal	FABP5
-0.542752	-0.538534	-0.790285	-0.172392	-0.510991	+	Discard	25	24	33.7	97.073	68.489	1.55683	Q9NRZ9;Q6I7N8;A0A0B4J1V9;A0A087WSW7;F6XU50	Lymphoid-specific helicase	HELLS
-0.700521	-0.0551715	-0.777022	NaN	-0.510905		Discard	2	2	5.1	50.268	4.5417	0.808767	A4D0U1;O00458;C9JFH1;C9JNM6;B7Z4L0;Q75M98;Q75M99;Q75MS4	Interferon-related developmental regulator 1	IFRD1
-0.321387	-0.671646	-0.327765	-0.703079	-0.505969	+	Discard	23	18	57.4	47.47	197.19	1.76965	E5KMT5;Q9Y606;E5KMT6;G8JLB3;A0A024RBS6;F5H1S9	tRNA pseudouridine synthase;tRNA pseudouridine synthase A, mitochondrial	PUS1
-0.451287	-0.611138	-0.496855	-0.461939	-0.505305	+	Discard	36	36	63.4	75.035	315.73	3.08505	Q96PZ0;B3KY42;B3KRB2;E7EUH7	Pseudouridylate synthase 7 homolog	PUS7
-0.50032	-0.479533	-0.500034	-0.540065	-0.504988	+	Discard	19	19	72.4	41.36	323.31	4.45958	Q9H568	Actin-like protein 8	ACTL8
-0.447584	-0.574562	-0.507624	-0.481968	-0.502935	+	Discard	25	25	36.9	83.654	110.85	3.47831	Q5T0F3;Q13823	Nucleolar GTP-binding protein 2	GNL2
-0.499606	-0.328978	-0.33836	-0.835729	-0.500668	+	Discard	29	27	39.2	93.532	87.248	1.61678	Q8TD16	Protein bicaudal D homolog 2	BICD2
-0.298974	-0.560196	-0.573703	-0.55824	-0.497778	+	Discard	14	14	12.1	172.77	31.108	2.30908	O15061;A0A075B7B1;H0YL34	Synemin	SYNM
NaN	-0.495105	-0.596274	-0.395435	-0.495605	+	Discard	3	1	37.3	9.0115	3.4846	1.87255	H3BTL1;H6UMI0;Q658J6;Q9GZQ8;A6NCE7	Microtubule-associated proteins 1A/1B light chain 3B;Microtubule-associated proteins 1A/1B light chain 3 beta 2	MAP1LC3B;DKFZp762B153;MAP1LC3B2
-0.496753	-0.565545	-0.392005	-0.524583	-0.494721	+	Discard	29	29	64	53.488	323.31	3.04233	Q9UBB4;Q7Z524	Ataxin-10	ATXN10
-0.426645	-0.521163	-0.468531	-0.548797	-0.491284	+	Discard	7	6	32.9	34.258	70.329	3.43026	A0A140VK00;P25311;C9JEV0	Zinc-alpha-2-glycoprotein	AZGP1
-0.482815	-0.51988	-0.460628	-0.498321	-0.490411	+	Discard	4	4	59.8	10.771	44.707	4.43825	Q96GX2	Putative ataxin-7-like protein 3B	ATXN7L3B
-0.151106	-0.248039	-0.601474	-0.951875	-0.488124		Discard	12	12	21.1	80.7	21.944	1.12335	Q9H0K6;F8VZA0	Pseudouridylate synthase 7 homolog-like protein	PUS7L
-0.461521	-0.33061	-0.667286	NaN	-0.486473	+	Discard	5	1	20.6	33.028	15.778	1.41727	D3DUE9;Q96G04	Protein-lysine N-methyltransferase EEF2KMT	FAM86A;EEF2KMT
-0.416231	-0.44089	-0.307948	-0.767217	-0.483071	+	Discard	5	5	55.5	13.403	34.269	1.7835	Q96FH0;K7ENY0	Protein MEF2BNB	MEF2BNB
-0.474673	-0.310934	-0.374374	-0.770781	-0.48269	+	Discard	35	33	39	148.12	88.187	1.75011	F5H070;Q9Y4C1;B4E2H5;F8WE62;D6W5M4;Q9P0K0	Lysine-specific demethylase 3A	KDM3A;JMJD1A
-0.541156	-0.409968	-0.610323	-0.362974	-0.481105	+	Discard	14	14	50.2	33.269	151.88	2.45182	P49247;Q53R32	Ribose-5-phosphate isomerase	RPIA
-0.624088	-0.558538	NaN	-0.247697	-0.476774		Discard	8	8	19.4	61.32	11.542	1.2637	H0Y8P4;Q8TED0	U3 small nucleolar RNA-associated protein 15 homolog	UTP15
-0.447072	-0.477522	-0.50705	-0.474974	-0.476654	+	Discard	88	4	50.8	242.26	323.31	4.42711	B2RWN5;B4E263		HEATR1
-0.652312	-0.43452	-0.495451	-0.323859	-0.476535	+	Discard	9	7	40.2	36.087	25.855	2.21488	O75190;B4DVN1;A0A0J9YX62;E9PH18;B4DMJ9;B4DNN5;C9J2C4;A7UJ17;C9JDR7;C9JDX6;F8WCZ4;C9J2P2;B4DNF1	DnaJ homolog subfamily B member 6	DNAJB6
-0.409278	-0.68852	-0.293288	-0.508506	-0.474898	+	Discard	20	20	36.1	87.056	80.127	1.96483	A8K0P8;Q68CQ4	Digestive organ expansion factor homolog	DIEXF
-0.45415	-0.47909	-0.496346	-0.46967	-0.474814	+	Discard	32	18	79.1	46.153	323.31	4.84894	P60842;A8K7F6;A8K088;J3KT12;Q59F68;J3QS69;B4DNH2;J3KTB5;J3QL43;J3KSZ0	Eukaryotic initiation factor 4A-I	EIF4A1
-0.506107	-0.518329	-0.467194	-0.407421	-0.474763	+	Discard	41	13	61.9	93.52	323.31	3.49882	Q86Y56;H0Y650	Dynein assembly factor 5, axonemal	DNAAF5
-0.468232	-0.481425	-0.451544	-0.496895	-0.474524	+	Discard	22	22	80.4	38.311	323.31	4.73335	V9HW89;Q00796;H0YLA4;B4DKI2	Sorbitol dehydrogenase	HEL-S-95n;SORD
-0.470909	-0.457435	-0.435632	-0.532616	-0.474148	+	Discard	7	7	60.1	19.343	323.31	3.73306	O75607	Nucleoplasmin-3	NPM3
-0.489079	-0.434227	-0.789586	-0.174915	-0.471952	+	Discard	10	1	21.2	68.951	30.04	1.4777	E7ET49;Q8NCG7	Sn1-specific diacylglycerol lipase beta	DAGLB
-0.397695	-0.205231	-0.383962	-0.90061	-0.471875		Discard	12	11	25.9	55.142	60.25	1.29242	G5EA30;Q92879;E9PQK4;E9PSH0;E9PKU1	CUGBP Elav-like family member 1	CELF1
-0.502505	-0.452511	-0.492992	-0.438444	-0.471613	+	Discard	9	9	76.6	14.259	30.836	4.10945	Q9BYN0	Sulfiredoxin-1	SRXN1
-0.441301	-0.37034	-0.337722	-0.731278	-0.47016	+	Discard	12	12	57.6	23.51	274.89	1.86927	Q13257	Mitotic spindle assembly checkpoint protein MAD2A	MAD2L1
-0.432863	-0.461462	-0.564542	-0.421689	-0.470139	+	Discard	22	17	55.9	61.024	284.86	3.14249	Q7Z5L9	Interferon regulatory factor 2-binding protein 2	IRF2BP2
-0.695629	-0.383605	-0.408225	-0.392895	-0.470088	+	Discard	11	11	29.7	54.141	116.29	2.08057	Q6NXE6;B4E1N1;Q68CW5;F5GWV0;F5H4P3	Armadillo repeat-containing protein 6	ARMC6;DKFZp762A1314
-0.497995	-0.456583	-0.471229	-0.451011	-0.469205	+	Discard	47	47	59	118.71	323.31	4.60768	Q8TEX9;B3KQ33;Q59FI4;H0YN14;D3DS63;B3KT38;B3KTB3;B3KPS9;Q6I9Y8;B3KPY9;B3KSQ4;Q59H62	Importin-4	IPO4
-0.445912	-0.485459	-0.479915	-0.457514	-0.4672	+	Discard	8	2	40.2	11.758	195.49	4.75761	B8ZZQ6;V9HVW6;Q8TBK9;Q86YS2;Q53S24;P06454;Q15202;Q15204;Q15203;Q7KZ52	Prothymosin alpha;Prothymosin alpha, N-terminally processed;Thymosin alpha-1	PTMA;PTMAP7
-0.497099	-0.537634	-0.470449	-0.363234	-0.467104	+	Discard	25	25	56.3	57.398	291.99	2.96034	A8K4H7;Q06203;Q53H22	Amidophosphoribosyltransferase	PPAT
-0.494007	-0.558538	-0.347068	NaN	-0.466538	+	Discard	3	3	18.3	24.612	5.1721	1.75654	A0A024R402;H7BXH9;Q8WXB1;C9JSX1;C9JES0	Protein N-lysine methyltransferase METTL21A	LOC151194;METTL21A
-0.132515	-0.734083	-0.567703	-0.427867	-0.465542	+	Discard	14	14	33.8	52.901	140.67	1.45082	Q15036;B4DE48;B4DQ37;B4DTB8;B4DLL7;B4DUG8	Sorting nexin-17	SNX17
-0.391456	-0.458267	-0.59682	-0.415538	-0.46552	+	Discard	41	0	62	94.511	323.31	2.69005	A0A140VKE7;O95757;Q53ZP9;B3KNM0;D6RJ96	Heat shock 70 kDa protein 4L	HSPA4L
-0.552368	-0.467234	-0.206995	-0.627739	-0.463584	+	Discard	4	4	38.4	16.15	33.81	1.82717	O75459	P antigen family member 1	PAGE1
-0.701084	-0.343183	-0.572801	-0.22803	-0.461275	+	Discard	12	12	47.1	44.522	68.418	1.63477	Q5TDH0	Protein DDI1 homolog 2	DDI2
-0.39208	-0.542269	-0.523732	-0.386638	-0.46118	+	Discard	11	11	27.2	53.918	59.497	2.80182	Q9NWK9	Box C/D snoRNA protein 1	ZNHIT6
-0.168901	-0.653605	-0.643563	-0.378513	-0.461146	+	Discard	4	4	31.5	14.215	7.9939	1.54192	P0C7P0	CDGSH iron-sulfur domain-containing protein 3, mitochondrial	CISD3
NaN	-0.29901	-0.682742	-0.396669	-0.459474		Discard	13	13	29.9	59.96	102.54	1.2408	Q9UPT9	Ubiquitin carboxyl-terminal hydrolase 22	USP22
-0.193915	-0.429498	-0.501055	-0.712244	-0.459178	+	Discard	9	9	31	43.989	163.19	1.63477	B2RAR3;Q9BXR0	Queuine tRNA-ribosyltransferase	QTRT1
-0.451149	-0.446423	-0.623976	-0.312312	-0.458465	+	Discard	11	1	54.4	26.866	2.7313	2.25409	H0YJH7		TMPO
-0.407899	NaN	-0.659176	-0.301782	-0.456286	+	Discard	47	1	62.6	82.113	44.8	1.30162	B2RDX5
-0.362306	-0.162057	-0.357548	-0.938735	-0.455162		Discard	18	18	33.5	92.499	63.535	1.13659	Q6IA86	Elongator complex protein 2	ELP2
-0.429595	-0.456861	-0.448981	-0.479351	-0.453697	+	Discard	8	8	45.5	25.709	57.312	4.59004	Q96BR5	Cytochrome c oxidase assembly factor 7	COA7
-0.458604	-0.467793	-0.444694	-0.443419	-0.453627	+	Discard	72	72	59.8	148.85	323.31	5.32736	Q9BQG0;I3L1L3	Myb-binding protein 1A	MYBBP1A
-0.0545121	-0.63169	-0.484772	-0.64282	-0.453448	+	Discard	21	3	61.9	53.126	172.48	1.33695	Q12849	G-rich sequence factor 1	GRSF1
-0.349658	-0.552833	-0.49076	-0.420221	-0.453368	+	Discard	2	1	26.8	15.38	15.745	2.71242	H0YA80;P63146;H0Y9V2	Ubiquitin-conjugating enzyme E2 B	UBE2B
-0.524479	-0.356679	-0.665958	-0.264062	-0.452795	+	Discard	37	37	32.4	170.54	151.36	1.83099	Q14146;A8K4P8;Q6PCC8	Unhealthy ribosome biogenesis protein 2 homolog	URB2
-0.439324	-0.436002	-0.481968	NaN	-0.452432	+	Discard	5	5	31.9	24.992	78.931	2.97131	Q9H7E9	UPF0488 protein C8orf33	C8orf33
-0.461581	-0.411848	-0.521536	-0.413134	-0.452025	+	Discard	15	15	68.8	18.681	184.7	3.38723	Q9H773	dCTP pyrophosphatase 1	DCTPP1
-0.655467	-0.353727	-0.445892	-0.341025	-0.449028	+	Discard	14	8	36.4	50.519	44.371	2.06876	Q9HD26;T1WFC1;F5H1Y4	Golgi-associated PDZ and coiled-coil motif-containing protein	GOPC
-0.43411	-0.122146	-0.324274	-0.915038	-0.448892		Discard	16	9	13.9	164.19	47.513	1.12007	P39880	Homeobox protein cut-like 1	CUX1
-0.572265	-0.505636	-0.372711	-0.343787	-0.4486	+	Discard	17	6	65.3	40.089	323.31	2.43177	A0A024RAQ1;P16989;A0A024RAV4	Y-box-binding protein 3	CSDA;YBX3
-0.539436	-0.51414	-0.446246	-0.292422	-0.448061	+	Discard	5	5	12.3	65.582	16.093	2.40149	Q9BRS2	Serine/threonine-protein kinase RIO1	RIOK1
-0.440518	-0.468112	-0.371777	-0.511814	-0.448055	+	Discard	87	0	49.4	242.37	18.83	3.21402	Q9H583;Q5T3Q7;B3KWS1	HEAT repeat-containing protein 1;HEAT repeat-containing protein 1, N-terminally processed	HEATR1
-0.515253	-0.39741	-0.427789	NaN	-0.446818	+	Discard	7	7	38.3	25.13	16.136	2.20817	Q9BQD7;J3KMW5	Protein FAM173A	FAM173A
-0.398798	-0.642797	-0.384188	-0.359953	-0.446434	+	Discard	6	6	26.9	30.785	82.421	2.1814	K7EIY6;A0A024R206;Q9BV68;A8K0Q1;U3KQF4	E3 ubiquitin-protein ligase RNF126	RNF126
-0.535499	-0.421457	-0.409757	-0.413384	-0.445024	+	Discard	16	7	27.3	117.11	93.253	3.16638	Q5T6F2;B4DZ54;B4DRB6;B4DH66;B4E0R5;F5H2U4;A2A305	Ubiquitin-associated protein 2	UBAP2
-0.504632	-0.425831	-0.392061	-0.453636	-0.44404	+	Discard	22	22	67.6	43.66	323.31	3.47358	A0A140VJP5;P31153;B4DEX8	S-adenosylmethionine synthase isoform type-2;S-adenosylmethionine synthase	MAT2A
-0.424649	-0.49218	-0.444145	-0.412539	-0.443378	+	Discard	29	29	43.4	91.809	301	3.86857	Q2NL82	Pre-rRNA-processing protein TSR1 homolog	TSR1
-0.437037	-0.420607	-0.477583	-0.429557	-0.441196	+	Discard	31	4	67.6	44.965	323.31	4.29211	Q8NC51;D3DQ70	Plasminogen activator inhibitor 1 RNA-binding protein	SERBP1
-0.132578	-0.66486	-0.695279	-0.2712	-0.440979		Discard	19	19	22.2	177.97	46.538	1.28227	Q5T5Y3;B7ZLW1	Calmodulin-regulated spectrin-associated protein 1	CAMSAP1
-0.255374	-0.564457	-0.585388	-0.35838	-0.4409	+	Discard	6	6	32.1	32.334	36.143	1.92501	Q9Y3A4	Ribosomal RNA-processing protein 7 homolog A	RRP7A
-0.334371	-0.475655	-0.456544	-0.496244	-0.440704	+	Discard	15	15	68.9	26.692	72.298	2.91766	A8K6D2;Q92979;B4DQC7;V9GYP5;A0A087WWQ2;A0A087WVM7	Ribosomal RNA small subunit methyltransferase NEP1	EMG1
-0.52849	-0.10981	-0.528324	-0.594923	-0.440387	+	Discard	12	10	54.2	32.318	22.89	1.54035	B3KX14;B3KWX6;Q15014;B4DXQ8;Q53EY5;A0A0A0MT59;Q5JXX2;Q5JXX1	Mortality factor 4-like protein 2	MORF4L2
-0.683437	-0.213788	-0.591853	-0.271061	-0.440035	+	Discard	18	18	41.9	53.688	36.992	1.4909	Q6P5Y5;A4VCI5;J3QR29;B4E3D9;A0A0D9SEI3;B7ZVY7;A0A0D9SER5;A0A0D9SEN2;J3QR44;P21127;Q96CA8;Q4VBY6;Q5QPR4;Q5QPR3;Q9UQ88	Cyclin-dependent kinase 11B;Cyclin-dependent kinase 11A	CDC2L2;CDC2L1;CDK11B;CDK11A
-0.494028	-0.462714	-0.371329	-0.424688	-0.43819	+	Discard	10	10	36.8	40.564	77.393	3.3217	A0A024R8A0;Q7Z6M1;A0A0S2Z4Z5;Q5T1S5;A0A0S2Z4Z1	Rab9 effector protein with kelch motifs	RABEPK
NaN	-0.229687	-0.467932	-0.612748	-0.436789		Discard	9	9	8.6	196.37	15.542	1.22488	Q8NI35;B4E2N5;A5PKX9;A0A0X1KG69;A0A087WUZ6	InaD-like protein	INADL
-0.379226	-0.0645856	-0.54905	-0.754237	-0.436775		Discard	23	19	50.5	57.206	323.31	1.2373	P30837	Aldehyde dehydrogenase X, mitochondrial	ALDH1B1
-0.402702	-0.446659	-0.445676	-0.449296	-0.436084	+	Discard	7	7	61.2	15.876	52.461	4.43406	Q86WQ0;U3KQ53	Nuclear receptor 2C2-associated protein	NR2C2AP
-0.452313	-0.537738	-0.318146	NaN	-0.436066	+	Discard	3	2	16.3	23.155	6.1159	1.6817	Q6FGU7;Q53EX5;B2R7I9;O14966	Ras-related protein Rab-7L1	RAB7L1;RAB29
-0.425094	-0.409106	-0.449395	-0.441948	-0.431386	+	Discard	79	3	64.9	194.81	323.31	4.69917	O95602;B9ZVN9	DNA-directed RNA polymerase I subunit RPA1;DNA-directed RNA polymerase	POLR1A
-0.425443	-0.545761	-0.400282	-0.353727	-0.431303	+	Discard	16	0	52.5	50.729	62.772	2.73827	B4E074;K7EN33		NLE1
-0.430528	-0.750518	-0.234805	-0.308341	-0.431048	+	Discard	9	9	65.8	20.749	284.69	1.49036	A0A024R649;Q96EK6;G3V4W4;G3V5E4	Glucosamine 6-phosphate N-acetyltransferase	GNPNAT1
-0.466895	-0.438777	-0.421631	-0.394582	-0.430471	+	Discard	26	26	65.3	65.007	323.31	4.01726	D3DVL7;B4DU42;Q969Z0;B3KRS4;B3KMT3;B3KM73	Protein TBRG4	TBRG4
-0.483017	-0.432863	-0.376882	-0.421805	-0.428642	+	Discard	15	15	27.7	76.304	38.989	3.54177	Q9BTX1;B4DZG6	Nucleoporin NDC1	NDC1
-0.436529	-0.429595	-0.41781	-0.42713	-0.427766	+	Discard	21	21	87.3	22.782	323.31	5.78734	V9HW43;P04792;B4DL87;F8WE04	Heat shock protein beta-1	HEL-S-102;HSPB1
-0.335171	-0.794658	-0.310522	-0.266663	-0.426753	+	Discard	8	8	23.3	54.089	63.699	1.39006	Q96I59;B3KPX5;E9PRK2;Q9H5H1;B2RD66	Probable asparagine--tRNA ligase, mitochondrial	NARS2
-0.278986	-0.405834	-0.553595	-0.465779	-0.426049	+	Discard	22	5	74.9	36.983	135.57	2.29041	A0A024RBP2;P36873;Q9UPN1;F8VYE8;F8VR82;F8W0W8;A0A087WYY5	Serine/threonine-protein phosphatase;Serine/threonine-protein phosphatase PP1-gamma catalytic subunit	PPP1CC
-0.378794	-0.427188	-0.222683	-0.674982	-0.425912	+	Discard	17	17	34.7	73.393	48.272	1.69907	B4DDR0;A0A0C4DH01;Q53GZ2;Q9NVU0	DNA-directed RNA polymerase III subunit RPC5	POLR3E
-0.340112	-0.44601	-0.512205	-0.399654	-0.424495	+	Discard	43	43	43.4	154.31	214.7	2.86846	A3KN83	Protein strawberry notch homolog 1	SBNO1
-0.430062	-0.460747	-0.37357	-0.432046	-0.424106	+	Discard	18	18	76.8	39.474	323.31	3.75835	Q9NZL4	Hsp70-binding protein 1	HSPBP1
-0.418119	-0.427266	-0.423468	NaN	-0.422951	+	Discard	6	6	38.3	19.266	15.358	4.40508	A0A024RB57;G3V1V4;Q8WW33	Gametocyte-specific factor 1	FAM112B;GTSF1
-0.403962	-0.465899	NaN	-0.398399	-0.422753	+	Discard	12	12	23.8	74.89	39.008	2.58366	Q15061	WD repeat-containing protein 43	WDR43
-0.534182	-0.776751	-0.0170229	-0.355184	-0.420785		Discard	11	10	22.5	70.383	38.734	1.10655	Q9UJY5;B0QYR6	ADP-ribosylation factor-binding protein GGA1	GGA1
-0.474613	-0.363475	-0.420511	NaN	-0.419533	+	Discard	22	22	51.7	66.171	116.2	2.23668	Q9NVV4	Poly(A) RNA polymerase, mitochondrial	MTPAP
-0.385205	-0.461204	-0.374823	-0.455317	-0.419137	+	Discard	8	8	62.4	13.667	40.965	3.45902	P60520;H3BSM5;H3BQ50	Gamma-aminobutyric acid receptor-associated protein-like 2	GABARAPL2
-0.404764	-0.440557	-0.413788	-0.415422	-0.418633	+	Discard	107	39	58.1	265.55	323.31	4.86737	B2ZZ90;Q13085;A0A024R0Y2	Acetyl-CoA carboxylase 1;Biotin carboxylase	ACACA;hCG_30204
-0.379095	-0.333407	-0.542794	NaN	-0.418432	+	Discard	8	6	52.5	20.811	71.848	1.65154	A4D177;Q13185	Chromobox protein homolog 3	CBX3
-0.685663	-0.371329	-0.370042	-0.244002	-0.417759	+	Discard	16	16	30.8	72.132	33.094	1.67191	Q96S55;B3KT25	ATPase WRNIP1	WRNIP1
-0.462813	-0.368961	-0.412597	-0.423255	-0.416907	+	Discard	31	1	57.3	72.748	323.31	3.66401	A0A0S2Z5P5
-0.343165	-0.437135	-0.46343	-0.4237	-0.416858	+	Discard	16	16	65.3	39.249	323.31	3.28197	O15160;Q96HT3;E7EQB9	DNA-directed RNA polymerases I and III subunit RPAC1	POLR1C
-0.550296	-0.408263	-0.448627	-0.25953	-0.416679	+	Discard	4	4	32.8	21	28.614	2.20668	O75884	Putative hydrolase RBBP9	RBBP9
-0.509594	-0.445519	-0.675581	-0.0350469	-0.416435		Discard	12	12	55.6	28.048	142.65	1.25995	P35270	Sepiapterin reductase	SPR
-0.425249	-0.391058	-0.405585	-0.441301	-0.415799	+	Discard	17	10	68.7	29.464	323.31	4.38826	A0A0S2Z4G7;A0A0S2Z491;P06748;A0A140VJQ2;A4ZU86;Q9BTI9	Nucleophosmin	NPM1
-0.671255	-0.247611	-0.125825	-0.616945	-0.415409		Discard	4	4	17.9	29.411	13.846	1.26699	Q9BU76	Multiple myeloma tumor-associated protein 2	MMTAG2
-0.461184	-0.179139	-0.486651	-0.529947	-0.41423	+	Discard	13	13	19.2	99.365	16.929	1.85985	A0A0A0MTB8;Q8NI36	WD repeat-containing protein 36	WDR36
-0.394525	-0.381912	-0.422675	-0.457078	-0.414047	+	Discard	25	25	42.3	81.462	85.769	3.84338	A0A024R419;Q9NYY8;B3KMB8	FAST kinase domain-containing protein 2	KIAA0971;FASTKD2
-0.43819	-0.426412	-0.40072	-0.386148	-0.412868	+	Discard	41	1	69.6	77.53	323.31	4.28366	A0A090N8G0		GARS
-0.395435	-0.408627	-0.355608	-0.478929	-0.40965	+	Discard	7	7	68.2	16.925	202.53	3.27031	C9JLU1;P52434	DNA-directed RNA polymerases I, II, and III subunit RPABC3	POLR2H
-0.338068	-0.404764	-0.415018	-0.478326	-0.409044	+	Discard	58	57	33.5	254.39	251.66	3.12536	O60287	Nucleolar pre-ribosomal-associated protein 1	URB1
-0.406732	-0.424281	-0.415672	-0.378776	-0.406365	+	Discard	65	64	56.4	143.67	323.31	4.5013	B3KMR5;Q5JTH9;B3KY97	RRP12-like protein	RRP12
-0.518742	NaN	-0.342689	-0.349585	-0.403672	+	Discard	5	5	23.7	39.081	13.876	1.70468	A0A024R4C8;B4DZS0;O76075	DNA fragmentation factor subunit beta	DFFB
-0.519073	-0.402702	-0.286093	NaN	-0.402623	+	Discard	10	10	15.2	105.83	10.392	1.57207	P54277;Q3BDU3;Q5FBZ9;E9PC65;B4E3A1;B4DMF4;I6L9H5;B7ZAA0;B4DIH7;Q3BDU4	PMS1 protein homolog 1	PMS1
-0.419411	-0.404554	-0.195649	-0.589203	-0.402204	+	Discard	11	9	36.5	40.028	16.088	1.8105	B3KTM8;H0YLJ3;A5D8W6;Q9UBU8;H0YMJ0;Q0VAE4;H0YM21;H0YNE0	Mortality factor 4-like protein 1	MORF4L1
-0.536231	-0.176348	-0.412155	-0.476619	-0.400338	+	Discard	12	12	19.3	109.15	19.098	1.83105	P38935	DNA-binding protein SMUBP-2	IGHMBP2
-0.54981	-0.242926	-0.406751	NaN	-0.399829	+	Discard	6	6	12.5	54.576	21.611	1.33899	Q96N83;B7ZKQ8;O00592	Podocalyxin	PODXL
-0.402226	-0.429654	-0.391077	-0.375066	-0.399506	+	Discard	16	1	43.8	31.948	99.024	4.28127	B2R5W2;G3V4C1;G3V4W0;B4DY08;B3KX96;G3V2D6;G3V5X6;G3V3K6;G3V251		HNRNPC
-0.406809	-0.481042	-0.365239	-0.343458	-0.399137	+	Discard	20	20	46.6	62.258	132.95	3.02454	Q9H9T3;B4DXV1;B4DPB7;B4DKA4	Elongator complex protein 3	ELP3
-0.379883	-0.413999	-0.41179	-0.390415	-0.399022	+	Discard	19	19	81.5	19.311	323.31	4.70214	E7EQ69;Q9GZZ1;C9J5D1;A0A087WWJ2	N-alpha-acetyltransferase 50	NAA50
-0.507685	-0.415268	-0.273448	NaN	-0.3988	+	Discard	24	23	25.4	139.05	67.093	1.5535	A6NMN0;P46020;A6NIT2	Phosphorylase b kinase regulatory subunit alpha, skeletal muscle isoform	PHKA1
-0.512761	-0.166325	-0.515377	-0.399312	-0.398443	+	Discard	14	14	24.4	110.11	107.13	1.77922	O00268;A0A0G2JRY5	Transcription initiation factor TFIID subunit 4	TAF4
-0.420241	-0.296226	-0.35369	-0.520894	-0.397762	+	Discard	6	6	66	16.859	63.527	2.42786	A0A024R829;Q9NRF9	DNA polymerase epsilon subunit 3	POLE3
-0.426878	-0.305307	-0.483198	-0.370788	-0.396543	+	Discard	27	24	34.8	127.59	126.63	2.72297	Q9H6R4;A0A0A0MRW6;B4DF80	Nucleolar protein 6	NOL6
-0.457455	-0.364942	-0.366411	NaN	-0.396269	+	Discard	7	7	53.8	20.632	6.511	2.22852	Q9BUL9	Ribonuclease P protein subunit p25	RPP25
-0.294969	-0.171888	-0.575271	-0.53412	-0.394062	+	Discard	18	18	53.9	47.776	229.29	1.57685	Q8IYS1	Peptidase M20 domain-containing protein 2	PM20D2
-0.44719	-0.407019	-0.353635	-0.364144	-0.392997	+	Discard	38	1	71.5	58.768	323.31	3.45073	Q16222	UDP-N-acetylhexosamine pyrophosphorylase;UDP-N-acetylgalactosamine pyrophosphorylase;UDP-N-acetylglucosamine pyrophosphorylase	UAP1
-0.293713	-0.245951	-0.241219	-0.781826	-0.390677		Discard	8	2	58.2	22.255	137.64	1.23354	A0A024R2Q2;Q96LR5	Ubiquitin-conjugating enzyme E2 E2	UBE2E2
-0.734179	-0.280738	NaN	-0.156193	-0.39037		Discard	13	1	24.1	86.81	22.37	0.806063	A0A024RBL4		RBM19
-0.361491	-0.32896	-0.36537	-0.505328	-0.390287	+	Discard	26	26	47.2	87.133	260.79	2.66617	Q14694	Ubiquitin carboxyl-terminal hydrolase 10	USP10
-0.404324	-0.358546	-0.400454	-0.397733	-0.390264	+	Discard	22	20	51.4	45.308	105.57	4.34865	B7Z4K8;E7ETZ4;B3KM68;A0A024RA42;Q9Y6E2;B5MCH7;Q75MG1;B5MCE7	Basic leucine zipper and W2 domain-containing protein 2	BZW2
-0.46935	-0.274512	-0.272611	-0.53778	-0.388563	+	Discard	5	5	38.7	15.324	38.659	1.97598	C9JYM0;O75817	Ribonuclease P protein subunit p20	POP7
-0.452195	-0.349769	-0.376171	-0.37021	-0.387086	+	Discard	9	9	54.3	14.665	123.6	3.37285	A0A024R5Q1;Q9NX55	Huntingtin-interacting protein K	hCG_2003792;HYPK
-0.370956	-0.435827	-0.345454	-0.390737	-0.385743	+	Discard	10	10	42	31.834	42.348	3.57652	P78345	Ribonuclease P protein subunit p38	RPP38
-0.242499	-0.501361	NaN	-0.411886	-0.385249	+	Discard	9	9	9.4	166.68	17.301	1.43538	B3KNF9;Q9Y2I1;C9J715;B4DYH7	Nischarin	NISCH
-0.45797	-0.407746	-0.355129	-0.320054	-0.385225	+	Discard	10	10	66.7	26.215	303.08	2.98273	P54105;E9PMI6;J3KN38;E9PJF4	Methylosome subunit pICln	CLNS1A
-0.33003	-0.407651	-0.417405	-0.379376	-0.383616	+	Discard	19	19	46.6	76.088	78.716	3.53567	Q9UGJ1;H3BPU4;Q9BVR6	Gamma-tubulin complex component 4	TUBGCP4
-0.40337	-0.367266	-0.343897	-0.419584	-0.38353	+	Discard	24	24	69.8	38.274	323.31	3.70837	O95433	Activator of 90 kDa heat shock protein ATPase homolog 1	AHSA1
-0.377969	-0.393179	-0.377951	-0.384942	-0.38351	+	Discard	33	33	63.1	64.872	323.31	5.73233	F5GZS6;J3KPF3;P08195;B4E2Z3;A0A024R599	4F2 cell-surface antigen heavy chain	SLC3A2
-0.260567	0.00590291	-1.02406	-0.255219	-0.383486		Discard	5	5	19.7	34.638	14.213	0.737277	A8K575;Q9NQZ5;B3KNN8;C9JTD3	StAR-related lipid transfer protein 7, mitochondrial	STARD7
-0.395113	-0.410908	-0.384546	-0.334152	-0.38118	+	Discard	61	60	65.3	136.31	323.31	3.74372	Q9HAV4;A8K5Y7;B3KPQ5;B3KNC6	Exportin-5	XPO5
0.0596321	-0.588943	-0.491734	-0.502914	-0.380989		Discard	17	17	38.7	65.219	79.433	1.08211	B4DIQ0;O60942;B2R623;B4DSJ8	mRNA-capping enzyme;Polynucleotide 5-triphosphatase;mRNA guanylyltransferase	RNGTT
-0.374804	-0.356384	-0.344905	-0.445166	-0.380315	+	Discard	20	11	55.3	49.005	281.33	3.34718	D6RGI3;D6RER5;Q9NVA2;D6RDU5;Q96KC0	Septin-11	2018-09-11
-0.353524	-0.421496	-0.367006	-0.378438	-0.380116	+	Discard	38	30	65.1	67.314	323.31	3.8964	P61221;D6R9I9	ATP-binding cassette sub-family E member 1	ABCE1
-0.375965	-0.400568	-0.370023	-0.372823	-0.379845	+	Discard	8	7	54.1	18.742	216.39	4.85807	A0A0S2Z4Q3;A0A0S2Z4K2;P62633	Cellular nucleic acid-binding protein	CNBP
-0.402073	-0.508855	-0.0669108	-0.538807	-0.379161	+	Discard	8	8	12	108.2	27.387	1.40555	A0A024R1K0;Q9NRA8;B1AKL4;B4DR76	Eukaryotic translation initiation factor 4E transporter	EIF4ENIF1
-0.905142	-0.527658	-0.339765	0.260146	-0.378105		Discard	6	6	50.6	18.986	27.093	0.66222	Q3ZCW2;U3KQ88	Galectin-related protein;Galectin	LGALSL
-0.360527	-0.393027	-0.351258	-0.406828	-0.37791	+	Discard	8	0	60	20.661	300.81	4.03312	A0A0A0MTT5		CTAG1B
-0.521515	-0.675581	-0.205147	-0.108456	-0.377675		Discard	6	6	19.1	37.404	5.6576	1.18407	O95218	Zinc finger Ran-binding domain-containing protein 2	ZRANB2
-0.504898	NaN	-0.652493	0.0244615	-0.377643		Discard	8	8	29.8	42.855	44.279	0.682921	Q53FF6;Q53FD1;Q9UHR6	Zinc finger HIT domain-containing protein 2	ZNHIT2
-0.370135	-0.359527	-0.369389	-0.408684	-0.376934	+	Discard	17	17	69.8	32.854	137.98	4.27961	O95456;B2RD51	Proteasome assembly chaperone 1	PSMG1
-0.318182	-0.460866	-0.350283	NaN	-0.376444	+	Discard	11	11	72.1	20.063	82.566	1.88859	Q9H910;A6NGP5;H3BMV3;H3BU16;B4DL85	Hematological and neurological expressed 1-like protein	HN1L
-0.381104	-0.402035	-0.400835	-0.320774	-0.376187	+	Discard	29	29	60.5	58.689	323.31	3.54475	Q53HA4;Q5T5C7;P49591;Q0VGA5	Serine--tRNA ligase, cytoplasmic	SARS
-0.44336	-0.507706	-0.312724	-0.2396	-0.375848	+	Discard	6	6	61.9	13.062	285.45	2.06749	E9PLI6;E9PS76;A0A024R5B9;Q8N9N8;E9PS30;E9PNH5	Probable RNA-binding protein EIF1AD	EIF1AD;MGC11102
-0.351167	-0.367639	-0.381348	-0.398874	-0.374757	+	Discard	62	1	66.3	112.14	323.31	4.36164	Q59HH3;P22102;B4DJ93	Trifunctional purine biosynthetic protein adenosine-3;Phosphoribosylamine--glycine ligase;Phosphoribosylformylglycinamidine cyclo-ligase;Phosphoribosylglycinamide formyltransferase	GART
-0.32572	-0.352197	-0.435573	-0.38039	-0.37347	+	Discard	8	8	56.4	19.163	323.31	3.26525	Q96ME4;J3KQ48;Q9Y3E5	Peptidyl-tRNA hydrolase 2, mitochondrial	PTRH2
-0.418871	-0.337175	-0.344557	-0.391002	-0.372901	+	Discard	11	11	57	30.472	242.14	3.51151	A0A0S2Z4V5;O60828;A0A0S2Z556;H7C053;C9JQA1	Polyglutamine-binding protein 1	PQBP1
-0.548058	-0.222599	-0.344557	NaN	-0.371738		Discard	8	8	41.6	25.05	56.583	1.2258	B4DEE8;P16455;A0A0G2SKE6	Methylated-DNA--protein-cysteine methyltransferase	MGMT
-0.362844	-0.371777	-0.415461	-0.336464	-0.371637	+	Discard	14	14	50.9	36.091	144.23	3.72389	Q15717;M0QZR9	ELAV-like protein 1	ELAVL1
-0.459239	-0.32945	-0.285935	-0.411138	-0.37144	+	Discard	7	7	17.2	52.541	136.47	2.60627	J3QRS9;Q59G94;O43670;X6R4W8	BUB3-interacting and GLEBS motif-containing protein ZNF207	ZNF207
-0.159492	-0.544014	-0.710921	-0.0671829	-0.370403		Discard	13	13	36.6	52.8	46.514	1.02376	Q8IUF8	Bifunctional lysine-specific demethylase and histidyl-hydroxylase MINA	MINA
-0.373832	-0.360416	-0.397144	-0.347803	-0.369799	+	Discard	47	0	69	79.992	323.31	4.29181	Q59EK6;A0A140VJY2;Q12931;Q53FS6;Q5CAQ4;I3L0K7	Heat shock protein 75 kDa, mitochondrial	TRAP1
-0.338652	-0.417386	-0.295146	-0.427731	-0.369729	+	Discard	24	24	55.9	63.245	218.25	2.86281	Q8N543;A0A0A0MTR2;H3BR79;H3BUA6	Prolyl 3-hydroxylase OGFOD1	OGFOD1
-0.42808	-0.363531	-0.383906	-0.298513	-0.368508	+	Discard	14	13	32.2	68.062	28.996	3.0729	A0A024R7K7;A0A024R7M6;Q86YP4;B4DKZ7	Transcriptional repressor p66-alpha	GATAD2A
-1.09983	-0.293377	-0.300111	0.223546	-0.367444		Discard	5	1	7.2	103.69	8.839	0.566579	Q7Z3E2	Coiled-coil domain-containing protein 186	CCDC186
-0.419391	-0.269808	-0.333534	-0.446777	-0.367378	+	Discard	13	13	42.8	47.707	166.62	2.54844	Q53T99;Q9GZL7;B4DRY7	Ribosome biogenesis protein WDR12	WDR12
-0.178241	-0.264963	-0.385394	-0.640097	-0.367174	+	Discard	13	2	52	54.958	105.82	1.45203	A8K818;Q05BI1		CD3EAP
-0.448666	-0.32	-0.372543	-0.327059	-0.367067	+	Discard	11	11	29.5	49.881	46.898	2.94755	Q53GJ1;A0A024RAS3;Q9H0S4;Q9H4E3;A4UCU0	Probable ATP-dependent RNA helicase DDX47	hCG_27698;DDX47;E4-DBP
-0.00447927	-0.614602	-0.349272	-0.496712	-0.366266		Discard	14	14	49	46.106	112.62	1.15744	B4DXV9;Q7L592;C9J236;C9JS27;B4DQY3	NADH dehydrogenase [ubiquinone] complex I, assembly factor 7	NDUFAF7
-0.421921	-0.288135	-0.38794	NaN	-0.365999	+	Discard	5	5	35.5	20.913	18.969	1.92737	Q5JRI1;Q53GD7;A0A0S2Z504;O75494	Serine/arginine-rich splicing factor 10	SRSF10
-0.364886	-0.306074	-0.424533	-0.358583	-0.363519	+	Discard	7	7	77.6	14.199	164.86	3.19161	A0A024R565;Q9UI30;F5GX77;F5GYQ2	Multifunctional methyltransferase subunit TRM112-like protein	HSPC152;TRMT112
-0.361935	-0.340094	-0.440126	-0.311471	-0.363407	+	Discard	16	16	59.6	40.779	107.15	3.02478	B0FTY2;Q8IVD9;A4D2J8	NudC domain-containing protein 3	NUDCD3;KIAA1068
-0.336938	-0.378457	-0.402359	-0.335463	-0.363304	+	Discard	13	13	78	12.349	186.92	3.69644	Q9GZT3;A0A087WUN7;H0YJ40;G3V4X6;G3V2S9;H0YJW7	SRA stem-loop-interacting RNA-binding protein, mitochondrial	SLIRP
NaN	-0.07312	-0.487419	-0.52641	-0.362317		Discard	1	1	16.2	8.6252	3.6601	0.886824	Q7Z3B0	Small integral membrane protein 15	SMIM15
-0.413	-0.463649	-0.101211	-0.470669	-0.362132	+	Discard	7	7	20.8	56.051	15.285	1.58616	Q6SPF0;E9PIW9	Atherin	SAMD1
-0.276712	-0.434149	-0.371422	NaN	-0.360761	+	Discard	14	2	75.7	24.551	159.43	1.8038	E5KT65;P19388;A0A0A0MQR7;B4DJ89;A0A087WWX0	DNA-directed RNA polymerases I, II, and III subunit RPABC1	POLR2E
-0.419893	-0.342781	-0.321153	-0.358103	-0.360482	+	Discard	32	32	39	112.19	163.77	3.35329	A8K8X0;Q14CX7	N-alpha-acetyltransferase 25, NatB auxiliary subunit	NAA25
-0.356772	-0.35404	-0.265171	-0.464684	-0.360167	+	Discard	19	19	46.2	66.59	121.35	2.51309	Q96GW9;B4DVV7	Methionine--tRNA ligase, mitochondrial	MARS2
-0.233261	-1.00743	NaN	0.161178	-0.359839		Discard	23	23	65.3	38.89	323.31	0.393108	V9HW95;Q15293;Q5J7V8	Reticulocalbin-1	HEL-S-84;RCN1
-0.407785	-0.267132	-0.396821	-0.358398	-0.357534	+	Discard	24	24	21.5	128.88	45.065	2.81582	Q96QU8;B3KW08;B7ZM10	Exportin-6	XPO6
-0.318362	-0.418581	-0.369501	-0.322559	-0.357251	+	Discard	16	16	69.1	49.419	323.31	3.20894	A0MNN5;Q9BQ67;Q8NCK5;Q8TCJ8;B2RDP6	Glutamate-rich WD repeat-containing protein 1	GRWD1;DKFZp564C172
-0.229298	-0.321712	-0.372113	-0.505492	-0.357154	+	Discard	13	13	20.5	92.914	45.177	2.07279	Q9UH51;A0A024R7D5;J3KMZ9;P01130;H0YMD1	Low-density lipoprotein receptor	LDLR
-0.369613	-0.369371	-0.352161	-0.336592	-0.356934	+	Discard	17	17	47.7	44.89	214.01	4.61947	B7Z592;Q8WU90	Zinc finger CCCH domain-containing protein 15	ZC3H15
-0.223728	-0.367229	-0.504264	-0.329232	-0.356113	+	Discard	26	22	26.4	180.46	99.671	2.06172	B2RTU6;E9PCH4;Q8TEU7;D6RE77;B7Z7Y1;Q9UHV4;Q8TEA3	Rap guanine nucleotide exchange factor 6	RAPGEF6
-0.731206	-0.102233	-0.435807	-0.154442	-0.355922		Discard	5	5	43.6	18.001	22.99	1.03976	P52298;C9JQX9;B3KSB0	Nuclear cap-binding protein subunit 2	NCBP2
-0.236537	-0.501545	-0.350467	-0.330973	-0.354881	+	Discard	28	28	33.7	129.54	90.248	2.12532	Q8IY37;F5H3Y4	Probable ATP-dependent RNA helicase DHX37	DHX37
-0.270069	-0.471329	-0.350872	-0.327131	-0.35485	+	Discard	4	4	33.6	16.988	16.31	2.44744	Q53GP2;Q9NX01	Thioredoxin-like protein 4B	TXNL4B
-0.384226	-0.355959	-0.386054	-0.292917	-0.354789	+	Discard	13	13	47.6	35.776	96.234	3.30027	Q9NRN7;E9PLW6	L-aminoadipate-semialdehyde dehydrogenase-phosphopantetheinyl transferase	AASDHPPT
-0.346133	-0.390359	-0.334771	-0.347729	-0.354748	+	Discard	19	18	53.6	57.278	158.13	4.04739	A0A0C4DFL7;Q16850;B3KRC6	Lanosterol 14-alpha demethylase	CYP51A1
-0.304309	-0.513708	-0.303899	-0.294208	-0.354031	+	Discard	4	4	20.3	29.647	10.41	2.15836	Q15527;A0A024R8G1	Surfeit locus protein 2	SURF2
-0.319406	-0.33101	-0.451701	-0.313603	-0.35393	+	Discard	11	9	25.3	55.173	192.05	2.76928	I6L9E8;Q8NCA5;E9PH82;B4DY25	Protein FAM98A	FAM98A
-0.19408	-0.184179	-0.486044	-0.550444	-0.353687	+	Discard	20	20	10.7	265.4	64.947	1.461	Q04721;Q96JU8	Neurogenic locus notch homolog protein 2;Notch 2 extracellular truncation;Notch 2 intracellular domain	NOTCH2
-0.417868	-0.392989	-0.20558	-0.396764	-0.3533	+	Discard	49	38	50.6	119.39	323.31	2.24592	O75146;A0A024RBR4;B3KQW8	Huntingtin-interacting protein 1-related protein	HIP1R
-0.378457	-0.611226	-0.0925863	-0.328906	-0.352794	+	Discard	15	15	30.2	70.207	47.032	1.34538	B3KQ21;Q9NYH9;B3KX32;B4DSL9	U3 small nucleolar RNA-associated protein 6 homolog	UTP6
-0.51581	-0.40857	-0.0756568	-0.411023	-0.352765	+	Discard	12	12	22.1	74.999	20.763	1.46092	F5GZ90;Q9NZJ0;B4E0E6;B4DSA7	Denticleless protein homolog	DTL
-0.258201	-0.418041	-0.467334	-0.266628	-0.352551	+	Discard	13	2	79.7	32.363	147.5	2.15887	Q9NWS0;M0QYA2;M0R3A4;M0QXD5	PIH1 domain-containing protein 1	PIH1D1
-0.356846	-0.320955	-0.364589	-0.364181	-0.351643	+	Discard	43	43	75.2	59.143	323.31	4.24725	A0A0S2Z4R1;P54577;A0A0C4DGZ5	Tyrosine--tRNA ligase, cytoplasmic;Tyrosine--tRNA ligase, cytoplasmic, N-terminally processed;Tyrosine--tRNA ligase	YARS
0.109294	-0.391191	-0.291574	-0.832	-0.351368		Discard	4	4	2.5	290.83	4.5127	0.778072	Q6WRI0	Immunoglobulin superfamily member 10	IGSF10
-0.353432	-0.274913	-0.395663	-0.378325	-0.350583	+	Discard	15	15	59.5	33.172	182.95	3.02178	Q9Y314;A8K670;A0A075B6F9;M0R3B2	Nitric oxide synthase-interacting protein	NOSIP
-0.350449	-0.564307	-0.312187	-0.172083	-0.349757	+	Discard	23	23	32.6	97.669	141.84	1.63841	A8KA74;P78316;E9PFK5;Q96GC8	Nucleolar protein 14	NOP14
-0.380653	-0.344886	-0.285179	-0.388016	-0.349683	+	Discard	5	5	60.2	9.3435	12.309	3.18279	Q9Y5J9;G3XAN8	Mitochondrial import inner membrane translocase subunit Tim8 B	TIMM8B
-0.505513	-0.0676364	-0.186442	-0.637199	-0.349198		Discard	16	16	35.6	72.485	37.258	1.10242	F1T0L5;Q8N8A6	ATP-dependent RNA helicase DDX51	DDX51
-0.562261	-0.544814	-0.263664	-0.0252945	-0.349008		Discard	9	9	34	43.747	64.721	1.14361	Q9Y303	Putative N-acetylglucosamine-6-phosphate deacetylase	AMDHD2
-0.373421	-0.145254	-0.543446	-0.333716	-0.348959	+	Discard	14	14	57.3	33.698	84.215	1.62749	Q9NTX5;H0Y5L2	Ethylmalonyl-CoA decarboxylase	ECHDC1
-0.462038	-0.243797	-0.414441	-0.274983	-0.348815	+	Discard	7	7	51.6	20.886	151.32	2.14832	P62380;Q7Z6U2;Q7Z6U1	TATA box-binding protein-like protein 1	TBPL1
NaN	-0.500973	-0.173027	-0.371236	-0.348412		Discard	2	2	24.5	15.485	4.1799	1.17123	E5RIM1;A0A087WTZ8;E5RHW9;A0A024R9J6;Q96MF7;E5RK09;E5RG00;E5RFJ1	E3 SUMO-protein ligase NSE2	NSMCE2;C8orf36
-0.325901	-0.41325	-0.491247	-0.162137	-0.348134	+	Discard	22	14	39	82.771	91.34	1.79621	B4DLG2;O75152;E9PQ61;E9PBY7	Zinc finger CCCH domain-containing protein 11A	ZC3H11A
-0.079036	-0.409757	-0.460529	-0.440831	-0.347538	+	Discard	3	3	7	80.692	41.728	1.51148	P08047;Q59EY3	Transcription factor Sp1	SP1
-0.147458	-0.438718	-0.343787	-0.458406	-0.347092	+	Discard	25	8	56.8	50.47	105.68	1.78437	Q05639;Q59GP5	Elongation factor 1-alpha 2	EEF1A2
-0.257701	-0.468691	-0.202024	-0.458366	-0.346695	+	Discard	5	5	25.2	25.624	18.255	1.8283	Q9H5V9	UPF0428 protein CXorf56	CXorf56
-0.348243	-0.295199	-0.390283	-0.350633	-0.346089	+	Discard	23	23	58.7	61.311	183.1	3.4082	Q8IZ73;B4DWW6;B4DW61	RNA pseudouridylate synthase domain-containing protein 2	RPUSD2
-0.318992	-0.311721	-0.339254	-0.413788	-0.345939	+	Discard	19	19	40.7	59.875	47.081	3.1755	O60678;Q8WUV3;B4DP44;B4DWB1;A0A0A0MSN7	Protein arginine N-methyltransferase 3	PRMT3
-0.212785	-0.354501	-0.569929	-0.243882	-0.345274	+	Discard	7	7	68.1	17.663	208.41	1.62808	Q9Y3D0	Mitotic spindle-associated MMXD complex subunit MIP18	FAM96B
-0.295128	-0.347729	-0.35463	-0.383567	-0.345264	+	Discard	14	14	53.5	34.092	124.02	3.47907	A0A024RB62;Q9UBP6;H0YIH0	tRNA (guanine-N(7)-)-methyltransferase	METTL1
-0.443948	-0.238187	-0.352916	NaN	-0.345017	+	Discard	33	0	59.1	55.11	4.9853	1.5451	Q59G96
-0.365221	-0.267653	-0.411905	-0.334007	-0.344696	+	Discard	10	5	30.8	51.563	7.3216	2.83813	Q96L51;Q96L52;Q7L7W2;H0YJ75;Q13362;Q96B13	Serine/threonine-protein phosphatase 2A 56 kDa regulatory subunit gamma isoform	PPP2R5C
-0.247594	-0.472149	-0.382269	-0.274617	-0.344157	+	Discard	3	3	7.7	54.498	13.395	2.16207	B0AZP8;A8K2X6;A0A024R4Y2;Q8NBI5;E9PS74	Solute carrier family 43 member 3	hCG_39762;SLC43A3
-0.305111	-0.319496	-0.411675	-0.338159	-0.34361	+	Discard	20	20	49.3	54.478	64.896	3.14921	Q8NB16;Q5JPC5	Mixed lineage kinase domain-like protein	MLKL;DKFZp667E1714
-0.458327	-0.178763	-0.380333	-0.356735	-0.34354	+	Discard	27	27	31.3	100.72	101.04	1.99499	B2RB47;H0Y360;A0A024R098;Q01433	AMP deaminase 2	AMPD2
-0.392914	-0.382231	-0.350486	-0.2472	-0.343208	+	Discard	9	9	19.1	72.783	68.275	2.71244	B4DNM0;Q8WVC0	RNA polymerase-associated protein LEO1	LEO1
-0.294668	-0.376508	-0.257804	-0.44336	-0.343085	+	Discard	19	19	39.1	65.853	193.2	2.4273	Q86X55;K7EQA8	Histone-arginine methyltransferase CARM1	CARM1
-0.514985	-0.517276	-0.0512197	-0.28854	-0.343005		Discard	3	1	15.4	33.592	13.594	1.26925	Q9UEE9;A0A0H5AUJ9;A0A0H5APX3	Craniofacial development protein 1	CFDP1
-0.290921	-0.328417	-0.374449	-0.373888	-0.341919	+	Discard	13	13	56.6	14.582	185.94	3.35207	Q5STK2;O15212;I7HJT1;A2AB88	Prefoldin subunit 6	PFDN6;HKE2
-0.308234	-0.43226	-0.278059	-0.348501	-0.341763	+	Discard	13	13	48.6	28.362	24.66	2.69974	D3DN44;Q9BQ75;C9J384;B3KW72	Protein CMSS1	hCG_2023567;CMSS1
-0.531511	-0.28958	-0.460251	-0.0853896	-0.341683	+	Discard	5	5	30.1	29.724	45.459	1.38424	B2RDU2;Q8WV22;I3L1I3	Non-structural maintenance of chromosomes element 1 homolog	NSMCE1
-0.31484	-0.354759	-0.309985	-0.387015	-0.34165	+	Discard	20	20	71.1	37.533	244.79	3.48533	A0A024R394;Q9UHD1;A0A024R3C3;E9PHZ2	Cysteine and histidine-rich domain-containing protein 1	CHORDC1
-0.777764	-0.260014	0.0136409	NaN	-0.341379		Discard	8	8	28.5	37.643	22.763	0.554262	P51946;A8K6Q5;D6RHI7;D6RG18;Q59FW7	Cyclin-H	CCNH
-0.368998	-0.348188	-0.391285	-0.256132	-0.341151	+	Discard	13	7	69.9	22.168	323.31	2.84994	P20290	Transcription factor BTF3	BTF3
-0.361027	-0.350743	-0.301355	-0.348537	-0.340416	+	Discard	46	46	40.7	76.613	323.31	3.88322	A0A024R4A0;P19338;B3KTP9;B3KM80;Q6ZS99;Q9BQ02;H7BY16	Nucleolin	NCL
-0.396498	-0.414845	-0.359435	-0.185343	-0.33903	+	Discard	14	13	35.3	61.713	97.615	2.12283	B2RCD8;Q8IU81	Interferon regulatory factor 2-binding protein 1	IRF2BP1
-0.352989	-0.405566	-0.256442	NaN	-0.338333	+	Discard	16	0	54.8	32.165	3.4035	1.78906	B4DLC0
-0.339345	-0.316798	-0.32413	-0.372524	-0.338199	+	Discard	8	8	57.1	16.648	188.17	3.96928	B1AQP2;Q9UHV9	Prefoldin subunit 2	PFDN2
-0.317696	-0.343916	-0.339802	-0.349144	-0.337639	+	Discard	38	15	68.8	70.051	323.31	4.7228	A8K5I0;A0A0G2JIW1;P0DMV9;P0DMV8;Q59EJ3;B4DWK5;B4DNT8;B4DFN9;B4DI39;B4E1S9;B4E388;B4DVU9;V9GZ37;B3KTT5;B4E1T6;B4DNX1	Heat shock 70 kDa protein 1B;Heat shock 70 kDa protein 1A	HEL-S-103;HSPA1B;HSPA1A
-0.326263	-0.352934	-0.316905	-0.353893	-0.337499	+	Discard	33	0	48.3	72.36	216.79	4.325	Q6IQ30;H0Y5F5	Polyadenylate-binding protein	PABPC4
-0.161508	-0.319208	-0.385469	-0.481465	-0.336912	+	Discard	18	2	36.9	93.939	53.492	1.81435	B4DZJ6
-0.360305	-0.35583	-0.192332	-0.43413	-0.335649	+	Discard	17	17	57.6	51.289	323.31	2.14562	P49005;B4DP28;A0A087WWF6;F8W8R3;C9JLE1	DNA polymerase delta subunit 2	POLD2
-0.32357	-0.286621	-0.281544	-0.448095	-0.334958	+	Discard	14	14	17.7	123.11	18.561	2.48371	Q92625;Q49AR9	Ankyrin repeat and SAM domain-containing protein 1A	ANKS1A
-0.285601	-0.327529	-0.371721	-0.352639	-0.334373	+	Discard	30	15	62	55.656	308.07	3.4251	Q7KZX8;P15170;B2RCT6;H3BR35;A8K2W7	Eukaryotic peptide chain release factor GTP-binding subunit ERF3A	GSPT1
-0.318452	-0.347637	-0.336246	-0.334971	-0.334326	+	Discard	7	7	78.9	10.5	137.2	4.89316	Q9Y5L4;K7EIT2	Mitochondrial import inner membrane translocase subunit Tim13	TIMM13
-0.363141	-0.348354	-0.240094	-0.383887	-0.333869	+	Discard	26	26	67.8	54.794	323.31	2.72215	Q0VDF9	Heat shock 70 kDa protein 14	HSPA14
-0.212417	-0.263196	NaN	-0.522323	-0.332645		Discard	6	6	30	30.065	61.734	1.13021	Q5J7U2;O95478	Ribosome biogenesis protein NSA2 homolog	CDK105;NSA2
-0.412865	-0.443634	-0.251401	-0.219639	-0.331885	+	Discard	9	9	31.3	44.478	50.395	2.00984	Q53EY9;Q8NEZ5;H3BTH6;B4DFX7	F-box only protein 22	FBXO22
-0.249256	-0.324961	-0.404687	-0.345858	-0.331191	+	Discard	22	21	52.9	55.439	258	2.71154	B4DNJ7;Q6ZNB1;P20839;C9J381;B3KRZ3;Q5H9Q6;A0A024R725;C9K0R9	Inosine-5-monophosphate dehydrogenase;Inosine-5-monophosphate dehydrogenase 1	IMPDH;IMPDH1;DKFZp781N0678
-0.22945	-0.279249	-0.481948	NaN	-0.330216		Discard	7	7	26.9	34.838	11.653	1.29613	A0A024R2G9;C9JLB7;B4DQJ7;Q96HP4;U3KQU8	Oxidoreductase NAD-binding domain-containing protein 1	OXNAD1
-0.381423	-0.289422	-0.343421	-0.306002	-0.330067	+	Discard	7	6	69.2	15.237	80.743	3.28257	Q9Y2S0;A0A0R4J2F3	DNA-directed RNA polymerases I and III subunit RPAC2	POLR1D
-0.406885	-0.253653	-0.341409	-0.316133	-0.32952	+	Discard	23	23	35.8	96.631	112.91	2.72112	Q6P3X3;B4DRC7	Tetratricopeptide repeat protein 27	TTC27
-0.286991	-0.374299	-0.347197	-0.30843	-0.329229	+	Discard	24	23	51.1	61.89	215.67	3.34327	P40222	Alpha-taxilin	TXLNA
-0.309949	-0.322686	-0.315289	-0.367378	-0.328826	+	Discard	11	11	76	14.285	213.79	3.85676	O14737;K7EQA1	Programmed cell death protein 5	PDCD5
-0.277919	-0.354907	-0.342909	-0.338615	-0.328587	+	Discard	23	9	64	54.465	323.31	3.50132	A0A1B0GWJ0;A0A1B0GTJ7;X5D8S6;P30566;Q71UA4;B4DP46;A0A0A6YY92;A0A1B0GWF8;A8K4X6;X5DP48;X5D2Z4;A0A1B0GTG9;A0A096LNY6;A0A096LNY5	Adenylosuccinate lyase	ADSL
-0.476498	-0.370154	-0.361917	-0.10538	-0.328487	+	Discard	8	8	56.4	26.092	41.42	1.59969	Q9NXV2;H3BSS5	BTB/POZ domain-containing protein KCTD5	KCTD5
-0.295748	-0.342214	-0.314751	-0.358898	-0.327902	+	Discard	18	14	64.7	33.637	323.31	3.76261	A0A0S2Z5U6;Q96C36;A0A087WTV6;A0A024R3Q9;A0A087WZR9;Q4W8W1;J3KR12;B4DQK8;Q8NCZ0;B3KMB7	Pyrroline-5-carboxylate reductase 2;Pyrroline-5-carboxylate reductase	PYCR2;P5CR2;DKFZp434J218
-0.347124	-0.488775	-0.215965	-0.257131	-0.327249	+	Discard	17	17	61.9	45.489	174	1.90879	P57081	tRNA (guanine-N(7)-)-methyltransferase non-catalytic subunit WDR4	WDR4
-0.305182	-0.370247	-0.297538	-0.335299	-0.327066	+	Discard	17	17	52.7	45.841	276.26	3.54874	B4DVT8;O75312;H7C0E5;H7BZM7	Zinc finger protein ZPR1	ZPR1
-0.326498	-0.345143	-0.315217	-0.321045	-0.326976	+	Discard	44	44	84.9	57.488	323.31	4.76618	V9HW96;P78371;F5GWF6;F8VQ14;B7Z4R3	T-complex protein 1 subunit beta	HEL-S-100n;CCT2
-0.0594198	-0.370061	-0.254616	-0.623443	-0.326885		Discard	4	4	20	29.669	13.646	1.15922	A0A024RD36;Q6DKI1;R4GMU7;B3KMP5;A8K5J5;B7Z4G0	60S ribosomal protein L7-like 1	RPL7L1
-0.261448	-0.290533	-0.547489	-0.206712	-0.326545	+	Discard	32	16	26.3	175.72	103.74	1.63977	P41229;A6N6J7	Lysine-specific demethylase 5C	KDM5C;JARID1C
-0.34013	-0.31572	-0.329268	-0.320468	-0.326397	+	Discard	22	22	62.9	46.03	91.449	5.00835	A8K097;Q5JVF3;A0A024RE04;A0A024RDZ9	PCI domain-containing protein 2	PCID2;RP11-98F14.6
-0.29504	-0.404019	-0.302635	-0.303045	-0.326185	+	Discard	16	11	66.4	35.924	323.31	2.96135	P67809;Q6PKI6;H0Y449;Q7KZ24;A0JLU4;C9J5V9	Nuclease-sensitive element-binding protein 1	YBX1
-0.372785	-0.31766	-0.320702	-0.291963	-0.325778	+	Discard	8	8	65.3	19.344	125.14	3.51253	E9PGT6;B2R8N1;A0A024R4D1;Q99627;H7C3S9	COP9 signalosome complex subunit 8	COPS8
-0.346573	-0.328127	-0.286814	-0.341153	-0.325667	+	Discard	35	33	62	79.187	323.31	3.80491	O60488;Q8TAF6;B4DH39	Long-chain-fatty-acid--CoA ligase 4	ACSL4;FACL4
-0.349419	-0.356624	-0.24296	-0.353026	-0.325507	+	Discard	8	8	43.9	25.694	54.723	2.8847	Q9Y508;A0A096LNV3;A0A096LP02;B4DLW5;H0UI65	E3 ubiquitin-protein ligase RNF114	RNF114;ZNF313
-0.0646459	-0.571364	-0.423391	-0.23914	-0.324635		Discard	25	24	59.3	61.264	163.89	1.22092	Q96L92;A0A0C4DFU6	Sorting nexin-27	SNX27
-0.298318	-0.31563	-0.362993	-0.32081	-0.324438	+	Discard	10	8	5.8	205.42	260.92	3.78048	E9PAV3;F8VZJ2;H0YHX9;A0A024RB41;Q13765;F8W0W4;F8W1N5;F8VNW4;B4DDI8	Nascent polypeptide-associated complex subunit alpha, muscle-specific form;Nascent polypeptide-associated complex subunit alpha	NACA;hCG_2016482
-0.388865	-0.30155	-0.257097	-0.349989	-0.324375	+	Discard	21	21	65.7	39.33	255.94	2.82955	P08397;F5H345;F5GY90;F5H226	Porphobilinogen deaminase	HMBS
-0.333934	-0.371908	-0.320702	-0.26807	-0.323653	+	Discard	20	20	79.5	29.506	311.55	3.19801	V9HWJ8;P61289;Q6FHK7;K9J957;A0A024R203;K7ESG5;A0A087WTV2;B3KQ25;J7FRP4;K7ENH2	Proteasome activator complex subunit 3	HEL-S-283;PSME3
-0.115566	-0.200382	-0.236622	-0.740408	-0.323245		Discard	9	9	69.5	26.318	117.45	0.973618	V9HWB2;Q14353;B4DMJ3	Guanidinoacetate N-methyltransferase	HEL-S-20;GAMT
-0.330556	-0.330719	-0.31829	-0.311435	-0.32275	+	Discard	48	48	63.8	101.89	323.31	5.1495	P49736;B7Z8Z6;B3KXZ4;H0Y8E6;B4DSV5;Q9BWF4	DNA replication licensing factor MCM2;DNA helicase	MCM2
-0.349052	-0.362139	-0.343714	-0.234924	-0.322457	+	Discard	13	13	55.3	24.279	191.53	2.7883	Q9HAV7;B4DWV5	GrpE protein homolog 1, mitochondrial;GrpE protein homolog	GRPEL1
-0.196558	-0.490395	-0.279126	NaN	-0.322027		Discard	6	6	23.9	32.992	89.728	1.17694	Q9ULR0;D6RC18;A8MVI5	Pre-mRNA-splicing factor ISY1 homolog	ISY1
-0.335645	-0.315576	-0.324473	-0.312366	-0.322015	+	Discard	66	1	49	138.68	323.31	5.02877	A0A087WUT6;O60841;D3DVI5;B3KM86	Eukaryotic translation initiation factor 5B	EIF5B
-0.245933	-0.317409	-0.179106	-0.545108	-0.321889	+	Discard	13	13	32.8	59.58	99.772	1.56535	Q9NUL7	Probable ATP-dependent RNA helicase DDX28	DDX28
-0.336464	-0.359583	-0.326878	-0.264305	-0.321807	+	Discard	34	2	76.4	53.454	323.31	3.25924	A0A024RB99;V9HW06;Q53ET4;P34897;Q5HYG8;B4E1G2;Q5BJF5;B4DP88;B4DWA7;B4DW25;B4DJ63;B4DLV4;H0YIZ0	Serine hydroxymethyltransferase;Serine hydroxymethyltransferase, mitochondrial	SHMT2;HEL-S-51e;DKFZp686P09201
-0.302831	-0.302938	-0.325883	-0.355165	-0.321704	+	Discard	18	18	57.4	29.062	229.6	3.90083	A0A024R5S5;O75822	Eukaryotic translation initiation factor 3 subunit J	EIF3S1;EIF3J
-0.516904	-0.329286	-0.117975	NaN	-0.321389		Discard	9	9	47.5	20.501	155.57	0.966177	J3KR35;Q8WUD4	Coiled-coil domain-containing protein 12	CCDC12
-0.351847	-0.294491	-0.325087	-0.312455	-0.32097	+	Discard	38	6	62.4	70.67	323.31	3.93457	A0A024R9C1;P11940;E7EQV3;B4DZW4;E7ERJ7;B4DQX0;B3KT93;A0A087WTT1;A0A024R9E2	Polyadenylate-binding protein;Polyadenylate-binding protein 1	PABPC1
-0.299471	-0.313638	-0.336118	-0.33388	-0.320777	+	Discard	40	38	92.8	36.688	323.31	4.35513	V9HWB9;P00338;B4DJI1;F5GXY2	L-lactate dehydrogenase;L-lactate dehydrogenase A chain	HEL-S-133P;LDHA
-0.262313	-0.43776	-0.280931	-0.301159	-0.320541	+	Discard	20	2	50.3	69.437	323.31	2.39591	Q86U38	Nucleolar protein 9	NOP9
-0.30743	NaN	-0.361972	-0.291098	-0.320167	+	Discard	24	21	19.5	186.04	78.746	2.35169	Q8IWQ7;B9EGA7;A0A0A0MRJ0;Q5VT25;H0Y5V1;Q5HYB0;A0A0A0MRJ1;H0Y7V8;H0Y6V3	Non-specific serine/threonine protein kinase;Serine/threonine-protein kinase MRCK alpha	CDC42BPA;DKFZp686P1738
-0.310432	-0.3261	-0.322361	-0.320252	-0.319786	+	Discard	42	42	76.3	59.62	323.31	5.59841	P50990;Q53HU0;Q7Z759	T-complex protein 1 subunit theta	CCT8
-0.362733	-0.300075	-0.36695	-0.248468	-0.319557	+	Discard	24	2	59.8	52.891	323.31	2.83143	A0A140VJE3;P50579;F8VRR3;Q96B43;G3V1U3;B3KWL6	Methionine aminopeptidase 2;Methionine aminopeptidase	METAP2
-0.402607	-0.275944	-0.339692	-0.259185	-0.319357	+	Discard	14	12	35.8	42.331	78.174	2.64098	P38159;H0Y6E7;H3BT71;B4E352;Q2VIN3;Q96E39;B3KRG5;H3BUY5	RNA-binding motif protein, X chromosome;RNA-binding motif protein, X chromosome, N-terminally processed;RNA binding motif protein, X-linked-like-1	RBMX;RBMXL1
-0.369278	-0.302155	-0.279126	-0.323245	-0.318451	+	Discard	55	22	68.6	95.179	323.31	3.32219	K7EKE6;K7EJE8;B3KU28;B3KXS5;P36776;E5KMI6;Q2VPA0;B4DPX0	Lon protease homolog, mitochondrial;Lon protease homolog	LONP1
-0.343586	-0.386072	-0.280265	-0.263837	-0.31844	+	Discard	17	3	67.2	42.644	323.31	2.82016	V9HWH2;V9HW77;P12277;A0A0S2Z471	Creatine kinase B-type	HEL-S-29;HEL-211;CKB
-0.498199	-0.386242	-0.389564	0.00129789	-0.318177		Discard	11	10	33.9	42.778	116.17	1.20499	B5BU53;B2R9L6;A0A024R880;P50750	Cyclin-dependent kinase 9	CDK9
-0.369557	-0.353764	-0.242908	-0.304683	-0.317728	+	Discard	6	6	27.3	17.465	12.98	2.81021	A0A024R2T2;Q96AT1	Uncharacterized protein KIAA1143	KIAA1143
-0.389319	-0.262919	-0.265449	-0.352824	-0.317628	+	Discard	21	21	72.8	33.582	258.11	2.6726	Q6FI81;H3BV90;H3BT65;H3BUG4;B4DHB9;H3BPG7	Anamorsin	CIAPIN1
-0.517751	-0.390775	-0.0187172	-0.339236	-0.31662		Discard	26	26	25.6	134.07	81.233	1.2331	A0A0A0MTL6;Q6ZS17;B4DZD8	Protein FAM65A	FAM65A
-0.352989	-0.281334	-0.340441	-0.291239	-0.316501	+	Discard	64	64	59.3	153.97	323.31	3.41518	A0A024QZW7;P49790	Nuclear pore complex protein Nup153	NUP153
-0.32404	-0.446698	-0.24267	-0.252054	-0.316365	+	Discard	6	6	16.1	32.461	155.19	2.17184	P18827	Syndecan-1	SDC1
-0.38845	-0.285741	-0.300981	-0.289598	-0.316193	+	Discard	20	20	84.9	36.501	323.31	3.00862	Q5U0F4;Q13347;Q53HU7	Eukaryotic translation initiation factor 3 subunit I	EIF3I
-0.322307	-0.319262	-0.303383	-0.317625	-0.315644	+	Discard	27	27	78.9	26.21	323.31	5.28448	A0A024R904;Q9HB71;Q6NVY0	Calcyclin-binding protein	CACYBP
-0.224166	-0.354427	-0.261535	-0.421902	-0.315507	+	Discard	20	20	19.6	181.67	34.927	2.23022	Q13395	Probable methyltransferase TARBP1	TARBP1
-0.306538	-0.396859	-0.223256	-0.334553	-0.315301	+	Discard	3	3	53.6	13.813	61.806	2.50302	Q6QN92;Q53XL7;P23434;Q6IAT2	Glycine cleavage system H protein, mitochondrial	GCSH
-0.260117	-0.560685	-0.301017	-0.139347	-0.315292	+	Discard	15	15	11.6	176.57	24.057	1.42054	J3KNB8;F5H538;Q9Y6R4;F5H4R1	Mitogen-activated protein kinase kinase kinase 4	MAP3K4
-0.327982	-0.236911	-0.405509	-0.290004	-0.315101	+	Discard	12	12	46.2	35.864	142.56	2.52237	Q9NT62	Ubiquitin-like-conjugating enzyme ATG3	ATG3
-0.404229	-0.209245	-0.30627	-0.339911	-0.314914	+	Discard	13	13	96	16.588	109.06	2.34895	A0A140VJI5;Q9BVJ7	Dual specificity protein phosphatase 23	DUSP23
-0.317912	-0.358583	-0.156048	-0.426819	-0.314841	+	Discard	45	44	40.8	175.29	131.22	1.9216	Q5SW79;A6H8X9;B2RTS4;H0Y2V6;B4DL23	Centrosomal protein of 170 kDa	CEP170
-0.328399	-0.288082	-0.354261	-0.284968	-0.313928	+	Discard	29	9	79.4	37.709	323.31	3.48401	E9PKG1;H7C2I1;Q99873;Q5U8W9;E9PIX6;B4DJ87;E9PQ98	Protein arginine N-methyltransferase 1	PRMT1;HRMT1L2
-0.293695	-0.221354	-0.300519	-0.437467	-0.313259	+	Discard	20	20	45.9	49.222	190.07	2.21292	A0A024R6Q1;P55010;Q6IBU0	Eukaryotic translation initiation factor 5	EIF5
-0.358417	-0.425443	-0.420897	-0.0476068	-0.313091	+	Discard	20	20	44.2	58.467	112.67	1.39932	Q9BVI4;F5H303	Nucleolar complex protein 4 homolog	NOC4L
-0.384395	-0.339674	-0.193255	-0.332844	-0.312542	+	Discard	50	48	58.9	108.32	323.31	2.31785	M0QZR4;A0A024R0R1;Q92888;M0QYC1	Rho guanine nucleotide exchange factor 1	ARHGEF1
-0.439833	-0.356107	-0.125683	-0.324672	-0.311574	+	Discard	18	18	24.6	126.32	45.203	1.73471	Q96SB8;C9JMN1	Structural maintenance of chromosomes protein 6	SMC6
-0.248194	-0.312742	-0.417849	-0.266698	-0.311371	+	Discard	6	6	17.2	79.708	78.496	2.41988	Q6MZT6;Q5TCJ5;Q9H3S1;B4DKS5	Semaphorin-4A	DKFZp686D04248;SEMA4A
-0.286902	-0.272402	-0.326588	-0.359305	-0.311299	+	Discard	59	59	65.7	151.66	323.31	3.26036	Q6P2E9	Enhancer of mRNA-decapping protein 4	EDC4
-0.321838	-0.29956	-0.341172	-0.278006	-0.310144	+	Discard	11	11	64.7	23.31	200.43	3.7264	A0A140VK94;P43487;F6WQW2;D3DX26;C9JXG8;C9JJ34;B7Z6U1;B4DE76	Ran-specific GTPase-activating protein	RANBP1
-0.218514	-0.103968	-0.502301	-0.415595	-0.310095	+	Discard	10	10	67.6	16.496	180.68	1.37676	Q5JSL0;Q5JSK6;P82970;Q5JSK9;B2RE40;Q5JSK8	High mobility group nucleosome-binding domain-containing protein 5	HMGN5
-0.30952	-0.31678	-0.322487	-0.291521	-0.310077	+	Discard	37	10	64.8	70.839	323.31	4.64757	A0A0D9SFB3;A0A0D9SG12;B5BTY4;A0A0D9SF53;O00571;Q59GX6;B4DLU5;Q5S4N1	ATP-dependent RNA helicase DDX3X	DDX3X
-0.107415	-0.220362	-0.806569	-0.105939	-0.310071		Discard	23	20	46.9	61.116	65.472	0.791798	A0A024RA25;Q9NZW5;B8ZZG1	MAGUK p55 subfamily member 6	MPP6
-0.353948	-0.315702	-0.25858	NaN	-0.30941	+	Discard	14	14	89.9	21.474	323.31	2.101	O60232;H0YEB6;G3V1B8	Sjoegren syndrome/scleroderma autoantigen 1	SSSCA1
-0.326299	-0.274355	-0.285108	-0.351406	-0.309292	+	Discard	56	56	50.7	166.46	323.31	3.37038	A6NMQ1;P09884;A0A087WU64	DNA polymerase;DNA polymerase alpha catalytic subunit	POLA1
-0.293571	-0.40013	-0.308359	-0.234075	-0.309034	+	Discard	35	35	51.7	91.746	240.85	2.53785	Q9Y4R8;B4DFV7;H3BRS3;B4DXS2	Telomere length regulation protein TEL2 homolog	TELO2
-0.323011	-0.229078	-0.312653	-0.370545	-0.308822	+	Discard	16	3	66	41.135	161.01	2.73383	B3KM58;Q68D38		DKFZp686O15119
-0.211264	-0.400549	-0.425753	-0.194906	-0.308118	+	Discard	23	21	50.8	83.064	239.57	1.82578	Q9Y4W2	Ribosomal biogenesis protein LAS1L	LAS1L
-0.205214	-0.274337	-0.323065	-0.42808	-0.307674	+	Discard	16	11	54.8	41.833	96.496	2.14367	O75818;X6RLL4;A0A087X1N3	Ribonuclease P protein subunit p40	RPP40
-0.290709	-0.349897	-0.303757	-0.28604	-0.307601	+	Discard	31	2	76.2	52.221	316.12	3.63195	A8K5J1;P11172;B5LY64;B5LY70;B5LY69;E9PFD2	Uridine 5-monophosphate synthase;Orotate phosphoribosyltransferase;Orotidine 5-phosphate decarboxylase;Orotidine 5-phosphate decarboxylase	UMPS
-0.259047	-0.345235	-0.375216	-0.248656	-0.307038	+	Discard	12	12	66.2	32.904	276.73	2.64412	Q9BU89;K7EIV2	Deoxyhypusine hydroxylase	DOHH
-0.292581	-0.285442	-0.319586	-0.328471	-0.30652	+	Discard	16	11	35.6	61.319	66.873	4.07002	B5BU99;Q9Y5A9	YTH domain-containing family protein 2	YTHDF2
-0.305129	-0.337357	-0.301533	-0.279932	-0.305988	+	Discard	10	10	33.7	29.396	58.072	3.89542	Q969U7;K7ENR6;V9GZ55;Q9P1R6;Q9P0C1	Proteasome assembly chaperone 2	PSMG2
-0.294385	-0.316654	-0.303365	NaN	-0.304801	+	Discard	15	15	67.3	25.387	234.87	3.34672	A0A024R8E4;Q9BV86;S4R338	N-terminal Xaa-Pro-Lys N-methyltransferase 1;N-terminal Xaa-Pro-Lys N-methyltransferase 1, N-terminally processed	C9orf32;NTMT1
-0.291027	-0.295447	-0.290692	-0.339838	-0.304251	+	Discard	32	32	42.1	98.594	174.93	3.88069	Q8TDD1	ATP-dependent RNA helicase DDX54	DDX54
-0.271583	-0.380352	-0.260325	-0.299862	-0.303031	+	Discard	41	41	69.8	90.6	323.31	2.81528	B4DT15;A0A0S2Z5M8;Q9BQ52;G5E9D5;B3KT00;E7ES68;B4E365;B3KSU9	Zinc phosphodiesterase ELAC protein 2	ELAC2
-0.278129	-0.274076	-0.292175	-0.366578	-0.302739	+	Discard	22	22	52.7	58.805	73.542	3.10249	P49643;A8K7A0	DNA primase large subunit	PRIM2
-0.316618	-0.308073	-0.317031	-0.2684	-0.30253	+	Discard	15	15	75.7	27.614	155.14	3.91193	Q9H2J4;B7Z6S0	Phosducin-like protein 3	PDCL3
-0.466596	-0.239651	-0.176479	-0.323769	-0.301624	+	Discard	29	27	48.6	82.564	187.51	1.76646	Q9BQ39;B4DED6;B4DW97;A0A087WVC1;K0J110;Q9NTA9	ATP-dependent RNA helicase DDX50	DDX50;mcdrh;DKFZp761E0323
-0.276607	-0.310683	-0.310934	-0.306306	-0.301132	+	Discard	18	18	17.1	166.98	49.129	4.3456	Q9BQS8	FYVE and coiled-coil domain-containing protein 1	FYCO1
-0.33288	-0.346408	-0.206545	-0.318344	-0.301044	+	Discard	9	9	48.4	31.381	87.389	2.5937	A0A024R6Q2;Q96FX7;Q96B39;H0Y2Q1	tRNA (adenine(58)-N(1))-methyltransferase catalytic subunit TRMT61A	C14orf172;TRMT61A
-0.403981	-0.112662	-0.398303	-0.288717	-0.300916	+	Discard	17	13	51.9	49.954	75.162	1.66676	B2RBY4;P49642;Q53F98;F8VNY2	DNA primase;DNA primase small subunit	PRIM1
-0.0793256	-0.216032	NaN	-0.604784	-0.300047		Discard	6	6	28.5	27.797	64.161	0.705818	Q9H8W4	Pleckstrin homology domain-containing family F member 2	PLEKHF2
-0.292122	-0.321838	-0.282632	-0.302546	-0.299784	+	Discard	38	38	70.5	57.924	323.31	4.3152	P50991;A8K3C3;B7Z9L0;B7Z2Z8;B7Z2F4	T-complex protein 1 subunit delta	CCT4
-0.382664	-0.253017	-0.280457	-0.278339	-0.298619	+	Discard	10	7	33.8	44.712	56.799	2.72249	P25490;H0YJV7	Transcriptional repressor protein YY1	YY1
-0.296704	-0.292528	-0.283281	-0.321622	-0.298534	+	Discard	14	0	48.3	32.596	79.541	4.34268	S4R435		RPS10-NUDT3
-0.04883	-0.334062	NaN	-0.511115	-0.298002		Discard	7	7	16.5	53.821	8.844	0.803079	B3KN55;Q9UBS8;B7Z229	E3 ubiquitin-protein ligase RNF14	RNF14
-0.322884	-0.31242	-0.254582	-0.301266	-0.297788	+	Discard	22	21	64.3	40.542	323.31	3.54849	Q9Y295	Developmentally-regulated GTP-binding protein 1	DRG1
-0.298087	-0.315325	-0.296031	-0.279757	-0.2973	+	Discard	6	6	32.8	13.742	35.996	4.49177	P62851	40S ribosomal protein S25	RPS25
-0.261172	-0.207278	-0.334189	-0.38579	-0.297107	+	Discard	17	5	25.4	107.33	70.621	2.31655	Q9Y4C8	Probable RNA-binding protein 19	RBM19
-0.406579	-0.352381	-0.268921	-0.159154	-0.296759	+	Discard	6	6	84.6	13.775	323.31	1.92826	Q5JS54;D6RB92;D6REN3;E2QRC7;H7C465	Proteasome assembly chaperone 4	PSMG4
-0.296899	-0.289492	-0.321045	-0.279406	-0.296711	+	Discard	21	21	81.8	33.824	323.31	4.23143	P19623	Spermidine synthase	SRM
-0.372561	-0.253154	-0.246002	-0.314697	-0.296604	+	Discard	29	28	45.7	91.099	142.46	2.67264	A0A087WVR3;A0A087WTW0;Q96T88	E3 ubiquitin-protein ligase UHRF1	UHRF1
-0.389508	-0.187264	-0.342836	-0.26668	-0.296572	+	Discard	23	23	44.5	80.926	251.83	2.16572	A0A024R464;Q9H8Y5;B8ZZS4;B4DZT1	Ankyrin repeat and zinc finger domain-containing protein 1	ANKZF1
-0.520997	-0.34013	-0.263837	-0.059059	-0.296006		Discard	8	8	12.6	85.576	8.569	1.2717	B7WP74;Q9HCG8	Pre-mRNA-splicing factor CWC22 homolog	CWC22
-0.431248	-0.376189	-0.250303	-0.120937	-0.294669	+	Discard	18	18	28.1	79.87	65.614	1.62449	Q9NVU7;E7EW05;B4DT66	Protein SDA1 homolog	SDAD1
-0.209845	-0.304398	-0.319136	-0.344117	-0.294374	+	Discard	11	11	71.2	21.85	58.188	2.67598	Q9NV31	U3 small nucleolar ribonucleoprotein protein IMP3	IMP3
-0.29736	-0.299951	-0.290851	-0.287219	-0.293845	+	Discard	29	29	65.9	56.084	323.31	5.66369	A0A024RAC5;Q9P258;A5PLK7	Protein RCC2	RCC2
-0.291168	-0.269077	-0.328181	-0.284739	-0.293292	+	Discard	15	15	51.8	28.415	323.31	3.76837	P09661;Q53G61;Q53G21;H0YKK0;Q6NVW9;H0YMA0	U2 small nuclear ribonucleoprotein A	SNRPA1
-0.260359	-0.283562	-0.297591	-0.330719	-0.293058	+	Discard	13	13	72.5	36.724	323.31	3.55806	A0A024R0H7;Q9BQA1;H0Y711	Methylosome protein 50	WDR77
-0.439011	-0.331899	-0.170508	-0.23011	-0.292882	+	Discard	12	12	27.6	67.315	57.181	1.80384	O15091	Mitochondrial ribonuclease P protein 3	KIAA0391
-0.261431	-0.287131	-0.342708	-0.279651	-0.29273	+	Discard	31	17	35.8	102.75	124.12	3.33154	A8K329;Q15424;B7Z2Z1;B7ZLP5;B7Z5X3;B7Z1C7;B7Z2F6;B7Z959	Scaffold attachment factor B1	SAFB
-0.308091	-0.269077	-0.298442	-0.294827	-0.292609	+	Discard	25	25	64.7	38.242	202.44	4.29496	Q9Y266;Q9H2R7	Nuclear migration protein nudC	NUDC;NPD011
-0.31775	-0.296846	-0.273413	-0.280598	-0.292152	+	Discard	20	7	71.6	35.611	249.59	4.07611	O75821;A8K5K5;Q6IAM0;K7EL20;K7ENA8	Eukaryotic translation initiation factor 3 subunit G	EIF3G
-0.299383	-0.278584	-0.246002	-0.34452	-0.292122	+	Discard	29	29	55.1	51.323	323.31	3.11728	Q53G69;O43615;Q9UPE4;M0QXU7	Mitochondrial import inner membrane translocase subunit TIM44	TIMM44;hTIM44
-0.265032	-0.334662	-0.294279	-0.274512	-0.292121	+	Discard	31	4	78.2	53.974	323.31	3.49219	Q9NUU7;I3L0H8;B4DS24	ATP-dependent RNA helicase DDX19A	DDX19A
-0.364738	-0.34628	-0.326986	-0.128488	-0.291623	+	Discard	21	21	35.1	81.074	110.29	1.88461	A0A024R4Z6;Q08945	FACT complex subunit SSRP1	SSRP1
-0.296315	-0.261621	-0.305913	-0.300875	-0.291181	+	Discard	64	64	78.5	106.81	323.31	4.04485	P49588	Alanine--tRNA ligase, cytoplasmic	AARS
-0.213688	-0.599812	-0.0579022	-0.291433	-0.290709		Discard	4	4	28.8	21.141	11.546	1.0769	A8MU21;Q9BVK8	Transmembrane protein 147	TMEM147
-0.336063	-0.351387	-0.358768	-0.115347	-0.290392	+	Discard	15	15	37.1	58.896	48.848	1.80329	Q9Y6I4;Q6JHV3;H0YMI4;H0YLB7;H0YKU8;B3KMX7;Q498Y2;B4DWJ6;Q9Y2R8	Ubiquitin carboxyl-terminal hydrolase 3;Ubiquitin carboxyl-terminal hydrolase;Ubiquitinyl hydrolase 1	USP3
-0.253429	-0.326263	-0.218095	-0.363085	-0.290218	+	Discard	21	21	73.1	37.432	323.31	2.50439	A0A140VJK1;O76003	Glutaredoxin-3	GLRX3
-0.342269	-0.272036	-0.280019	-0.26583	-0.290038	+	Discard	35	35	75.6	51.156	323.31	3.30938	Q9Y230;B3KNL2;M0R0Y3	RuvB-like 2	RUVBL2
-0.280282	-0.317283	-0.286656	-0.274808	-0.289757	+	Discard	8	1	66.4	17.723	117.11	4.11263	K7ELC2;P62841;K7EQJ5;K7EJ78	40S ribosomal protein S15	RPS15
-0.302849	-0.134841	-0.485216	-0.231938	-0.288711	+	Discard	43	41	25.4	261.51	102.35	1.52445	Q07864;Q9UNF3;Q9Y5S4;Q9Y5S5;F5H1D6;D3DXI9	DNA polymerase epsilon catalytic subunit A;DNA polymerase	POLE;POLE1
-0.278461	-0.306199	-0.360601	-0.209011	-0.288568	+	Discard	17	17	58.8	37.765	323.31	2.55939	Q96C23;H7C320;B8ZZ75	Aldose 1-epimerase	GALM
-0.348078	-0.280703	-0.261466	-0.262694	-0.288235	+	Discard	24	24	51.7	68.002	187.32	3.11299	B2RDF2;O00541;B5MCF9;B3KXD6;B3KTZ6	Pescadillo homolog	PES1
-0.373215	-0.172587	-0.412021	-0.194675	-0.288124	+	Discard	6	6	26.9	32.62	17.785	1.745	E5KNL5;Q14249	Endonuclease G, mitochondrial	ENDOG
-0.297449	-0.257252	-0.315325	-0.279301	-0.287332	+	Discard	23	23	83.4	32.118	323.31	3.75077	V9HWH6;Q8N7G1;P00491;G3V5M2	Purine nucleoside phosphorylase	HEL-S-156an;PNP
-0.283773	-0.274268	-0.289404	-0.300537	-0.286995	+	Discard	57	25	74.7	96.864	323.31	4.81222	A0A024RDS1;Q92598;A0A024RDQ0;B4DF68;A0A0A0MSM0;B4DY72	Heat shock protein 105 kDa	HSPH1
-0.27228	-0.307466	-0.322253	-0.238102	-0.285025	+	Discard	27	27	29.5	129.03	78	3.20358	A0A0G2JIS2;A0A024RCN9;B7Z852;A2ABF8;A0A0G2JIR1;Q96KQ7;A2ABF9;A0A0G2JK64;Q59FM7;A0A0G2JRR0;A0A0G2JRN8	Histone-lysine N-methyltransferase EHMT2	EHMT2
-0.792432	-0.063168	NaN	0.00259443	-0.284335		Discard	10	1	13.7	133.11	28.702	0.419662	P28715;B4DSI5	DNA repair protein complementing XP-G cells	ERCC5
-0.294084	-0.263733	-0.30504	-0.274145	-0.28425	+	Discard	11	2	66	16.46	77.789	4.10509	P47813;X6RAC9	Eukaryotic translation initiation factor 1A, X-chromosomal	EIF1AX
-0.255632	-0.310611	-0.373477	-0.194955	-0.283669	+	Discard	9	9	20.9	62.662	16.387	2.29869	Q99504;B1APR7	Eyes absent homolog 3;Eyes absent homolog	EYA3
-0.337302	-0.246789	-0.291945	-0.256028	-0.283016	+	Discard	23	23	59.9	60.125	177.37	3.08173	C9JA08;Q96D46;B3KT11;B3KMN5;B4DKU1	60S ribosomal export protein NMD3	NMD3
-0.274163	-0.478105	-0.0945875	-0.284669	-0.282881	+	Discard	17	17	31.9	80.62	43.171	1.43795	Q9H6S3	Epidermal growth factor receptor kinase substrate 8-like protein 2	EPS8L2
-0.206862	-0.375085	-0.263871	-0.28372	-0.282385	+	Discard	7	7	35	35.891	47.265	2.40286	Q9H977;C9J016;B9A049	WD repeat-containing protein 54	WDR54
-0.195847	-0.342378	-0.390283	-0.200846	-0.282339	+	Discard	6	6	75.6	14.536	224.16	1.97162	Q9H840	Gem-associated protein 7	GEMIN7
-0.289774	-0.390623	-0.18449	-0.262625	-0.281878	+	Discard	14	14	43.3	55.728	99.591	2.15406	Q53FW9;A0A024RBH5;Q13610;B4DJV5;Q9BV37;B4DNL1	Periodic tryptophan protein 1 homolog	PWP1
-0.389999	-0.199786	-0.238476	-0.298531	-0.281698	+	Discard	24	24	29.6	122.07	217.59	2.18697	O43156;Q3B768	TELO2-interacting protein 1 homolog	TTI1;KIAA0406
-0.292599	-0.25639	-0.300537	-0.275751	-0.281319	+	Discard	9	9	62.4	17.776	27.257	4.0343	P11441;Q5HY81	Ubiquitin-like protein 4A	UBL4A
-0.286058	-0.223138	-0.280668	-0.335008	-0.281218	+	Discard	11	10	39.3	39.038	42.095	2.93469	A0A0S2Z3F9;P50613;D6RAD4;D6R9G1	Cyclin-dependent kinase 7	CDK7
-0.278881	-0.294491	-0.289422	-0.261379	-0.281043	+	Discard	66	66	44.7	196.04	323.31	4.41098	Q5SRE5	Nucleoporin NUP188 homolog	NUP188
-0.167637	-0.296634	-0.0360229	-0.623465	-0.280939		Discard	20	20	39.7	59.151	272.76	0.95095	Q8NF37;D3DTC2;A0A0G2JQ62	Lysophosphatidylcholine acyltransferase 1	LPCAT1;AYTL2
-0.290162	-0.279792	-0.263265	-0.290498	-0.280929	+	Discard	24	9	92.1	35.076	323.31	4.58645	E9KL35;P63244;J3KPE3;D6RAC2;D6REE5;H0YAF8;H0Y8W2;D6RHH4;H0YAM7;D6R9Z1;D6R9L0;D6RFX4	Guanine nucleotide-binding protein subunit beta-2-like 1;Guanine nucleotide-binding protein subunit beta-2-like 1, N-terminally processed	GNB2L1
0.0739573	-0.759991	-0.0402595	-0.397163	-0.280864		Discard	6	6	12.4	71.648	10.042	0.632259	A0A140VKH3;Q9ULX6;B3KMD4;V9GZ50	A-kinase anchor protein 8-like	AKAP8L
-0.288223	-0.269582	-0.289915	-0.272576	-0.280074	+	Discard	49	49	75	76.715	323.31	4.84075	A0A140VJK6;P49915;Q53F90;B4DUT7	GMP synthase [glutamine-hydrolyzing]	GMPS
-0.320072	-0.232142	-0.292139	-0.275489	-0.279961	+	Discard	13	9	38.5	54.999	323.31	3.2099	B4DZF1;Q9UHD9;B4DM19	Ubiquilin-2	UBQLN2
-0.451327	-0.266212	-0.247731	-0.154361	-0.279908	+	Discard	38	6	35.6	171.59	209.62	1.6892	P33527;I3L4X2;A0A0A0MS99;Q9UQ98	Multidrug resistance-associated protein 1	ABCC1;MRP
-0.233362	-0.293695	-0.298655	-0.293536	-0.279812	+	Discard	34	20	42.5	107.47	264.31	3.42852	Q14151;A0PJ47	Scaffold attachment factor B2	SAFB2
-0.284265	-0.284388	-0.25627	-0.290057	-0.278745	+	Discard	38	38	72.4	74.403	323.31	4.34873	A0A024R4U3;Q14166	Tubulin--tyrosine ligase-like protein 12	TTLL12
-0.35404	-0.49602	0.113834	-0.377894	-0.27853		Discard	2	2	18.9	17.404	27.393	0.886113	A0JLT0;Q9NS18	Glutaredoxin-2, mitochondrial	GLRX2
-0.256304	-0.311936	-0.237183	-0.30545	-0.277718	+	Discard	32	32	48.4	119.64	323.31	3.20308	A8K548;Q8IZL8;C9JFV4;B4DR36;E7EV54;B4DEX7;O15451	Proline-, glutamic acid- and leucine-rich protein 1	PELP1
-0.285196	-0.282263	-0.292528	-0.249599	-0.277397	+	Discard	66	63	82.6	123.63	323.31	4.05259	A0A024RDY0;O00410;H0Y8C6;B4E0R6;B3KWG6	Importin-5	RANBP5;IPO5
-0.711582	-0.368123	0.107152	-0.135016	-0.276892		Discard	11	11	41.1	46.319	108.46	0.67671	A8MUM1;Q53HC9	Protein TSSC1	TSSC1
-0.29078	-0.301693	-0.237966	NaN	-0.276813	+	Discard	10	10	35.4	42.179	41.312	2.29972	A0A1B0GU86;V9HWA0;B4DNW0;Q03154;A0A1B0GW23;C9JMV9;A0A1B0GVA5;A0A1B0GV31;B4DPC3;F8WC59;C9JYZ0	Aminoacylase-1	HEL-S-5;ACY1;ABHD14A-ACY1
-0.216351	-0.334826	-0.278881	NaN	-0.276686	+	Discard	13	2	69.8	21.508	237.36	1.82528	A0A024R6X2;Q13951	Core-binding factor subunit beta	CBFB
-0.0523413	-0.302226	-0.46913	NaN	-0.274566		Discard	10	10	34.6	29.082	25.486	0.819462	Q6LES8;E5KSX8;E5KSU5;Q00059;H7BYN3	Transcription factor A, mitochondrial	TFAM
-0.212852	-0.256287	-0.365277	-0.254892	-0.272327	+	Discard	9	9	30.1	46.712	91.377	2.44485	Q9H974	Queuine tRNA-ribosyltransferase subunit QTRTD1	QTRTD1
-0.308466	-0.320648	-0.247748	-0.210646	-0.271877	+	Discard	18	18	33.9	78.365	123.27	2.73383	Q14444;G3V153;B3KXU8;E9PLA9;B4DSF8	Caprin-1	CAPRIN1
-0.282176	-0.29168	-0.230702	-0.281123	-0.27142	+	Discard	18	10	88.3	16.832	323.31	3.54384	P63241;I3L397;I3L504;Q6IS14	Eukaryotic translation initiation factor 5A-1;Eukaryotic translation initiation factor 5A;Eukaryotic translation initiation factor 5A-1-like	EIF5A;EIF5AL1
-0.206029	-0.174198	-0.387317	-0.316869	-0.271104	+	Discard	10	1	50	29.878	85.039	1.92559	D3DWK4;B4DGI7	Pyrroline-5-carboxylate reductase	PYCRL
NaN	-0.280598	-0.310987	-0.221371	-0.270985	+	Discard	2	1	24.4	13.387	25.719	2.03165	A4D110		LOC401309
-0.265188	-0.252157	-0.328091	-0.238238	-0.270919	+	Discard	32	0	61.6	70.729	311.68	3.07102	A0A0S2Z430;Q16822;A0A0S2Z451	Phosphoenolpyruvate carboxykinase [GTP], mitochondrial	PCK2
-0.305557	-0.26701	-0.251676	-0.257597	-0.27046	+	Discard	36	33	69	66.69	323.31	3.70575	P17812;B4E1E0;B4DMB5	CTP synthase 1;CTP synthase	CTPS1
-0.468212	-0.327204	-0.120529	-0.165531	-0.270369	+	Discard	8	8	32.6	41.522	130.4	1.37249	O00767;Q59GX7	Acyl-CoA desaturase	SCD
-0.252123	-0.251642	-0.289898	-0.287466	-0.270282	+	Discard	21	5	83.7	31.236	216.51	3.87417	Q13126;A0A140CZL4;B4DUC8;Q6FHT1;Q6FHP1;A0A140CZL5;J3QSB7;A0A140CZL6	S-methyl-5-thioadenosine phosphorylase;Purine nucleoside phosphorylase	MTAP
-0.241339	-0.503078	-0.0651891	NaN	-0.269868		Discard	11	11	42.5	35.582	28.559	0.774859	Q9H7B2;Q5VXN0;A8K800;B4DWS5	Ribosome production factor 2 homolog	RPF2
-0.295836	-0.250577	-0.25608	-0.2768	-0.269823	+	Discard	44	44	82.9	59.34	323.31	3.90767	Q53HV2;Q99832;Q6IBT3;B7Z7I4;B7Z1C9	T-complex protein 1 subunit eta	CCT7
-0.283387	-0.316672	-0.221472	-0.257597	-0.269782	+	Discard	25	13	72.3	44.868	323.31	3.04621	P31689;B7Z5C0	DnaJ homolog subfamily A member 1	DNAJA1
-0.420337	-0.244412	-0.274617	-0.138219	-0.269396	+	Discard	11	11	14.4	96.256	21.237	1.72156	Q5C9Z4	Nucleolar MIF4G domain-containing protein 1	NOM1
-0.213989	-0.195451	-0.352695	-0.312868	-0.268751	+	Discard	8	8	29	40.929	32.883	2.23432	O95551;X6R5A3	Tyrosyl-DNA phosphodiesterase 2	TDP2
-0.23897	-0.292617	-0.267931	-0.27425	-0.268442	+	Discard	29	2	57.4	55.804	323.31	3.80607	P12268;B7Z1G4	Inosine-5-monophosphate dehydrogenase 2	IMPDH2
-0.288963	-0.224351	-0.244941	-0.31493	-0.268296	+	Discard	42	41	68.5	85.237	323.31	3.01166	P49321;Q53H03;Q5T626;Q6PJY7;B4DS57;O95138;Q5T624	Nuclear autoantigenic sperm protein	NASP
-0.360953	-0.289104	-0.234805	-0.187954	-0.268204	+	Discard	15	15	37.8	60.611	190.39	2.26001	A0A024R4C1;Q9BUI4;E9PHH9;Q53F76;Q9BT08	DNA-directed RNA polymerase III subunit RPC3	POLR3C
-0.294261	-0.225936	NaN	-0.28365	-0.267949	+	Discard	5	5	28.8	19.393	20.442	2.20633	P10109	Adrenodoxin, mitochondrial	FDX1
-0.277796	-0.295376	-0.197054	-0.301515	-0.267935	+	Discard	23	5	48.1	39.594	323.31	2.80413	P51991	Heterogeneous nuclear ribonucleoprotein A3	HNRNPA3
-0.361305	-0.25608	-0.0987991	-0.354095	-0.26757	+	Discard	28	28	22.1	190.68	42.68	1.65561	L7RRS0;O00443;B4DG55	Phosphatidylinositol 4-phosphate 3-kinase C2 domain-containing subunit alpha	PIK3C2A
-0.284774	-0.43778	-0.0575267	-0.290162	-0.267561	+	Discard	17	17	48.8	53.305	108.91	1.37507	E5RIH5;Q6NXR4	TELO2-interacting protein 2	TTI2
-0.236996	-0.246087	-0.31919	NaN	-0.267424	+	Discard	11	0	51.9	21.919	36.575	2.03006	A8K719
-0.238664	-0.266958	-0.232972	-0.330792	-0.267346	+	Discard	13	2	63.6	18.898	208.05	2.89696	P46783;Q59GE4;F6U211	40S ribosomal protein S10	RPS10
-0.286287	-0.232871	-0.280317	-0.267462	-0.266734	+	Discard	8	8	83.6	13.104	160.3	3.70563	A0A024R806;Q9BT73	Proteasome assembly chaperone 3	MGC10911;PSMG3
-0.264166	-0.272541	-0.279879	-0.2502	-0.266697	+	Discard	48	48	64.7	92.48	323.31	4.52363	A0A024R821;P55884;A4D210;B4DV79;B4DXN6;Q96G38	Eukaryotic translation initiation factor 3 subunit B	EIF3S9;EIF3B
-0.194311	-0.151058	-0.30893	-0.411637	-0.266484	+	Discard	16	1	19.1	106	43.012	1.69795	B7ZL34;A0A0A0MR59;A0A0C4DG68		PUM2
-0.32829	-0.21424	-0.163607	-0.359379	-0.266379	+	Discard	33	33	36.5	127.82	105.19	1.98071	Q7Z3R8;Q9NW08;B3KRQ8	DNA-directed RNA polymerase;DNA-directed RNA polymerase III subunit RPC2	DKFZp686D10173;POLR3B
-0.301586	-0.303561	-0.258649	-0.200051	-0.265962	+	Discard	41	41	58	109.96	323.31	2.78755	O43592;A8KA19;A0A024RB67	Exportin-T	XPOT
-0.245985	-0.269756	-0.280335	-0.267323	-0.265849	+	Discard	31	11	57.7	56.44	323.31	4.35982	Q99615;Q59EH7;A8K4T2;B7Z9W6;K7ESP1;K7EIH8;K7EPP7	DnaJ homolog subfamily C member 7	DNAJC7
-0.485883	-0.190404	-0.12477	-0.262071	-0.265782	+	Discard	11	11	42	40.118	117.53	1.36689	Q53F88;P29083	General transcription factor IIE subunit 1	GTF2E1
-0.314679	-0.540107	0.120883	-0.327729	-0.265408		Discard	18	3	24.4	122.49	42.325	0.819062	Q96RU2	Ubiquitin carboxyl-terminal hydrolase 28	USP28
-0.283106	-0.402474	-0.149649	-0.22624	-0.265367	+	Discard	21	1	54.1	50.817	323.31	1.8086	A0A024RDB2;A8K6V7;D6RAC7;D6RB17		G3BP2
-0.241816	-0.283299	-0.263248	-0.272994	-0.265339	+	Discard	47	46	53.7	119.52	323.31	4.08954	O95373;B3KQG6	Importin-7	IPO7
-0.466915	-0.167102	-0.198063	-0.228757	-0.265209	+	Discard	8	7	26.8	45.889	27.846	1.51739	R4SCF3;R4SCC4;R4RYZ7;R4SCQ0;R4SCP5;R4S1C5;R4RZ18;R4RYY7;Q9GZT9	Egl nine homolog 1	EGLN1
-0.282825	-0.267635	-0.236215	-0.273831	-0.265126	+	Discard	37	11	79.8	47.079	323.31	3.91244	A0A024RD93;P22234;E9PBS1;D6RF62	Multifunctional protein ADE2;Phosphoribosylaminoimidazole-succinocarboxamide synthase;Phosphoribosylaminoimidazole carboxylase	PAICS
-0.290374	-0.221253	-0.278864	-0.268417	-0.264727	+	Discard	8	8	54.5	11.528	70.86	3.38716	A0A024R9D9;Q9NPA8;E5RHX8	Transcription and mRNA export factor ENY2	ENY2
-0.247354	-0.273221	-0.282105	-0.256149	-0.264707	+	Discard	18	18	65.8	17.718	147.97	4.23279	P62269	40S ribosomal protein S18	RPS18
0.0284277	-0.328997	-0.361676	-0.39517	-0.264354		Discard	13	11	29.6	56.193	25.944	1.12581	Q15172	Serine/threonine-protein phosphatase 2A 56 kDa regulatory subunit alpha isoform	PPP2R5A
-0.354999	-0.338524	-0.189746	-0.173157	-0.264107	+	Discard	13	5	52.9	35.979	244.5	1.92855	Q9P287;B4DUS0	BRCA2 and CDKN1A-interacting protein	BCCIP
-0.386581	-0.0108755	-0.282544	-0.374692	-0.263673		Discard	7	7	32.2	33.688	21.931	1.24471	Q9NZ63;Q9P0Q6;Q6GVN4	Uncharacterized protein C9orf78	C9orf78
-0.284405	-0.266715	-0.248005	-0.25515	-0.263569	+	Discard	130	116	75.5	242.98	323.31	4.22062	P27708;Q53SY7;F8VPD4	CAD protein;Glutamine-dependent carbamoyl-phosphate synthase;Aspartate carbamoyltransferase;Dihydroorotase	CAD
-0.280843	-0.2396	-0.248519	-0.282456	-0.262855	+	Discard	27	11	44.5	69.697	323.31	3.7933	E7EX17;B4DRM3;P23588;B4DEP6;F8VX11	Eukaryotic translation initiation factor 4B	EIF4B
-0.224132	-0.372599	NaN	-0.191458	-0.26273	+	Discard	7	7	23	63.357	23.185	1.37489	A0A024R4Z4;A0A024R4Z1;Q96JP5;A0A0A6YYC7;A0A024R557	E3 ubiquitin-protein ligase ZFP91	hCG_2042749;ZFP91;ZFP91-CNTF;hCG_2039447
-0.278636	-0.238442	-0.227658	-0.305075	-0.262453	+	Discard	23	23	55.8	57.673	256.16	3.15887	O60832;U5UA77	H/ACA ribonucleoprotein complex subunit 4	DKC1
-0.30139	-0.202804	-0.27652	-0.2659	-0.261654	+	Discard	19	19	41.8	66.432	222.27	2.95433	X6RLT1;H0UI80;Q8IXH7	Negative elongation factor C/D	NELFCD;TH1L
-0.144568	-0.618606	-0.0215993	NaN	-0.261591		Discard	18	2	46.8	49.616	5.1279	0.541825	B4DQ92;E7EVW7		HCLS1
-0.380822	-0.297981	-0.10552	NaN	-0.261441		Discard	13	13	9	212.67	10.402	1.07028	P21675;Q8IZX4	Transcription initiation factor TFIID subunit 1;Transcription initiation factor TFIID subunit 1-like	TAF1;TAF1L
-0.278881	-0.161444	-0.343513	NaN	-0.261279	+	Discard	6	6	64.9	16.014	167.89	1.40703	Q9UK76;J3KT51;J3KSH8	Hematological and neurological expressed 1 protein;Hematological and neurological expressed 1 protein, N-terminally processed	HN1
-0.565994	-0.100995	-0.169274	-0.206878	-0.260785		Discard	12	12	45.8	39.017	39.351	1.05922	Q96BW5;A0A0A0MSI3	Phosphotriesterase-related protein	PTER
-0.222263	-0.116192	-0.288346	-0.413941	-0.260186	+	Discard	20	20	51.1	47.346	220.73	1.60162	Q7L0Y3;C9JVB6	Mitochondrial ribonuclease P protein 1	TRMT10C
-0.103209	-0.239975	-0.325395	-0.371049	-0.259907	+	Discard	17	3	31.5	44.348	123.33	1.66615	Q58FF8	Putative heat shock protein HSP 90-beta 2	HSP90AB2P
-0.235637	-0.251659	-0.212751	-0.339546	-0.259898	+	Discard	14	14	56.5	22.391	323.31	2.58991	M0R0F0;A0A024R4Q8;P46782;Q53G25;M0R0R2;M0QZN2	40S ribosomal protein S5;40S ribosomal protein S5, N-terminally processed	RPS5
-0.238681	-0.284282	-0.0805913	-0.435827	-0.259845	+	Discard	16	16	30.1	72.709	39.044	1.42042	Q6I9U8;O95905;B3KMT5;C9J316	Protein SGT1	HSGT1;ECD
-0.338214	-0.137457	-0.258753	-0.304772	-0.259799	+	Discard	17	8	77.4	26.458	169.21	2.01562	P41227;F8W808;A8MWP7	N-alpha-acetyltransferase 10	NAA10
-0.253154	-0.282983	-0.244548	-0.256632	-0.259329	+	Discard	7	7	52.9	13.373	68.94	4.14505	P60866;E5RJX2	40S ribosomal protein S20	RPS20
-0.26642	-0.207644	-0.261154	-0.300893	-0.259028	+	Discard	27	27	71.1	50.215	323.31	3.05107	B5BUB1;Q9Y265;E7ETR0;B3KRS7	RuvB-like 1	RUVBL1
-0.202041	-0.206845	-0.267722	-0.35631	-0.258229	+	Discard	14	4	52.4	26.563	323.31	2.25501	P33316;H0YNW5;H0YKC5;H0YKI0;H0YMM5;A0A0C4DGL3;H0YMP1	Deoxyuridine 5-triphosphate nucleotidohydrolase, mitochondrial	DUT
-0.16822	-0.39191	-0.0380211	-0.434481	-0.258158		Discard	10	10	32	66.762	80.033	1.15138	Q9UHB4	NADPH-dependent diflavin oxidoreductase 1	NDOR1
-0.302742	-0.161363	-0.269495	-0.295535	-0.257284	+	Discard	19	19	73.4	29.404	323.31	2.36647	C9J9K3;A0A024R2P0;A0A0C4DG17;P08865;Q96RS2;A0A024R7P5;F8WD59	40S ribosomal protein SA	RPSA;LOC388524
-0.879038	0.0698396	NaN	0.0380147	-0.257061		Discard	4	4	32	11.459	18.961	0.304914	Q9P0B6	Coiled-coil domain-containing protein 167	CCDC167
-0.177457	-0.322794	-0.258045	-0.269669	-0.256991	+	Discard	23	0	32.2	79.954	51.505	2.47481	O00139	Kinesin-like protein KIF2A	KIF2A
-0.25739	-0.31554	-0.197368	NaN	-0.256766	+	Discard	5	2	59.1	12.217	202.93	1.76451	A0A087WUD6;A0A158RFV5;Q13068;P0CL82;P0CL81;P0CL80;O76087;Q13065;Q13070;Q13069;Q13067	G antigen 4;G antigen 12I;G antigen 12G;G antigen 12F;G antigen 7;G antigen 1;G antigen 6;G antigen 5;G antigen 3	GAGE2E;GAGE4;GAGE12I;GAGE12G;GAGE12F;GAGE7;GAGE1;GAGE6;GAGE5;GAGE3
-0.227506	-0.298761	-0.30743	-0.192958	-0.256664	+	Discard	13	13	53.5	35.932	104.14	2.57164	A0A024R4M8;Q8NBN7;B2RDH1;G8JLA1	Retinol dehydrogenase 13	RDH13
-0.287906	-0.269147	-0.259996	-0.203585	-0.255159	+	Discard	41	41	71.6	88.549	323.31	3.10847	Q13263;B2R8R5;M0R0K9	Transcription intermediary factor 1-beta	TRIM28
-0.288875	-0.288488	-0.25355	-0.189532	-0.255111	+	Discard	63	1	63.4	101.27	323.31	2.7834	Q9BXJ9;B2RBE5;B4E2T6	N-alpha-acetyltransferase 15, NatA auxiliary subunit	NAA15
-0.251212	-0.258304	-0.251522	-0.25934	-0.255095	+	Discard	169	169	75.4	273.42	323.31	5.87134	P49327;A0A0U1RQF0	Fatty acid synthase;[Acyl-carrier-protein] S-acetyltransferase;[Acyl-carrier-protein] S-malonyltransferase;3-oxoacyl-[acyl-carrier-protein] synthase;3-oxoacyl-[acyl-carrier-protein] reductase;3-hydroxyacyl-[acyl-carrier-protein] dehydratase;Enoyl-[acyl-carrier-protein] reductase;Oleoyl-[acyl-carrier-protein] hydrolase	FASN
-0.122884	-0.346005	-0.242362	-0.306538	-0.254447	+	Discard	10	10	54.2	17	63.188	1.86333	P41223;C9JNV2;C9JCD9	Protein BUD31 homolog	BUD31
0.0766959	-0.415942	-0.632853	-0.043081	-0.253795		Discard	12	12	10.9	184.67	15.928	0.657692	O60346	PH domain leucine-rich repeat-containing protein phosphatase 1	PHLPP1
-0.0975636	-0.438581	-0.300271	-0.178371	-0.253697	+	Discard	13	13	18.8	89.098	15.978	1.37534	Q96JM3	Chromosome alignment-maintaining phosphoprotein 1	CHAMP1
-0.228723	-0.247114	-0.235365	-0.303098	-0.253575	+	Discard	8	8	36.9	29.201	60.464	3.18905	Q8N1H4;Q68DZ9;Q59GA1;B2RDQ3;P62995;H7C2L4;H7BXF3	Transformer-2 protein homolog beta	DKFZp686F18120;TRA2B
-0.244771	-0.279249	-0.254066	-0.235416	-0.253375	+	Discard	16	16	67.2	25.895	323.31	3.94682	A6NFX8;Q9UKK9;A6NJU6;A6NCQ0	ADP-sugar pyrophosphatase	NUDT5
-0.0920787	-0.33774	0.0586628	-0.642167	-0.253331		Discard	7	7	39.9	29.341	64.274	0.705992	Q9NTM9;Q5TCZ7;A0A0B4J226;B4DYM2	Copper homeostasis protein cutC homolog	CUTC
-0.231464	-0.159509	-0.337886	-0.284001	-0.253215	+	Discard	8	8	52.2	15.314	107.49	2.16025	Q9NQP4;E9PQY2;B2R548	Prefoldin subunit 4	PFDN4
NaN	-0.217323	0.518535	-1.05998	-0.252921		Discard	8	8	13.7	90.397	6.6172	0.197297	Q6ZUJ8	Phosphoinositide 3-kinase adapter protein 1	PIK3AP1
-0.23382	-0.312241	-0.267583	-0.196161	-0.252451	+	Discard	27	24	63.3	52.164	323.31	2.69988	Q5U0Q1;Q13283;Q6FI03;Q53HH4;Q32P45;Q6ZP53	Ras GTPase-activating protein-binding protein 1	DKFZp686L1159;G3BP1;G3BP
-0.171076	-0.261984	-0.266993	-0.30961	-0.252416	+	Discard	12	9	51.6	25.486	117.43	2.48976	P08579;B5BTZ8;Q86YK2	U2 small nuclear ribonucleoprotein B	SNRPB2
-0.262902	-0.209095	-0.153591	-0.382607	-0.252049	+	Discard	16	12	44.1	61.888	218.7	1.84882	A0A024R566;A0A024R5D9;A0A024R588;B4DJU4;A0A024R572;Q15637;B4DSE4;B4DX42	Splicing factor 1	SF1
-0.249839	-0.283545	-0.382965	-0.0906646	-0.251753	+	Discard	21	21	49.1	74.354	140.72	1.59449	Q7L2J0;A8K5Q1	7SK snRNA methylphosphate capping enzyme	MEPCE
-0.35511	-0.263958	-0.152612	-0.233803	-0.251371	+	Discard	27	27	18.5	240.65	64.095	2.03513	Q5TH69;B5MDV5	Brefeldin A-inhibited guanine nucleotide-exchange protein 3	ARFGEF3;KIAA1244
0.897395	0.244156	-0.849648	-1.29718	-0.25132		Discard	8	8	21.8	47.313	13.591	0.186635	I3L1H5;Q9BZG8;B4DNK0;B2RA29;B3KQW7	Diphthamide biosynthesis protein 1	DPH1
-0.23783	NaN	-0.247388	-0.267809	-0.251009	+	Discard	6	5	84.5	11.602	48.24	2.90713	Q9UK45;O75243;A0A087X2I5	U6 snRNA-associated Sm-like protein LSm7	LSM7
-0.224705	-0.270034	-0.250697	-0.257149	-0.250646	+	Discard	15	15	82.1	10.08	203.13	3.91794	E5RIW3;Q6FGD7;E5RJD8;O75347;E5RHG6;E5RIX8	Tubulin-specific chaperone A	TBCA
-0.236418	-0.255443	-0.299596	-0.211014	-0.250618	+	Discard	19	19	52.2	59.573	199.92	3.0473	Q9NRG9;Q53HS1;F8VZ44;B4DDU7	Aladin	AAAS
-0.248553	-0.277954	-0.205846	-0.269199	-0.250388	+	Discard	16	16	70.5	16.445	83.724	3.24028	P62249;M0R210;M0R3H0;A0A087WZ27;M0R1M5;Q6IPX4	40S ribosomal protein S16	RPS16;ZNF90
-0.430062	-0.176511	-0.260549	-0.132752	-0.249969	+	Discard	10	4	22.9	52.306	14.715	1.49744	Q53XR6;Q15796;B7Z5N5;K7EJX0	Mothers against decapentaplegic homolog;Mothers against decapentaplegic homolog 2	SMAD2
0.141171	-0.334189	-0.352179	-0.454289	-0.249871		Discard	20	20	25.1	113.93	72.788	0.804383	Q9UPR3	Protein SMG5	SMG5
-0.104155	-0.467414	-0.176348	NaN	-0.249306		Discard	16	2	8.6	308.07	33.059	0.812935	E7ETD6;Q12830	Nucleosome-remodeling factor subunit BPTF	BPTF
-0.179139	-0.288593	-0.36112	-0.167928	-0.249195	+	Discard	92	0	46.7	286.97	6.6012	1.90402	E9PEM5		LRBA
-0.406082	NaN	0.0709388	-0.409412	-0.248185		Discard	3	3	13.4	33.567	2.6543	0.584837	H0YGW8;Q9BTJ3;B4DPG7;Q6P1R4;J3QLE4	tRNA-dihydrouridine(16/17) synthase [NAD(P)(+)]-like	DUS1L
-0.260567	-0.337284	-0.228233	-0.165645	-0.247932	+	Discard	17	17	43.7	65.111	38.069	2.21267	Q5VV42	Threonylcarbamoyladenosine tRNA methylthiotransferase	CDKAL1
-0.172539	-0.491855	-0.0787617	NaN	-0.247719		Discard	14	14	34.6	65.033	233.99	0.730289	Q969P0;C9J8Z4	Immunoglobulin superfamily member 8	IGSF8
-0.215144	-0.279809	-0.228537	-0.265865	-0.247339	+	Discard	13	13	62.8	16.06	66.264	3.29325	B0ZBD0;Q8WVX7;P39019	40S ribosomal protein S19	RPS19
-0.281053	-0.213236	-0.231329	-0.262157	-0.246944	+	Discard	10	10	45.1	36.707	69.837	3.29412	Q8NFH4;B4DKV8;F8VTY2	Nucleoporin Nup37	NUP37
-0.0588035	NaN	-0.36736	-0.313728	-0.24663		Discard	7	7	27.7	42.07	11.141	0.91284	Q9H6Y2;G3V1J0	WD repeat-containing protein 55	WDR55
-0.233651	-0.242533	-0.356569	-0.152147	-0.246225	+	Discard	18	18	71.5	28.38	323.31	2.00363	A0A024RDU9;P13984	General transcription factor IIF subunit 2	GTF2F2
-0.0797219	-0.254238	-0.249977	-0.400492	-0.246107	+	Discard	54	33	37.6	219.6	323.31	1.48088	Q6YHU6;H0Y3V5;Q6YHU4;Q6YHU3;Q6YHU5	Thyroid adenoma-associated protein	THADA;GITA/3p fusion;GITA/7p fusion
-0.263837	-0.245249	-0.234788	-0.240128	-0.246001	+	Discard	12	11	46.3	28.082	60.314	4.42877	A0A0S2Z4J6;O15305;B2R6D4;H3BV55;H3BPH4;B7Z3M6;H3BRM0;B7Z6A1;Q59F02	Phosphomannomutase 2;Phosphomannomutase	PMM2
-0.250491	-0.278286	-0.183048	-0.2712	-0.245756	+	Discard	30	11	74.2	49.129	313.83	2.82963	O00148;B4DX78;A0A024R7H0;K7EQN7	ATP-dependent RNA helicase DDX39A	DDX39A;DDX39
-0.331754	-0.219304	-0.203602	-0.228098	-0.245689	+	Discard	4	1	31.6	10.905	13.171	2.45613	E9PR30		FAU
-0.245779	-0.245608	-0.257718	-0.232735	-0.24546	+	Discard	92	0	57.8	171.64	323.31	4.70406	E7EUU4;E7EX73;Q96I65		EIF4G1
-0.204034	-0.249771	-0.255408	-0.271531	-0.245186	+	Discard	31	31	59.3	60.576	122.28	3.3489	Q6P1J9;A0A1B0GUB2;A0A0S2Z5M9;B4DV47	Parafibromin	CDC73
-0.384132	-0.207661	-0.126502	-0.262106	-0.2451	+	Discard	12	9	31	58.023	26.817	1.69693	Q9UKT9	Zinc finger protein Aiolos	IKZF3
-0.323011	-0.28736	-0.205414	-0.164027	-0.244953	+	Discard	7	7	31.1	30.72	54.823	2.16992	B4DU97;O43808;B0QYW5;F6RTR7;F8WE74;B4DP73	Peroxisomal membrane protein PMP34	SLC25A17
-0.150449	-0.345399	-0.237898	NaN	-0.244582	+	Discard	5	1	39.5	19.471	300.85	1.30769	O95989	Diphosphoinositol polyphosphate phosphohydrolase 1	NUDT3
-0.257545	-0.277971	-0.223862	-0.216937	-0.244079	+	Discard	22	22	76.8	55.18	323.31	3.35281	Q9UMS4	Pre-mRNA-processing factor 19	PRPF19
-0.249153	-0.218061	-0.327077	-0.179858	-0.243537	+	Discard	7	7	30	23.306	13.78	2.35706	O75446	Histone deacetylase complex subunit SAP30	SAP30
-0.240128	-0.23055	-0.269704	-0.231972	-0.243089	+	Discard	20	20	69.3	34.559	323.31	3.93616	Q15785;B4DXU3	Mitochondrial import receptor subunit TOM34	TOMM34
-0.396081	-0.228131	-0.0136401	-0.333771	-0.242906		Discard	6	6	39.9	20.368	19.76	1.20222	P61599;A8MZB2	N-alpha-acetyltransferase 20	NAA20
-0.179531	-0.182246	-0.284599	-0.324256	-0.242658	+	Discard	16	1	46.8	52.937	113.79	2.15642	Q308M8
-0.360601	-0.220362	-0.197302	-0.191574	-0.24246	+	Discard	10	10	29.7	52.259	30.467	2.04929	O95864	Fatty acid desaturase 2	FADS2
-0.293642	-0.355036	-0.207944	-0.108192	-0.241204	+	Discard	19	19	45.5	55.799	187.08	1.68795	Q9UJA5	tRNA (adenine(58)-N(1))-methyltransferase non-catalytic subunit TRM6	TRMT6
-0.252312	-0.283264	-0.240571	-0.1882	-0.241087	+	Discard	18	18	24.9	120.75	58.593	2.92382	Q9C0B7;B3KTB6	Transport and Golgi organization protein 6 homolog	TANGO6
-0.101242	-0.263213	-0.236452	-0.36316	-0.241017	+	Discard	24	24	34.8	84.427	130.28	1.67927	Q14684	Ribosomal RNA processing protein 1 homolog B	RRP1B
-0.265657	-0.209678	-0.262504	-0.225565	-0.240851	+	Discard	6	6	53.1	14.818	75.935	3.38604	Q7Z4W8;P35268;K7ERI7;K7EP65;K7EKS7;K7ELC4;K7EMH1;K7EJT5	60S ribosomal protein L22	RPL22
-0.23635	-0.34828	-0.494922	0.116365	-0.240797		Discard	11	11	38.5	51.583	31.446	0.791216	H3BRY6;B4DWZ3;B4DVT3;B4DJL6;Q96SY0	von Willebrand factor A domain-containing protein 9	VWA9
-0.236877	-0.284704	-0.246669	-0.194196	-0.240612	+	Discard	5	5	71.7	12.452	111.51	3.00156	P63172	Dynein light chain Tctex-type 1	DYNLT1
-0.384847	-0.15319	-0.194064	-0.229873	-0.240493	+	Discard	13	13	28	53.254	244.27	1.75253	A0A024QZF1;P37198;M0QXN5	Nuclear pore glycoprotein p62	hCG_19665;NUP62
-0.310719	NaN	-0.262936	-0.147602	-0.240419	+	Discard	4	4	7.4	78.21	8.0353	1.41746	Q8IZ21	Phosphatase and actin regulator 4	PHACTR4
0.14991	-0.453399	0.153287	-0.810865	-0.240267		Discard	6	0	42.4	31.358	12.976	0.412743	H0YEF7;H0YD48;H0YEH1		PICALM
-0.231041	-0.196938	-0.342323	-0.186016	-0.23908	+	Discard	22	22	53.5	59.271	323.31	2.16708	Q6IAU5;B2R665;O15355;B4DDC8;B3KXL8;Q96IN7;Q59GB2	Protein phosphatase 1G	PPM1G
-0.20151	-0.339856	-0.199603	-0.215061	-0.239007	+	Discard	13	5	34.6	52.259	62.68	2.23573	Q15797	Mothers against decapentaplegic homolog 1	SMAD1
-0.311864	-0.269582	-0.19798	-0.176055	-0.23887	+	Discard	36	36	54.1	90.254	314.64	2.32357	O43290;B4DDH9	U4/U6.U5 tri-snRNP-associated protein 1	SART1
-0.170297	-0.287501	-0.228098	-0.266299	-0.238048	+	Discard	52	52	23.6	330.46	323.31	2.57409	Q8NFC6	Biorientation of chromosomes in cell division protein 1-like 1	BOD1L1
-0.234279	-0.226274	-0.205613	-0.284423	-0.237647	+	Discard	16	16	69.2	28.48	323.31	3.12228	P28074;A0A140VJS7	Proteasome subunit beta type-5	PSMB5
-0.280019	-0.32724	-0.0917251	-0.248451	-0.236859	+	Discard	21	15	23	126.76	90.631	1.72507	Q5T1Z4;Q5T1Z8;Q14671;B4DU15;H0YEH2;E9PR38;H0YDK8;B3KU37	Pumilio homolog 1	PUM1
-0.176169	-0.142099	-0.336409	-0.292369	-0.236762	+	Discard	11	11	55.4	31.651	174.36	1.84112	Q9H2P9	Diphthine synthase	DPH5
-0.263906	-0.235637	-0.249685	-0.195765	-0.236248	+	Discard	11	11	38	39.353	77.054	3.28277	B2R5R5;P46976;Q8N5Y3;C9JQ42;G5E9W8;B4DSX6	Glycogenin-1	GYG1
-0.308555	0.0721745	-0.471509	NaN	-0.235963		Discard	6	6	31.8	22.843	50.708	0.55194	Q8WUK0;B4DGK8	Phosphatidylglycerophosphatase and protein-tyrosine phosphatase 1	PTPMT1
-0.275297	-0.311524	-0.218447	-0.137838	-0.235777	+	Discard	25	25	47.3	71.996	225.03	2.07872	Q99543;Q08AR5	DnaJ homolog subfamily C member 2;DnaJ homolog subfamily C member 2, N-terminally processed	DNAJC2
-0.359694	-0.160701	-0.171742	-0.250646	-0.235696	+	Discard	42	42	28.5	202.02	131.29	1.84373	Q69YN4	Protein virilizer homolog	KIAA1429
-0.0651439	-0.323083	-0.260774	-0.293465	-0.235616	+	Discard	15	14	50.1	39.84	142.31	1.56579	Q9UQD4;Q6FGM0;Q99961;M0R0I3;M0QYE0	Endophilin-A2	SH3GL1
-0.25281	-0.252088	-0.129355	-0.307002	-0.235314	+	Discard	50	19	31.3	263.25	250.47	2.08486	H0YM23;O75179;B4DTP3	Ankyrin repeat domain-containing protein 17	ANKRD17
-0.251608	-0.242175	-0.212049	NaN	-0.235277	+	Discard	15	15	45.9	26.535	284.46	2.59163	D3DWY7;P61758;Q6FH24;B4DWR3	Prefoldin subunit 3	VBP1
-0.269877	-0.210429	-0.237711	-0.221438	-0.234864	+	Discard	43	43	61.4	87.301	323.31	3.43725	P54886	Delta-1-pyrroline-5-carboxylate synthase;Glutamate 5-kinase;Gamma-glutamyl phosphate reductase	ALDH18A1
-0.202854	-0.17041	-0.304683	-0.259651	-0.2344	+	Discard	10	10	58.4	31.62	116.25	2.36783	A0A0S2Z591;O00165;A0A0S2Z565;E9PIQ7	HCLS1-associated protein X-1	HAX1
-0.296899	-0.202638	-0.220648	-0.215697	-0.233971	+	Discard	20	19	51.8	38.01	158.51	2.79064	Q6FI51;Q6FHS4;P25685;B4DKK9;M0R080	DnaJ homolog subfamily B member 1	DNAJB1
-0.237762	-0.226122	-0.246635	-0.222498	-0.233254	+	Discard	18	18	65.3	29.702	323.31	4.53457	Q549N5;Q9Y5M8;H7C4H2	Signal recognition particle receptor subunit beta	SRPRB
-0.24156	-0.23382	-0.234041	-0.222616	-0.233009	+	Discard	11	11	61.5	19.856	160.4	4.98467	A0A0S2Z5U1;Q8N183;A0A0S2Z5U2	Mimitin, mitochondrial	NDUFAF2
-0.249891	-0.216032	-0.259772	-0.205497	-0.232798	+	Discard	12	12	78.8	14.515	175.17	3.41471	P25398	40S ribosomal protein S12	RPS12
-0.286005	-0.342872	-0.0907875	-0.211281	-0.232736	+	Discard	11	11	46.4	33.043	101.1	1.62872	P29084;E5RH41	Transcription initiation factor IIE subunit beta	GTF2E2
-0.305681	-0.184654	-0.229805	-0.209862	-0.232501	+	Discard	4	4	40	8.4447	11.089	2.52602	L0R8F8		SMCR7L
-0.288664	-0.245386	-0.21927	-0.172994	-0.231578	+	Discard	3	3	32.5	14.234	32.054	2.61551	A0A0B4J220;L0R588		C11orf98;C11orf48
-0.248039	-0.250354	-0.220076	-0.207628	-0.231524	+	Discard	35	35	69.9	63.665	323.31	3.68682	A0A0S2Z5A5;A0A024R8V0;Q9UHD8;A0A024R8Q0;A0A0S2Z5W9	Septin-9	2018-09-09
-0.107461	-0.1976	NaN	-0.389017	-0.231359		Discard	5	2	23.8	19.778	6.4581	0.965627	B9VP24		HSPD1
-0.324871	0.0480967	-0.30536	-0.341702	-0.230959		Discard	16	16	36	76.12	113.49	1.0474	A1L3A7;Q7Z417	Nuclear fragile X mental retardation-interacting protein 2	NUFIP2
0.0333701	-0.438405	-0.37677	-0.140698	-0.230626		Discard	10	10	31.9	37.085	75.435	0.905022	Q9BW85;M0R2S3	Coiled-coil domain-containing protein 94	CCDC94
-0.356144	-0.243711	-0.336992	0.0144981	-0.230587		Discard	26	23	62.4	66.755	308.07	1.13315	Q96RS6	NudC domain-containing protein 1	NUDCD1
-0.396916	0.226385	-0.361676	-0.387751	-0.22999		Discard	9	9	74.8	11.986	92.648	0.641703	Q15004;H0YMA4;A0A0U1RQM0;H0YKX3	PCNA-associated factor	KIAA0101
-0.149729	-0.164205	-0.345033	-0.26086	-0.229957	+	Discard	22	22	69.1	42.867	250.84	1.82275	Q02127;I3NI32	Dihydroorotate dehydrogenase (quinone), mitochondrial	DHODH
-0.247183	-0.210947	-0.273151	-0.18848	-0.22994	+	Discard	13	13	62.2	15.55	259.53	2.92881	P08708;H0YN88;A0A075B716	40S ribosomal protein S17	RPS17
NaN	-0.2881	-0.347013	-0.0541976	-0.22977		Discard	7	6	52.1	15.634	25.162	0.906865	A6NMQ3;Q5T5H1;O43768	Alpha-endosulfine	ENSA
-0.200647	-0.251006	-0.208211	-0.25739	-0.229314	+	Discard	17	1	75	17.149	9.3248	3.25918	P15531	Nucleoside diphosphate kinase A	NME1
-0.23703	-0.331627	-0.210029	-0.137981	-0.229167	+	Discard	23	23	30.2	100.16	146.12	1.9752	Q69YJ7;Q9NTZ6;B4DRP9;B3KQH4	RNA-binding protein 12	DKFZp667H197;RBM12
-0.246892	-0.207644	-0.216267	-0.245523	-0.229081	+	Discard	20	13	59.4	31.324	190.22	3.73339	P15880;Q8N5L9;Q6IPX5;Q3KQT6;Q8J014;H0YEN5;E9PQD7;E9PMM9;I3L404;E9PPT0;Q8NI61;E9PM36	40S ribosomal protein S2	RPS2;rps2;OK/KNS-cl.7
-0.303258	-0.238255	-0.0760066	-0.297396	-0.228729	+	Discard	17	11	44.2	60.718	205.79	1.64023	Q9H857	5-nucleotidase domain-containing protein 2	NT5DC2
-0.193783	-0.163106	-0.334425	-0.223155	-0.228617	+	Discard	4	4	51.9	14.71	143.18	2.05758	Q9NRG0;E5RGS9	Chromatin accessibility complex protein 1	CHRAC1
-0.281421	-0.176479	-0.206845	-0.249651	-0.228599	+	Discard	25	25	61	47.475	323.31	2.65669	B7Z7P8;P62495;I3L492	Eukaryotic peptide chain release factor subunit 1	ETF1
-0.242055	-0.260549	-0.265674	-0.145749	-0.228507	+	Discard	35	35	54.4	90.069	323.31	2.41257	P23921;B4DNN4;Q53GZ5;B4E0I8;B4DS95;E9PL69;B4DXB0;B4DXD1	Ribonucleoside-diphosphate reductase large subunit;Ribonucleoside-diphosphate reductase	RRM1
-0.220076	-0.292899	-0.246635	-0.154105	-0.228429	+	Discard	17	17	36.5	59.975	100.44	2.37087	A0A024R0H6;Q8N7H5;B4DGJ5	RNA polymerase II-associated factor 1 homolog	PAF1
-0.246344	-0.237864	-0.223761	-0.203651	-0.227905	+	Discard	38	0	77.1	50.184	323.31	3.82276	Q6IPT9;Q6IPS9;Q53HQ7;Q53HM9;P68104;Q6IPN6;Q53HR5;Q53GE9;Q53G85;A8K9C4;Q5VTE0;Q53GA1;Q96RE1;B4DV42;A0A087WV01;Q9H2I7;Q53G89;Q9NZS6;Q504Z0;B4E2C5;Q16577	Elongation factor 1-alpha;Elongation factor 1-alpha 1;Putative elongation factor 1-alpha-like 3	EEF1A1;EEF1A1P5;EEF1A1L14;PTI-1
-0.160218	-0.277149	-0.272019	-0.201941	-0.227832	+	Discard	27	27	54	75.573	312.6	2.39658	B4DRU9;A0A0S2Z5L1;Q9NUQ8	ATP-binding cassette sub-family F member 3	ABCF3
-0.102403	-0.337849	-0.340422	-0.130287	-0.22774	+	Discard	40	40	35.7	169.01	188.47	1.41209	Q9Y4B6	Protein VPRBP	VPRBP
-0.320342	-0.281106	-0.0816443	NaN	-0.227697		Discard	14	14	80.9	21.445	271.4	1.0402	A0A0S2Z3W7;Q9BY32;A0A0S2Z423	Inosine triphosphate pyrophosphatase	ITPA
-0.232243	-0.379038	-0.0956971	-0.200134	-0.226778	+	Discard	2	2	14.6	17.553	11.78	1.51669	A0A024R326;Q6IPI1;P47914	60S ribosomal protein L29	RPL29
-0.272437	-0.159847	-0.22011	-0.252931	-0.226331	+	Discard	23	23	40.4	80.224	106.65	2.5635	Q9NVM9;H0YH12	Protein asunder homolog	ASUN
-0.150849	-0.170573	-0.325521	-0.254238	-0.225295	+	Discard	51	48	46.5	155.6	244.82	1.94892	Q6P158;Q59G60;B4DKW2;H7C109	Putative ATP-dependent RNA helicase DHX57	DHX57
-0.218296	-0.239856	-0.328743	-0.114254	-0.225287	+	Discard	43	2	50.1	118.75	296.93	1.83946	Q9HBB9;Q8WUM5		GEMIN4
-0.395929	-0.135649	-0.259513	-0.10967	-0.22519	+	Discard	11	11	49	34.042	86.991	1.38189	D3DSW3;O94903;A8K520;B3KMP6;E5RFX7;E5RG77	Proline synthase co-transcribed bacterial homolog protein	PROSC
-0.373944	-0.225211	-0.155807	-0.143102	-0.224516	+	Discard	20	20	27.3	117.4	93.588	1.61887	Q9H4L7	SWI/SNF-related matrix-associated actin-dependent regulator of chromatin subfamily A containing DEAD/H box 1	SMARCAD1
-0.208844	-0.222801	-0.181918	-0.284072	-0.224409	+	Discard	16	16	41.6	54.843	116.34	2.71931	O43148;A8K946;Q05D80;K7EP06;B7Z3U8	mRNA cap guanine-N7 methyltransferase	RNMT
-0.239668	-0.196608	-0.232108	-0.228537	-0.22423	+	Discard	30	23	86.4	26.688	323.31	3.77887	P23396;Q53G83;E9PL09;F2Z2S8;H0YCJ7;E9PPU1;Q9NQS8;H0YF32;A7E2S3	40S ribosomal protein S3	RPS3
-0.677449	NaN	-0.173271	0.180021	-0.223566		Discard	8	4	43.4	27.622	19.264	0.333748	Q9HBM6;B2R6H6	Transcription initiation factor TFIID subunit 9B	TAF9B
-0.229382	-0.234618	-0.210997	-0.218649	-0.223412	+	Discard	15	15	40.4	30.302	98.798	4.53004	D6R9P3;D6RD18;B4DMY3;D6RBZ0;Q53F64;Q99729	Heterogeneous nuclear ribonucleoprotein A/B	HNRNPAB
-0.266021	-0.177719	-0.190651	-0.258149	-0.223135	+	Discard	10	10	74.7	19.291	122.76	2.65015	Q9GZN8;H7BYU9	UPF0687 protein C20orf27	C20orf27
-0.186853	-0.123795	-0.33909	-0.241748	-0.222872	+	Discard	14	14	46	43.377	136.89	1.78509	A0A024QZR3;Q9BRX2;B3KPC1	Protein pelota homolog	hCG_2002731;PELO
-0.139061	-0.16259	-0.340002	-0.249359	-0.222753	+	Discard	22	18	48	70.253	92.281	1.78202	Q14651;C9JAM8	Plastin-1	PLS1
-0.358787	-0.127479	-0.102357	-0.301017	-0.22241	+	Discard	39	3	57.4	85.472	6.2589	1.40649	A0A024RCG3;P49589;A8MVQ3;B4DKY1;A8K067;B4DI19	Cysteine--tRNA ligase, cytoplasmic	CARS
-0.23562	-0.299649	-0.206479	-0.14725	-0.222249	+	Discard	15	11	22.5	103.51	33.978	2.2256	B4DSE0;B1AKC9;Q4LE53;P29323;B4DQP7	Receptor protein-tyrosine kinase;Ephrin type-B receptor 2	EPHB2;EPHB2 variant protein
-0.199802	-0.282807	-0.181706	-0.221337	-0.221413	+	Discard	19	0	45.6	46.831	77.047	2.67955	Q9NXW1
-0.292705	-0.293801	-0.0881013	-0.209645	-0.221063	+	Discard	15	15	45.7	42.906	67.129	1.7033	Q9H0C8;F8SNU7;H7C2I8	Integrin-linked kinase-associated serine/threonine phosphatase 2C	ILKAP;ILKAP3
-0.297325	-0.13787	-0.14452	-0.301764	-0.22037	+	Discard	8	6	50	15.641	27.193	1.76865	Q96C01;E7EQY1;B0AZT6	Protein FAM136A	FAM136A
-0.22516	-0.188036	-0.223879	-0.239532	-0.219152	+	Discard	68	68	59.9	152.78	323.31	3.56298	P52701;A0A087WWJ1;Q1L838	DNA mismatch repair protein Msh6	MSH6;GTBP
-0.23943	-0.231752	-0.225801	-0.179221	-0.219051	+	Discard	24	8	38.6	114.53	323.31	3.28671	Q14157;B4DYY5;F8W726	Ubiquitin-associated protein 2-like	UBAP2L
-0.405623	-0.134746	-0.00594166	-0.329577	-0.218972		Discard	8	8	19.6	42.368	8.0819	1.01992	P53609	Geranylgeranyl transferase type-1 subunit beta	PGGT1B
-0.146403	-0.393236	-0.0408827	-0.294969	-0.218873		Discard	8	8	31.1	39.041	45.157	1.1698	Q96KB3;A0A024RDI6;Q9BW91;Q8NG26;D6RAW2;H7C386	ADP-ribose pyrophosphatase, mitochondrial	NUDT9
-0.180626	-0.277709	-0.118743	-0.298336	-0.218853	+	Discard	11	11	41.6	44.402	54.945	1.85928	Q9H814	Phosphorylated adapter RNA export protein	PHAX
-0.247611	-0.174507	-0.141366	-0.310898	-0.218596	+	Discard	7	7	25.6	40.607	42.967	1.98349	B3KN49;O94992	Protein HEXIM1	HEXIM1
-0.223593	-0.183736	-0.211314	-0.252174	-0.217704	+	Discard	27	27	49.6	54.972	323.31	3.22045	O76021;Q32Q62;J3QSV6;A0PJ61;A0PJ87;I3L3U9;I3L3C4	Ribosomal L1 domain-containing protein 1	RSL1D1
-0.262919	0.0129261	-0.402149	NaN	-0.217381		Discard	6	6	43.8	21.369	22.568	0.664253	Q53G08;Q9Y248	DNA replication complex GINS protein PSF2	GINS2
-0.151747	-0.277499	-0.205181	-0.233498	-0.216981	+	Discard	44	44	53.4	113.29	278.24	2.42618	Q96T76;H0Y746	MMS19 nucleotide excision repair protein homolog	MMS19
-0.146755	-0.148993	-0.15101	-0.420105	-0.216716	+	Discard	7	7	46.6	18.925	38.653	1.30564	Q8WW12	PEST proteolytic signal-containing nuclear protein	PCNP
0.0409626	NaN	-0.00303283	-0.687288	-0.216453		Discard	54	0	70.7	84.034	22.446	0.341527	D3DUW7		DNM1L
-0.282702	-0.138489	-0.176968	-0.266993	-0.216288	+	Discard	20	20	69.9	41.268	323.31	2.07393	P52788;B4DE40;H7C2R7	Spermine synthase	SMS
-0.263958	-0.176365	-0.26453	-0.160218	-0.216268	+	Discard	23	23	33.2	74.582	87.184	2.35035	Q7Z4Q2	HEAT repeat-containing protein 3	HEATR3
-0.212467	-0.195946	-0.220799	-0.235739	-0.216238	+	Discard	44	3	69.7	57.945	323.31	3.9061	B3KX11;P49368;Q59H77;B4DUR8	T-complex protein 1 subunit gamma	CCT3
-0.232006	-0.195385	-0.234126	-0.202987	-0.216126	+	Discard	28	28	61.3	47.716	265.88	3.67542	P23526;Q1RMG2	Adenosylhomocysteinase	AHCY
-0.167102	-0.257649	-0.17145	-0.268261	-0.216115	+	Discard	11	11	65.7	25.357	134.97	2.3837	Q6IAT9;P28072;A0A087X2I4	Proteasome subunit beta type;Proteasome subunit beta type-6	PSMB6
-0.0468168	-0.406598	-0.0256763	-0.385186	-0.216069		Discard	34	10	36.5	142.82	128.32	0.888382	P11274;B4E065;A0A024R1B9;Q12844;Q12843	Breakpoint cluster region protein	BCR
-0.219438	-0.208411	-0.216585	-0.219522	-0.215989	+	Discard	11	11	68.3	25.059	194.67	5.40684	Q9UBQ5;B4DVD7;U3LUI4;A0A087WVB9;K7ERF1;K7EQM4;K7ES31	Eukaryotic translation initiation factor 3 subunit K	EIF3K
0.0500489	-0.232854	-0.482815	-0.198047	-0.215917		Discard	8	8	35	35.823	62.87	0.847891	A0A024R688;P51948;A0A024R669;H0YJ92	CDK-activating kinase assembly factor MAT1	MNAT1
-0.214843	-0.249342	-0.264461	-0.131108	-0.214938	+	Discard	5	5	54.6	13.281	189.31	2.25967	P62314;Q7Z5A3;J3QLI9	Small nuclear ribonucleoprotein Sm D1	SNRPD1
-0.169469	-0.306645	-0.198229	-0.182639	-0.214245	+	Discard	27	20	25.3	146.34	59.862	2.19283	Q4LE48;Q8WVM7;Q68DW7;B4E2Q7	Cohesin subunit SA-1	STAG1 variant protein;STAG1;DKFZp781D1416
-0.169891	-0.236096	-0.273692	-0.175631	-0.213827	+	Discard	16	16	34.7	51.475	131.14	2.47648	Q05DF2;Q15428	Splicing factor 3A subunit 2	SF3A2
-0.208094	-0.212651	-0.21568	-0.218128	-0.213638	+	Discard	40	2	49.2	113.37	323.31	5.64174	Q8WWM7;A0A024QZB7;A0A024QZC0;A0A024QZ91	Ataxin-2-like protein	ATXN2L
-0.316133	-0.151731	-0.2122	-0.173905	-0.213492	+	Discard	17	14	44.6	62.185	135.83	2.00433	B4DZF6;Q59F94;Q9NRR5;Q9H8R7;D3DVA8	Ubiquilin-4	UBQLN4
-0.197071	-0.276625	-0.166308	NaN	-0.213335	+	Discard	6	6	42.2	24.955	146.83	1.63972	K7ELG9;Q3MHD2;B4DUG4	Protein LSM12 homolog	LSM12
0.120086	-0.471269	-0.24395	-0.256683	-0.212954		Discard	4	4	28.1	18.824	9.4204	0.742525	Q8WXD5	Gem-associated protein 6	GEMIN6
-0.211381	-0.189664	-0.229163	-0.219556	-0.212441	+	Discard	118	117	79.1	157.9	323.31	3.86522	E5KNY5;P42704;B4DSR0	Leucine-rich PPR motif-containing protein, mitochondrial	LRPPRC
-0.180266	-0.281106	-0.21429	-0.170686	-0.211587	+	Discard	16	16	36.4	58.226	199.99	2.46109	Q6IBK5;P35269;B4DXY2;M0QXD6;M0R0R9;B4DDB5	General transcription factor IIF subunit 1	GTF2F1
-0.380765	-0.277254	-0.0963601	-0.0915252	-0.211476		Discard	11	11	32.5	57.818	45.443	1.23048	Q6IBL8;Q53ET9;O95376;B3KMG5;Q59HA2	E3 ubiquitin-protein ligase ARIH2	ARIH2
-0.264616	-0.392914	-0.0945413	-0.0933403	-0.211353		Discard	13	1	58.5	32.463	31.961	1.20705	Q9UKM9	RNA-binding protein Raly	RALY
-0.416096	-0.291415	-0.03292	-0.10417	-0.21115		Discard	20	20	18.7	199.5	40.134	1.02455	B2RWN4;Q96RT7;E7EQL8;A7E2V7	Gamma-tubulin complex component 6	TUBGCP6
-0.209512	-0.132657	-0.277779	-0.221253	-0.2103	+	Discard	32	32	58.4	71.289	104.75	2.23026	A0A090N7X1;A0A090N7Y2;Q9UG63	ATP-binding cassette sub-family F member 2	ABCF2
-0.233345	-0.192942	-0.192002	-0.222717	-0.210252	+	Discard	37	37	57.6	46.867	323.31	3.56586	B5BUB5;P05455;E7ERC4	Lupus La protein	SSB
-0.196294	-0.198047	-0.202638	-0.243506	-0.210121	+	Discard	28	28	55.9	32.741	323.31	3.47974	Q8TBK5;Q8N5Z7;A0A024RBK3;Q02878;B2R4K7;Q9HBB3;B4DRX3	60S ribosomal protein L6	RPL6
-0.159267	-0.184736	-0.421129	-0.074593	-0.209931		Discard	7	7	29.3	28.956	167.29	1.17852	Q5QPM7;A0A140VJT2;Q92530;B4DUJ0;B4DFK1;H0Y555;B4DXW9;Q5QPM9	Proteasome inhibitor PI31 subunit	PSMF1
-0.241526	-0.338524	-0.0731049	-0.186229	-0.209846	+	Discard	8	8	22.4	52.863	38.136	1.49138	A0A024RD24;O00221;Q7LC14;Q96F31	NF-kappa-B inhibitor epsilon	NFKBIE
-0.085466	-0.208744	-0.12411	-0.417251	-0.208893		Discard	10	10	28.3	63.717	36.266	1.17571	A0A024R570;A0A024R5E3;E7EN32;A0A024R5D2;O00255;Q9UE24;E7ET29	Menin	MEN1
-0.168561	-0.215094	-0.163171	-0.288611	-0.208859	+	Discard	11	2	52.2	28.663	83.694	2.2571	Q53H96;A0A0A0MQS1;B4DI71;B5MD87	Pyrroline-5-carboxylate reductase 3;Pyrroline-5-carboxylate reductase	PYCRL
-0.211348	-0.170605	-0.226122	-0.226561	-0.208659	+	Discard	35	21	73.2	64.989	323.31	3.26247	Q9BY44;F8WAE5	Eukaryotic translation initiation factor 2A;Eukaryotic translation initiation factor 2A, N-terminally processed	EIF2A
-0.211999	-0.200946	-0.216552	-0.204167	-0.208416	+	Discard	60	2	77	101.56	323.31	4.95599	P11586;A0A024R652	C-1-tetrahydrofolate synthase, cytoplasmic;Methylenetetrahydrofolate dehydrogenase;Methenyltetrahydrofolate cyclohydrolase;Formyltetrahydrofolate synthetase;C-1-tetrahydrofolate synthase, cytoplasmic, N-terminally processed	MTHFD1
-0.225801	-0.193816	-0.20141	-0.212467	-0.208374	+	Discard	59	59	62.5	92.888	323.31	4.08743	Q14566;Q4ZG57	DNA replication licensing factor MCM6	MCM6
-0.272419	-0.0856651	-0.265795	NaN	-0.20796		Discard	11	11	60.1	27.013	79.148	1.11512	A0A024R6Y3;Q9HBH1	Peptide deformylase, mitochondrial	hCG_2027080;PDF
-0.250818	-0.141653	-0.307162	-0.131993	-0.207906	+	Discard	15	15	68.1	31.371	109.25	1.78208	Q68D91;B3KY36	Metallo-beta-lactamase domain-containing protein 2	MBLAC2
-0.212551	-0.16537	-0.132689	-0.32036	-0.207742	+	Discard	19	12	34.6	80.551	178.63	1.82964	Q92615	La-related protein 4B	LARP4B
-0.208678	-0.211448	-0.21974	-0.190174	-0.20751	+	Discard	8	8	74.8	11.953	125.71	4.22387	Q6IB68;A0A087WV05;Q99417	C-Myc-binding protein	MYCBP
-0.16955	-0.282913	-0.207345	-0.168496	-0.207076	+	Discard	26	25	48.3	76.28	56.803	2.34399	Q06187;U3NG26;Q5JY90;Q3MS96	Tyrosine-protein kinase BTK;Non-specific protein-tyrosine kinase	BTK;BTK kinase deficient isoform 2
-0.297094	0.0388575	-0.368011	-0.201925	-0.207043		Discard	13	13	37.8	51.24	50.838	0.991938	A8K5J7;A0A024R6M6;Q9UL15	BAG family molecular chaperone regulator 5	BAG5
-0.203419	-0.242362	-0.170345	-0.211815	-0.206985	+	Discard	28	28	57.4	51.109	323.31	3.10111	P41091;Q2VIR3;F8W810	Eukaryotic translation initiation factor 2 subunit 3;Putative eukaryotic translation initiation factor 2 subunit 3-like protein	EIF2S3;EIF2S3L
-0.168512	-0.194807	-0.226662	-0.237609	-0.206897	+	Discard	49	49	55.3	129.31	323.31	3.02599	A0A068F7M9;Q9Y613;B4DVN5	FH1/FH2 domain-containing protein 1	FHOD1
-0.266368	0.368042	-0.427072	-0.501443	-0.20671		Discard	13	13	24.4	73.301	62.404	0.428622	A0A024R151;Q8WWI5	Choline transporter-like protein 1	SLC44A1
-0.204649	-0.207961	-0.223626	-0.188611	-0.206212	+	Discard	21	21	69.2	46.374	222.29	4.03307	P16930	Fumarylacetoacetase	FAH
-0.193008	-0.216066	-0.192398	-0.223323	-0.206199	+	Discard	82	75	68.9	140.47	323.31	3.90348	A0A024RCN6;P26640;A0A140T936	Valine--tRNA ligase	VARS
-0.278426	-0.304612	-0.0361116	-0.204416	-0.205891	+	Discard	70	70	37	261.14	109	1.37411	Q13439;H0Y6I0	Golgin subfamily A member 4	GOLGA4
-0.188184	-0.236384	-0.187904	-0.21058	-0.205763	+	Discard	30	15	74.1	48.991	323.31	3.41865	A0A024RCM3;Q13838;Q5STU3;A0A0G2JJZ9;F6WLT2;B4DP52;A0A140T9X3;A0A0A0MT12;F6TRA5;F6S4E6;Q59G92;A0A140T9X9;A0A140T996;F6UJC5;A0A140TA18	Spliceosome RNA helicase DDX39B	hCG_2005638;DDX39B
-0.216887	-0.228199	-0.185261	-0.192299	-0.205661	+	Discard	60	50	59.6	122.91	323.31	3.58437	Q58EY4;Q92922;B4DYQ1;Q05CR1;Q05BW5	SWI/SNF complex subunit SMARCC1	SMARCC1
-0.174752	-0.205147	-0.233651	-0.208861	-0.205603	+	Discard	59	2	81.9	70.897	323.31	3.35546	V9HW22;P11142;E9PKE3;Q53GZ6;B3KTV0;Q96IS6;E9PNE6;Q53HF2;B4E1Q1;A8K7Q2	Heat shock cognate 71 kDa protein	HEL-S-72p;HSPA8
-0.20405	-0.220665	-0.207594	-0.189368	-0.205419	+	Discard	38	38	45	103.64	323.31	4.17064	B4DVQ5;A1KYQ7;A0A024QYU9;Q99613;B4DVU3;B4DDN4;B5ME19;B4DRU0;B4E2Z6;B3KNZ4;A0A024QYX7	Eukaryotic translation initiation factor 3 subunit C;Eukaryotic translation initiation factor 3 subunit C-like protein	EIF3C;EIF3CL
-0.210813	-0.19957	-0.199371	-0.211749	-0.205376	+	Discard	45	45	74.3	59.67	323.31	4.99447	V9HW37;P48643;B4DZT5;Q9BU08;E7ENZ3;B7ZAR1;B4DDU6;E9PCA1;B4DXI1;B4DE30;B4DYC8;B4DX08;Q96GI1	T-complex protein 1 subunit epsilon	HEL-S-69;CCT5
-0.14221	-0.293536	-0.106032	-0.279529	-0.205327	+	Discard	17	16	61.4	40.529	196.31	1.64054	A0A024R963;A0A024R9A7;B4DZD9;J3KR55;P35236;B4DVF0;Q8NFX3;B4DDG6;B4DX06	Protein-tyrosine-phosphatase;Tyrosine-protein phosphatase non-receptor type 7	PTPN7
-0.104217	-0.0923863	-0.303116	-0.32045	-0.205042	+	Discard	11	11	43.1	37.67	56.749	1.34599	Q96PU8;H0YG47	Protein quaking	QKI
-0.170703	-0.149937	-0.294084	NaN	-0.204908	+	Discard	3	3	15.1	28.237	7.712	1.34699	Q6LEU8;O43291;K7EM91	Kunitz-type protease inhibitor 2	SPINT2
-0.100005	-0.406981	-0.143516	-0.166584	-0.204271		Discard	8	8	38.1	31.689	73.046	1.22584	E7EQZ4;Q16637;A0A076L8Z0;I3QJX8;I6T6Y4;I2E4T1;I3QJX9;B4DP61	Survival motor neuron protein	SMN1;SMN2
-0.0995253	-0.485176	-0.140794	-0.0905572	-0.204013		Discard	11	9	37.2	39.154	23.821	0.923231	A0A024R3L9;Q4G0F5	Vacuolar protein sorting-associated protein 26B	VPS26B
-0.154972	-0.213621	-0.155116	-0.292051	-0.20394	+	Discard	12	12	27.9	50.478	255.37	2.08948	Q0VAB1;A0A024R0M6;Q3ZCQ8;M0R003;M0R2F8;M0R0C3;M0R1Y4	Mitochondrial import inner membrane translocase subunit TIM50	TIMM50
-0.462137	-0.00317744	NaN	-0.14634	-0.203885		Discard	18	18	44.7	57.224	69.54	0.566191	Q8WUA2;Q6P392;Q32Q83;B3KRR4	Peptidyl-prolyl cis-trans isomerase-like 4	PPIL4
-0.0899121	-0.395359	-0.149425	-0.180561	-0.203814		Discard	22	22	46.1	78.576	220.08	1.26042	Q6NZY4;A8K559	Zinc finger CCHC domain-containing protein 8	ZCCHC8
-0.162751	-0.166908	-0.278811	NaN	-0.202823	+	Discard	3	3	24.4	19.738	6.9286	1.47655	P41208	Centrin-2	CETN2
-0.365518	-0.460548	-0.0210283	0.0378742	-0.202305		Discard	4	4	38.2	17.155	50.548	0.697444	D6RA57;H0Y9X1;Q96EY4;B7Z504;D6RE67;D6RC31	Translation machinery-associated protein 16	TMA16
-0.188447	-0.185146	-0.223475	-0.211164	-0.202058	+	Discard	18	18	22.7	98.795	30.474	3.68662	Q9H501;A0JLU5;Q05C10;A0A087WX71	ESF1 homolog	ESF1
-0.241833	-0.125746	-0.247834	-0.191063	-0.201619	+	Discard	19	0	60.6	43.171	270.72	2.24406	P54727;B7Z4W4;B7ZA74	UV excision repair protein RAD23 homolog B	RAD23B
-0.0726648	-0.232159	-0.15682	-0.344209	-0.201463	+	Discard	10	10	38.4	42.089	20.72	1.40167	A0A024RD04;A0A0S2Z542;O15264;Q6FHR4;B5BTY5;Q53GK9	Mitogen-activated protein kinase;Mitogen-activated protein kinase 13	MAPK13
-0.109374	-0.123733	-0.371254	NaN	-0.201454		Discard	6	6	77.7	11.586	10.275	0.849967	B2R4A9;Q9Y5J6	Mitochondrial import inner membrane translocase subunit Tim10 B	FXC1;TIMM10B
-0.18945	-0.12573	-0.296509	-0.19342	-0.201277	+	Discard	44	44	37.1	160.16	232.33	1.96969	Q9NS87;C9JKA9;D6RCT7	Kinesin-like protein KIF15;Kinesin-like protein	KIF15
0.172616	-0.391834	-0.221085	-0.364199	-0.201126		Discard	13	8	33.4	53.327	75.929	0.658004	J3KN32;Q9UKL0	REST corepressor 1	RCOR1
-0.133606	-0.216753	-0.199935	-0.254048	-0.201086	+	Discard	6	5	15.7	60.103	15.112	2.38775	O75475;Q05CM9;Q8N4N4	PC4 and SFRS1-interacting protein	PSIP1
0.0136409	-0.141366	-0.39703	-0.279126	-0.20097		Discard	3	3	39.1	10.688	12.637	0.966391	A0A075B746;P82921	28S ribosomal protein S21, mitochondrial	MRPS21
-0.290145	-0.183179	-0.171303	-0.158929	-0.200889	+	Discard	13	13	58.8	19.509	323.31	2.16123	P62253;I3L0Q0;I3L2Q4	Ubiquitin-conjugating enzyme E2 G1;Ubiquitin-conjugating enzyme E2 G1, N-terminally processed	UBE2G1
-0.218397	-0.187362	-0.213036	-0.184572	-0.200842	+	Discard	33	28	62.5	72.683	323.31	3.75304	O14744;B2RDD7;B4DV00	Protein arginine N-methyltransferase 5;Protein arginine N-methyltransferase 5, N-terminally processed;Protein arginine N-methyltransferase 5	PRMT5
-0.172002	-0.154907	-0.22511	-0.250474	-0.200623	+	Discard	23	23	79.9	37.606	285.14	2.53496	Q9Y5K5;B2RB07;Q5LJA5;Q5LJA9;H0Y6Y4;Q5LJB0;B4DW59;B7Z9U9;H0Y4E0	Ubiquitin carboxyl-terminal hydrolase isozyme L5;Ubiquitin carboxyl-terminal hydrolase	UCHL5
-0.160798	-0.209261	-0.180888	-0.250354	-0.200325	+	Discard	7	7	52.5	18.355	37.467	2.71187	Q9H5X1;H0YKV4	MIP18 family protein FAM96A	FAM96A
NaN	-0.205929	-0.294703	-0.0998655	-0.200166		Discard	2	2	8.6	30.541	5.1514	1.14964	A0A024R1C5;Q8IWD4;F8WBN8;B0QYH3;B0QYH1;B7Z820	Coiled-coil domain-containing protein 117	FLJ33814;CCDC117
-0.281737	-0.157319	-0.264547	-0.0919711	-0.198894	+	Discard	17	17	46	56.825	151.62	1.66669	H3BTB7;Q5JPH6;O14563	Probable glutamate--tRNA ligase, mitochondrial	EARS2;A-735G6.3
-0.229568	-0.198841	-0.193833	-0.172685	-0.198732	+	Discard	59	35	77.9	94.33	323.31	3.34799	P34932;B4DH02;V9HW33;B4DUS3;Q59GF8;B4DIZ3;B4DT47;A0A087WYC1;B4E354;B4E0H6;O14992;A0A087WTS8	Heat shock 70 kDa protein 4	HSPA4;HEL-S-5a;HS24/p52
-0.128125	-0.283966	-0.127999	-0.254324	-0.198603	+	Discard	59	1	64.7	139.54	39.134	1.77004	A0A0G2JN29;A0A087X117;Q15155;A0A0G2JP90;A0A087WW46	Nodal modulator 1	NOMO1
-0.234296	-0.144935	-0.213772	-0.200067	-0.198267	+	Discard	17	17	72.1	27.335	323.31	2.7183	Q9UKY7;D3DND1;H0Y8K3	Protein CDV3 homolog	CDV3
-0.344721	-0.180806	-0.0851753	-0.182279	-0.198245	+	Discard	17	17	60.8	33.812	323.31	1.45937	Q8N6M0;A0A087X0W9	OTU domain-containing protein 6B	OTUD6B
NaN	-0.142943	-0.120169	-0.331427	-0.198179		Discard	37	28	47.5	97.147	61.477	1.01018	P06737;E9PK47;B2R825	Glycogen phosphorylase, liver form;Alpha-1,4 glucan phosphorylase	PYGL
-0.375104	-0.13949	-0.0794322	NaN	-0.198009		Discard	4	4	23	21.113	14.605	0.797447	K4DI92;Q6NW29;D6RCM5;D6RDH6;D6R9C7	RWD domain-containing protein 4	RWDD4
-0.217675	-0.21332	-0.158784	-0.202157	-0.197984	+	Discard	8	4	86	10.116	66.426	3.16559	Q9H3K6;A0A087WZT3;H3BV85;H3BTW0;A0A0B4J295	BolA-like protein 2	BOLA2;BOLA2B
-0.229061	-0.248296	-0.371758	0.0578315	-0.197821		Discard	21	21	39.8	83.926	134.36	0.929071	Q4J6C6	Prolyl endopeptidase-like	PREPL
-0.206928	-0.202755	-0.220194	-0.159412	-0.197322	+	Discard	63	49	67.4	107.97	323.31	3.19	X5D2J9;X5D939;X5DNP5;X5DR09;P78347;A8K9W7;B4DH52;Q499G6;B4DRA9	General transcription factor II-I	GTF2I
-0.659905	-0.16613	NaN	0.234747	-0.197096		Discard	6	6	26.7	35.368	24.99	0.279213	Q9BXY0	Protein MAK16 homolog	MAK16
-0.230177	-0.28365	-0.0253679	-0.248485	-0.19692	+	Discard	7	7	29.1	44.068	70.066	1.3658	Q9BRT8;Q8IUF1;A0A0A6YYH9;C9J3G2;Q5RIA9;Q5JTY5;A0A087X140;A0A087WWG3;Q5RIB0;A0A0A0MRU4;Q4V339;F2Z2T4;A0A0B4J2F1;H0Y5V3	COBW domain-containing protein 1;COBW domain-containing protein 2;COBW domain-containing protein 5;COBW domain-containing protein 3;COBW domain-containing protein 6	CBWD1;CBWD2;CBWD5;CBWD3;CBWD6;CBWD7
NaN	-0.183114	-0.327674	-0.0789903	-0.196593		Discard	4	4	24.2	28.088	11.297	0.949587	Q6IB23;A0A024R7M1;O14593;K7ENE6;A0A024R7P0	DNA-binding protein RFXANK	RFXANK
-0.174654	-0.222784	-0.115379	-0.273239	-0.196514	+	Discard	11	11	44.5	42.151	252.09	1.99757	B3KTT0;Q8NFH3;A0PJK4	Nucleoporin Nup43	NUP43
-0.204532	-0.198858	-0.198676	-0.182508	-0.196143	+	Discard	22	22	71.2	28.763	178.63	4.50669	A0A0S2Z5I7;A0A087X020;Q9Y3A5	Ribosome maturation protein SBDS	SBDS
-0.0178844	-0.428139	-0.1153	-0.222431	-0.195939		Discard	8	8	32.2	29.745	60.569	0.949913	A0A024RDY7;U4PSC4;Q9NPJ6;Q5T911	Mediator of RNA polymerase II transcription subunit 4	MED4
-0.211214	-0.195484	-0.220379	-0.156354	-0.195858	+	Discard	50	50	35.9	123.9	222.47	3.08949	O14776;G3V220	Transcription elongation regulator 1	TCERG1
-0.16694	-0.181264	-0.22006	-0.21337	-0.195408	+	Discard	10	10	35.1	34.063	127.37	3.22273	O43765;B4DEA6;K7EMD6	Small glutamine-rich tetratricopeptide repeat-containing protein alpha	SGTA
-0.183277	-0.285636	-0.191211	-0.120922	-0.195262	+	Discard	26	26	47.2	83.629	260.84	1.98022	Q14137;A8K3R2;B2RDN4;B4DEN9;Q4G0D9;Q6DKJ9	Ribosome biogenesis protein BOP1	BOP1
-0.340222	-0.30927	-0.267948	0.138159	-0.19482		Discard	10	10	15.2	82.121	21.277	0.744088	B4DGM5;Q96ST2;B4DL52;A0A1B0GW95	Protein IWS1 homolog	IWS1
-0.199487	-0.209512	-0.170589	-0.195666	-0.193813	+	Discard	79	37	36.3	308.77	318.69	3.76843	E7EPN9;Q9Y520	Protein PRRC2C	PRRC2C
-0.142799	-0.187034	-0.304719	-0.137918	-0.193117	+	Discard	17	17	6	593.38	7.5008	1.80708	O14686	Histone-lysine N-methyltransferase 2D	KMT2D
-0.297236	-0.0850069	-0.153832	-0.235824	-0.192975	+	Discard	6	6	81.7	13.178	44.136	1.59588	Q99622;U3KQ85;F5GXW5;U3KQ07	Protein C10	C12orf57
-0.260999	-0.259962	-0.164399	-0.0858794	-0.19281	+	Discard	7	7	41.9	19.526	14.045	1.7054	X6RAL5;O00422;U3KPY7;H7BZW6	Histone deacetylase complex subunit SAP18	SAP18
-0.287624	-0.119573	-0.190174	-0.173775	-0.192787	+	Discard	17	13	54	46.898	170.25	1.9279	Q9NY27;C9IZ04	Serine/threonine-protein phosphatase 4 regulatory subunit 2	PPP4R2
0.0672257	NaN	-0.459278	-0.185687	-0.19258		Discard	24	24	47.1	64.473	165.71	0.47782	Q86U44;B4E2F6;F5H6D8;B4DTN4;B3KSH0;H0YFV6	N6-adenosine-methyltransferase 70 kDa subunit	METTL3
-0.213655	-0.171758	-0.194757	-0.188989	-0.19229	+	Discard	73	60	79.6	95.337	323.31	3.7026	P13639;Q8TA90;B4DPU3;Q6PK56	Elongation factor 2	EEF2
-0.109312	-0.162913	-0.205131	-0.290233	-0.191897	+	Discard	22	21	47	61.835	317.27	1.81846	Q9BUK6;A8K3J5;D3DVA3;B4DF47;B4DLS9	Protein misato homolog 1	MSTO1
-0.192793	-0.173059	-0.189318	-0.210496	-0.191417	+	Discard	76	19	41.6	245.44	323.31	3.84932	E7EVA0	Microtubule-associated protein	MAP4
-0.235535	-0.210262	-0.195864	-0.122963	-0.191156	+	Discard	17	1	74.6	37.84	186.89	2.3756	O76071;B4DRZ6	Probable cytosolic iron-sulfur protein assembly protein CIAO1	CIAO1
0.0496307	-0.225936	-0.361787	-0.225481	-0.190893		Discard	20	20	49.7	57.543	255.49	0.942964	A0MNN4;Q2TAY7	WD40 repeat-containing protein SMU1;WD40 repeat-containing protein SMU1, N-terminally processed	SMU1
-0.0455207	-0.146659	-0.384151	-0.187231	-0.19089		Discard	10	10	34.3	52.992	52.95	1.12816	Q9NPF5;B4DQG8;Q5TG40;Q5TG38;Q5TG39	DNA methyltransferase 1-associated protein 1	DMAP1
-0.234024	-0.223559	-0.148977	-0.156804	-0.190841	+	Discard	25	25	49.2	48.995	323.31	2.48751	Q59GY2;P36578;B4DMJ6;H3BM89;B4DMJ2;Q53G74;B4DFI6	60S ribosomal protein L4	RPL4
-0.648937	-0.0403782	-0.0242377	-0.0479946	-0.190387		Discard	5	5	27.7	24.854	14.448	0.520646	X6R2W0;Q5U8S2;O60499;K7EIY4;F6RTM7;K7EK75;K7ELY2	Syntaxin-10	STX10
-0.19164	-0.243165	-0.147697	-0.178143	-0.190161	+	Discard	49	49	42.8	226.66	323.31	2.61326	Q14676;B4DYH4	Mediator of DNA damage checkpoint protein 1	MDC1
0.206393	-0.206662	-0.595141	-0.165046	-0.190114		Discard	12	12	47.1	34.222	56.005	0.481644	Q9BYG3;B4DSM4	MKI67 FHA domain-interacting nucleolar phosphoprotein	NIFK
-0.206545	-0.205846	-0.258632	-0.0893134	-0.190084	+	Discard	10	10	55.4	20.878	117.85	1.88483	Q53YD8;P36404;V9GYD0;B4DGG0	ADP-ribosylation factor-like protein 2	hCG_23373;ARL2;ARL2-SNX15
-0.272541	-0.117036	-0.168642	-0.20015	-0.189592	+	Discard	50	22	37.5	228.86	256.09	1.9975	P48634	Protein PRRC2A	PRRC2A
-0.126077	-0.258926	-0.224924	-0.147777	-0.189426	+	Discard	56	55	52.5	155.64	245.96	2.03909	O14802;B7Z6H4	DNA-directed RNA polymerase III subunit RPC1;DNA-directed RNA polymerase	POLR3A
-0.196327	-0.186968	-0.195071	-0.178976	-0.189335	+	Discard	76	42	80.7	83.263	323.31	4.67365	A0A024RD80;P08238;B4DMA2;B4DGL0	Heat shock protein HSP 90-beta	HSP90AB1
-0.00862417	-0.0801794	-0.290339	-0.377482	-0.189156		Discard	5	2	18.8	41.268	29.752	0.931375	H0Y7P7;Q9UG56	Phosphatidylserine decarboxylase proenzyme;Phosphatidylserine decarboxylase alpha chain;Phosphatidylserine decarboxylase beta chain	PISD
-0.0997727	-0.113801	-0.35511	-0.18774	-0.189106	+	Discard	44	29	49	158.97	323.31	1.3158	A5PL36;A0A024R2T9;O94966;E7EST9;B5MEG5;E7ESU0	Ubiquitin carboxyl-terminal hydrolase;Ubiquitin carboxyl-terminal hydrolase 19	USP19
-0.251041	-0.131692	-0.159686	-0.213972	-0.189098	+	Discard	26	26	62.4	50.24	143.76	2.23293	Q9NR50;Q9HA31	Translation initiation factor eIF-2B subunit gamma	EIF2B3
-0.304149	-0.115863	-0.248536	-0.0877794	-0.189082	+	Discard	12	12	24.2	78.457	28.446	1.44651	B3KY51;Q8NC60	Nitric oxide-associated protein 1	NOA1
-0.173563	-0.213972	-0.174475	-0.193833	-0.188961	+	Discard	26	26	57.5	58.776	323.31	3.54854	B3KY12;A8K7V1;A8K566;Q12874;Q53HM6;B4DW90	Splicing factor 3A subunit 3	SF3A3
-0.162525	-0.176218	-0.171255	-0.245608	-0.188902	+	Discard	9	1	57.7	15.763	42.399	2.65703	A0A0B4J1Z1;B4DEK2;C9JAB2;Q16629	Serine/arginine-rich splicing factor 7	SRSF7
-0.127999	-0.196376	-0.30228	-0.128251	-0.188726	+	Discard	36	27	19.2	290.52	87.348	1.7113	Q9HCK8	Chromodomain-helicase-DNA-binding protein 8	CHD8
-0.2519	-0.224048	-0.149921	-0.128756	-0.188656	+	Discard	28	28	70.5	53.165	323.31	2.1171	A0A024R6K8;P23381	Tryptophan--tRNA ligase, cytoplasmic;T1-TrpRS;T2-TrpRS	WARS
-0.0889297	-0.160395	-0.154586	-0.348794	-0.188176	+	Discard	6	6	24.2	37.692	7.14	1.36049	B4DEC5;B3KS62;Q9C037;H7C0Q6	E3 ubiquitin-protein ligase TRIM4	TRIM4
-0.155663	-0.247936	-0.221152	-0.127809	-0.18814	+	Discard	38	28	60.8	70.81	323.31	2.17526	P13797;B4DPW9;Q53GY0;A0A0A0MSQ0;Q96HI1	Plastin-3	PLS3
-0.187839	-0.187592	-0.179678	-0.196773	-0.18797	+	Discard	83	2	56.8	189.56	323.31	4.84976	A0A024R7E3;P26358	DNA (cytosine-5)-methyltransferase;DNA (cytosine-5)-methyltransferase 1	DNMT1
-0.170995	-0.184933	-0.207728	NaN	-0.187885	+	Discard	12	12	22.1	71.947	46.437	2.49063	A0A024RA36;Q8NBF6;B8ZZW5;A0A024RA79;H7C0I1	Late secretory pathway protein AVL9 homolog	KIAA0241;AVL9
0.041243	0.117296	-1.13049	0.221815	-0.187534		Discard	11	2	18.9	90.536	27.24	0.22535	A0A024RB55;B3KVD5		CENTG1
-0.258115	-0.189236	-0.239072	-0.0633489	-0.187443	+	Discard	7	7	60.4	16.62	124.9	1.62908	Q4VC31;C9JQ41;H7C525	Coiled-coil domain-containing protein 58	CCDC58
-0.262157	-0.200863	-0.136458	-0.149393	-0.187218	+	Discard	18	13	44.5	57.81	309.99	2.14019	A0A024RDV7;O00505;Q53F09;Q8IYQ9	Importin subunit alpha;Importin subunit alpha-4	KPNA3
-0.181968	-0.202157	-0.167734	-0.196971	-0.187207	+	Discard	50	17	50.3	141.29	323.31	3.804	Q9C0C9	E2/E3 hybrid ubiquitin-protein ligase UBE2O	UBE2O
-0.225009	-0.19075	-0.12133	-0.210229	-0.186829	+	Discard	26	2	46.6	83.541	323.31	2.41258	Q99567;B7Z5I6	Nuclear pore complex protein Nup88	NUP88
-0.174117	-0.176267	-0.187789	-0.207978	-0.186538	+	Discard	10	10	52.9	28.932	323.31	3.80339	Q9UHY7;D6RA00;A0A0C4DGY8;Q7Z508	Enolase-phosphatase E1	ENOPH1
-0.224536	0.210139	-0.0254119	-0.7063	-0.186527		Discard	14	14	39.6	43.614	177.46	0.388561	Q9NX58;A8K3Y5	Cell growth-regulating nucleolar protein	LYAR
-0.189647	-0.194427	-0.213253	-0.148769	-0.186524	+	Discard	29	29	69.9	52.205	323.31	3.07852	Q6IAX5;P60228;B2R806;B3KW56;E5RGA2	Eukaryotic translation initiation factor 3 subunit E	EIF3E
-0.169858	-0.192348	-0.29011	-0.0926478	-0.186241	+	Discard	7	6	13	79.599	33.733	1.70872	G3V1P5;B7Z2H7;Q6PKB8;Q96RN5;Q69YK5;Q69YR4;B3KWF1;B3KW62;B4DGD6	Mediator of RNA polymerase II transcription subunit 15	MED15;DKFZp762B1216;DKFZp686A2214
-0.17314	-0.205646	-0.175859	NaN	-0.184882	+	Discard	22	22	55.2	22.591	94.952	2.5008	A0A024R4M0;P46781;B5MCT8;C9JM19;B7Z732;A5D904	40S ribosomal protein S9	RPS9
-0.23914	-0.147841	-0.187789	-0.161702	-0.184118	+	Discard	7	7	28.3	34.308	26.362	2.55908	Q96MG7	Melanoma-associated antigen G1	NDNL2
-0.240162	-0.186163	-0.139204	-0.169096	-0.183656	+	Discard	11	11	74.1	8.85	273.21	2.4907	Q8WVC2;Q6FGH5;P63220;Q9BYK1	40S ribosomal protein S21	RPS21
-0.236469	-0.224351	-0.262244	-0.00791317	-0.182744		Discard	19	19	34.9	78.321	83.747	1.2758	Q9NUY8;E9PGE5	TBC1 domain family member 23	TBC1D23
-0.21108	-0.0484868	-0.456821	-0.0136401	-0.182507		Discard	12	12	39	50.392	21.536	0.772996	B3KMG0;A8K3B8;Q53GS7	Nucleoporin GLE1	GLE1
-0.177245	-0.169566	-0.135681	-0.245044	-0.181884	+	Discard	14	14	51.9	17.695	220.46	2.38023	P62750;H7BY10;K7EJV9;K7ERT8;A8MUS3;K7EMA7	60S ribosomal protein L23a	RPL23A
-0.167199	-0.209228	-0.160008	-0.19075	-0.181796	+	Discard	24	24	46.5	75.718	259.43	3.28705	Q9H6T3	RNA polymerase II-associated protein 3	RPAP3
-0.162735	-0.224452	-0.131376	-0.206279	-0.181211	+	Discard	12	12	52.5	18.697	213.3	2.48134	A0A024RB32;A0A087WYT3;B3KUY2;Q15185;B4DDC6	Prostaglandin E synthase 3	PTGES3
-0.1938	-0.121518	-0.168933	-0.240401	-0.181163	+	Discard	7	7	2.9	492.64	2.7291	2.27632	B0I1S0;Q8NCM8	Cytoplasmic dynein 2 heavy chain 1	DYNC2H1
-0.243011	-0.136506	-0.2042	-0.140746	-0.181116	+	Discard	29	25	54.5	66.231	323.31	2.2267	B4E0X8;Q96AE4;E9PEB5;B4DT31;B4DWL1;Q59FU3;Q6PJY1	Far upstream element-binding protein 1	FUBP1
-0.166438	-0.211882	-0.169112	-0.17397	-0.180351	+	Discard	16	4	74	19.997	323.31	3.35123	H0YN26;Q6PKH8;Q08AJ6;P39687;Q3KPI8	Acidic leucine-rich nuclear phosphoprotein 32 family member A	ANP32A
-0.167021	-0.178486	-0.210379	-0.164998	-0.180221	+	Discard	12	12	91.5	13.133	225.37	3.36785	Q15370;B8ZZU8;I3L0M9;A0A0B4J296	Transcription elongation factor B polypeptide 2	TCEB2
-0.174003	0.140124	-0.405585	-0.279021	-0.179621		Discard	10	10	25.2	31.484	17.864	0.655306	Q9Y3B9;A8K201	RRP15-like protein	RRP15
-0.0591191	-0.120216	-0.302671	-0.234329	-0.179084	+	Discard	10	10	41.9	44.155	123.22	1.32713	A0A024R582;J3KMZ8;Q92785	Zinc finger protein ubi-d4	DPF2
-0.212751	-0.237728	-0.228419	-0.0371031	-0.179	+	Discard	6	6	42.7	17.712	53.533	1.48358	A9UK02;B4DHS0;A8K4V6;Q9Y3C4	EKC/KEOPS complex subunit TPRKB	TPRKB
-0.137997	-0.0656421	-0.39838	-0.113739	-0.178939		Discard	4	4	49.7	14.804	95.674	1.01682	Q14657	EKC/KEOPS complex subunit LAGE3	LAGE3
-0.166389	-0.192035	-0.164658	-0.189549	-0.178158	+	Discard	43	6	55.9	104.74	323.31	3.81796	P43246;Q53FK0;E9PHA6;Q53GS1;B4DN49;B4DL39;B4DSB9	DNA mismatch repair protein Msh2	MSH2
-0.235093	-0.156949	-0.142162	-0.178306	-0.178128	+	Discard	45	1	50.5	114.2	323.31	2.50082	B2R5U7
-0.203867	-0.149121	-0.183392	-0.175762	-0.178035	+	Discard	22	22	79.3	25.63	323.31	3.253	F8W1A4;A0A140VK93;P54819;F8VY04;F8VZG5	Adenylate kinase 2, mitochondrial;Adenylate kinase 2, mitochondrial;Adenylate kinase 2, mitochondrial, N-terminally processed	AK2
-0.0816443	-0.172474	-0.176691	-0.279967	-0.177694	+	Discard	4	4	47.9	13.198	28.644	1.65807	U4PP31;Q9P086;I3L3E8;I3L2Q0	Mediator of RNA polymerase II transcription subunit 11	MED11
-0.170313	-0.183474	-0.199802	-0.156466	-0.177514	+	Discard	41	5	79.7	57.965	323.31	3.50978	B2R9K8;A0A024RDL1;P40227;B4DPJ8;A1JUI8;B4DN39	T-complex protein 1 subunit zeta	CCT6A
-0.158107	-0.192662	-0.276677	-0.0824078	-0.177464	+	Discard	12	12	28.2	72.47	40.186	1.66335	Q8IWZ8;A8K7S0;A5PLN4;V9GZ08	SURP and G-patch domain-containing protein 1	SUGP1;SF4
-0.207761	-0.165596	-0.10132	-0.233973	-0.177162	+	Discard	6	6	41.2	15.197	40.795	2.05741	E7ETK0;A0A087WUS0;P62847	40S ribosomal protein S24	RPS24
-0.199454	-0.166827	-0.181329	-0.159186	-0.176699	+	Discard	11	5	54.1	19.595	51.843	3.55889	A0A0P1J1R0;Q5W0H4;A0A0B4J2C3;P13693;J3KPG2;A0A024RDY2;E9PJF7;B4DKJ4	Translationally-controlled tumor protein	TPT1
-0.207794	-0.224452	-0.127321	-0.147154	-0.17668	+	Discard	26	10	43.3	79.49	93.767	2.31839	Q8TC07;A8K8E1	TBC1 domain family member 15	TBC1D15
-0.110963	-0.296155	-0.203137	-0.0963292	-0.176646	+	Discard	9	9	57.6	20.874	103.81	1.49874	Q8WUX2	Putative glutathione-specific gamma-glutamylcyclotransferase 2	CHAC2
-0.162913	-0.194014	-0.181149	-0.16788	-0.176489	+	Discard	21	21	88	21.995	323.31	3.86462	Q6FGV9;Q15126	Phosphomevalonate kinase	PMVK
-0.134034	-0.315181	-0.112912	-0.143532	-0.176415	+	Discard	22	2	66.4	14.728	14.176	1.48826	Q3MIH3;P62987;M0R2S1	Ubiquitin-60S ribosomal protein L40;Ubiquitin;60S ribosomal protein L40	UBA52
-0.192777	-0.236248	-0.162606	-0.112459	-0.176023	+	Discard	23	1	27.8	84.916	91.858	2.18018	B3KNC3;Q9H9J5
-0.170637	-0.165062	-0.20563	-0.161444	-0.175693	+	Discard	9	9	76.6	17.328	214.11	3.37577	Q99471;H3BPF6	Prefoldin subunit 5	PFDN5
-0.191014	-0.162283	-0.175811	-0.170524	-0.174908	+	Discard	54	54	41.7	213.62	323.31	4.04215	P35658;A0A024R8B6;A0A0A0MSW3;Q7Z3C4	Nuclear pore complex protein Nup214	NUP214;DKFZp686J0330
-0.242533	-0.123701	-0.273605	-0.0566112	-0.174112	+	Discard	18	15	55.1	33.969	148.22	1.38143	P23193;B7Z4W0;E5RIS7	Transcription elongation factor A protein 1	TCEA1
-0.0611045	-0.168188	-0.274634	-0.192513	-0.17411	+	Discard	18	16	61.9	45.671	323.31	1.54004	A0A024R7T3;P52597;B4DKS8	Heterogeneous nuclear ribonucleoprotein F;Heterogeneous nuclear ribonucleoprotein F, N-terminally processed	HNRPF;HNRNPF
-0.215396	-0.150913	-0.162444	-0.166292	-0.173761	+	Discard	27	27	68.6	52.562	205.06	2.92469	Q13867;K7ES02;B4DXF3;K7ESE8;J3KSD8	Bleomycin hydrolase	BLMH
0.185613	-0.554019	-0.0703756	-0.256046	-0.173707		Discard	17	14	17.5	176.55	50.237	0.460803	A0A0A0MRB5;Q8WXG6	MAP kinase-activating death domain protein	MADD
-0.213437	-0.132483	-0.139331	-0.209395	-0.173662	+	Discard	9	9	62.7	16.941	222.98	2.38105	A0A024R897;Q9BPX5;B3KPC7	Actin-related protein 2/3 complex subunit 5;Actin-related protein 2/3 complex subunit 5-like protein	ARPC5L
-0.162525	-0.175729	-0.260204	-0.0959437	-0.1736	+	Discard	5	3	47.1	11.955	44.099	1.84698	Q5U5X0	Complex III assembly factor LYRM7	LYRM7
0.395172	-0.477	NaN	-0.438777	-0.173535		Discard	4	4	18.8	24.208	4.4443	0.218937	A0A087WW23;P20292	Arachidonate 5-lipoxygenase-activating protein	ALOX5AP
-0.125368	-0.110495	-0.254238	-0.203485	-0.173397	+	Discard	31	31	38.3	123.92	87.857	1.84357	Q15386;B4DHJ9	Ubiquitin-protein ligase E3C	UBE3C
-0.169209	-0.267965	-0.0435419	-0.212551	-0.173317	+	Discard	19	6	25.8	118.72	109.44	1.44377	Q9P2N5;U3KPZ7;B3KY61	RNA-binding protein 27	RBM27
-0.205996	-0.152917	-0.201991	-0.132293	-0.173299	+	Discard	16	16	70.4	33.733	265.57	2.6074	Q9Y316;A8K3Y8;Q2VIM3	Protein MEMO1	MEMO1
-0.248056	-0.0863236	-0.2043	-0.154458	-0.173284	+	Discard	55	29	46.8	174.91	323.31	1.81037	A0A0G2JNZ2;A0A0G2JPP5;Q14160;A0A0G2JMS7	Protein scribble homolog	SCRIB
-0.123324	-0.211765	-0.207578	-0.149313	-0.172995	+	Discard	12	1	55.4	39.609	181.18	2.37688	A0A024R7G8;P54725;K7ENJ0;K7ELW1	UV excision repair protein RAD23 homolog A	RAD23A
-0.207944	-0.170589	-0.114191	-0.197881	-0.172651	+	Discard	18	18	62	44.969	323.31	2.42262	Q5T081;A0A0S2Z3I4;A0A0S2Z404;P18754;C9JW69;C9JRH2;C9JMJ4;C9J3R0;C9JQZ4	Regulator of chromosome condensation	RCC1
-0.337193	-0.132784	-0.10981	-0.108316	-0.172026		Discard	20	18	57.2	39.869	111.15	1.2762	A0A024R496;Q9Y376;Q7Z4X0;A0A087X0K1	Calcium-binding protein 39	CAB39
-0.191969	-0.166341	-0.191261	-0.137457	-0.171757	+	Discard	17	17	55.3	45.745	245.04	3.03896	A0A024R6S1;O60884	DnaJ homolog subfamily A member 2	DNAJA2
-0.14213	-0.171385	-0.163656	-0.209612	-0.171696	+	Discard	38	38	67.6	63.541	323.31	2.92609	A0A024R1U0;P46060;B4DY16;B4E0U0	Ran GTPase-activating protein 1	RANGAP1
-0.128235	-0.289263	-0.0974864	NaN	-0.171662		Discard	8	8	52.7	20.509	15.683	0.991492	A0A024QZM2;Q8TCA0;X6RK58;A0A024QZR0;A0A0A0MS58;A0A024QZL5	Leucine-rich repeat-containing protein 20	LRRC20
-0.18705	-0.167345	-0.155341	-0.176511	-0.171562	+	Discard	23	23	63.9	24.423	323.31	3.87605	P62826;B5MDF5;J3KQE5;F5H018;H0YFC6	GTP-binding nuclear protein Ran	RAN
-0.182688	-0.143867	-0.161799	-0.196674	-0.171257	+	Discard	9	9	80.3	16.786	132.51	3.17057	P83876;K7ESL1;K7ES07	Thioredoxin-like protein 4A	TXNL4A
-0.238579	-0.1331	-0.153414	-0.159138	-0.171058	+	Discard	28	14	51.4	78.863	314.31	2.28808	Q9UBB6	Neurochondrin	NCDN
-0.173173	-0.215948	-0.1331	-0.160186	-0.170602	+	Discard	13	13	65.3	13.527	323.31	2.65661	P62316	Small nuclear ribonucleoprotein Sm D2	SNRPD2
-0.19669	-0.177653	-0.144473	-0.163462	-0.170569	+	Discard	10	10	53.6	12.538	8.0284	3.22919	P18077;C9K025;F8WBS5;F8WB72	60S ribosomal protein L35a	RPL35A
0.0721745	-0.116426	-0.194757	-0.442046	-0.170264		Discard	8	8	39.8	20.63	124.84	0.681476	Q13442	28 kDa heat- and acid-stable phosphoprotein	PDAP1
-0.130729	-0.0358749	-0.18871	-0.325539	-0.170213		Discard	13	13	29.6	65.585	73.87	1.17153	Q9UK43;B2R5Y4;Q13123;Q95HA6;E7EQZ7;Q9H4P6;D6REL4;B4DEH2	Protein Red	CSA2;IK
-0.175468	-0.12885	-0.210546	-0.165451	-0.170079	+	Discard	84	84	60	162.46	323.31	2.68741	Q15075;A8K7J3	Early endosome antigen 1	EEA1
-0.154699	-0.155727	-0.0339092	-0.335426	-0.16994		Discard	4	3	45.7	8.9593	4.2472	1.14491	A8MT69;J3QR01;J3QR35	Centromere protein X	STRA13
-0.169323	-0.150225	-0.194097	-0.165823	-0.169867	+	Discard	68	3	69.5	144.64	323.31	3.47692	A8K9T9;O15067	Phosphoribosylformylglycinamidine synthase	PFAS
-0.125085	-0.148465	-0.147793	-0.257425	-0.169692	+	Discard	34	21	58.7	73.508	323.31	1.97135	A8K132;O94925;Q53TX0	Glutaminase kidney isoform, mitochondrial	GLS
-0.170053	-0.185638	-0.187559	-0.133638	-0.169222	+	Discard	11	11	36.4	23.656	48.804	3.06044	Q66K91;Q5XPV6;B4DVS0;Q15182;P14678;J3QLE5;X5DP00;P63162;Q9UIS4;Q6LBS1;Q53HE7;J3KRY3;S4R3P3	Small nuclear ribonucleoprotein-associated protein;Small nuclear ribonucleoprotein-associated proteins B and B;Small nuclear ribonucleoprotein-associated protein N	SNRPB;SNRPN
-0.218464	-0.153222	-0.507952	0.203514	-0.169031		Discard	9	9	19	80.321	97.294	0.479891	J3QQW9;A8K1U9;Q15022	Polycomb protein SUZ12	SUZ12
-0.148657	-0.293271	-0.120043	-0.111617	-0.168397	+	Discard	22	22	31.6	74.854	177.97	1.54536	B4E1E2;A0A0S2Z4R4;O14964;A0A0S2Z4Q4;I3L1P5;B4DFP5	Hepatocyte growth factor-regulated tyrosine kinase substrate	HGS
-0.144202	-0.180103	-0.183834	-0.163543	-0.16792	+	Discard	54	53	70.4	72.4	323.31	3.46603	B7Z4V2;V9HW84;P38646;Q8N1C8;B7Z4T3;B7Z1V7	Stress-70 protein, mitochondrial	HEL-S-124m;HSPA9
-0.274791	-0.234143	-0.0669108	-0.0929709	-0.167204	+	Discard	3	3	16.9	26.113	13.855	1.32571	A8WFP4;Q9Y5U5;J3KT02;A0A0R7FDM1	Tumor necrosis factor receptor superfamily member 18	TNFRSF18
-0.263664	-0.0858182	-0.151843	-0.165952	-0.166819	+	Discard	14	14	41.7	35.138	157.62	1.70012	Q5TBB1;Q8N451;A0A087WXR7	Ribonuclease H2 subunit B	RNASEH2B
-0.156032	-0.12945	-0.294774	-0.0848386	-0.166274	+	Discard	21	21	34.3	94.762	71.967	1.45654	D3DPC4;Q53R41	FAST kinase domain-containing protein 1	FLJ21901;FASTKD1
-0.153077	0.0082	-0.334625	-0.184359	-0.165965		Discard	15	6	48.9	36.594	78.412	1.0031	Q53HN4;O00273	DNA fragmentation factor subunit alpha	DFFA
-0.16054	-0.135903	-0.231922	-0.135412	-0.165944	+	Discard	30	4	52.6	69.602	323.31	2.27348	O60506;B2R8Z8;Q05CK9	Heterogeneous nuclear ribonucleoprotein Q	SYNCRIP
-0.213537	-0.120373	-0.185425	-0.141605	-0.165235	+	Discard	34	22	49.3	87.679	164.8	2.36653	Q13619;A0A0A0MR50;B2RBV7;B4DKT2	Cullin-4A	CUL4A
-0.103069	-0.241936	-0.0507863	-0.264998	-0.165197		Discard	16	9	44.1	59.64	217.19	1.29348	B4DII5;O60684;B4DWX3;Q5TFJ7	Importin subunit alpha;Importin subunit alpha-7	KPNA6
0.00762616	-0.356975	-0.220917	-0.0900042	-0.165067		Discard	8	8	36.1	25.563	72.871	0.890372	Q86WV7;Q96MW1	Coiled-coil domain-containing protein 43	CCDC43
-0.57381	-0.101211	0.319618	-0.304844	-0.165062		Discard	11	0	29.7	52.785	30.35	0.351349	B4DL54		CHURC1-FNTB
-0.110168	-0.182704	-0.155807	-0.211197	-0.164969	+	Discard	45	45	53.4	135.62	323.31	2.3383	Q27J81;A0A0A0MQU1	Inverted formin-2	INF2
-0.205181	-0.149473	-0.161685	-0.142656	-0.164749	+	Discard	70	70	70.2	124.34	323.31	2.8761	A0A024R7L8;Q92900;A0A024R7L5	Regulator of nonsense transcripts 1	UPF1
-0.145206	-0.175697	-0.193569	-0.144489	-0.16474	+	Discard	62	62	70.7	123.63	323.31	3.07212	A0A024R4F4;M0R2B7;P28340;Q308M6;M0QZR8;Q59FA0	DNA polymerase;DNA polymerase delta catalytic subunit	POLD1
-0.310916	-0.0314447	-0.151154	NaN	-0.164505		Discard	7	7	40.5	25.858	24.618	0.74666	Q9BVC5;C9J4K0	Ashwin	C2orf49
-0.235246	-0.0698758	-0.149489	-0.203004	-0.164404	+	Discard	19	19	46.3	55.563	227.03	1.70137	Q53H29;Q7Z3B4;Q53FD7;B4DRV5	Nucleoporin p54	NUP54
-0.171645	-0.144249	-0.153703	-0.188003	-0.1644	+	Discard	16	11	53.8	35.719	113.45	3.34878	A0A024RC37;Q96P16;A0A0C4DGQ6	Regulation of nuclear pre-mRNA domain-containing protein 1A	P15RS;RPRD1A
-0.194014	-0.139728	-0.149985	-0.173515	-0.16431	+	Discard	54	54	35.7	243.87	230.71	3.05645	Q9BTC0	Death-inducer obliterator 1	DIDO1
-0.231634	-0.157142	-0.0579623	-0.210363	-0.164275	+	Discard	7	7	23.7	51.066	110.2	1.61937	Q96BW9;A0A0G2JQ92	Phosphatidate cytidylyltransferase, mitochondrial	TAMM41
-0.202339	-0.0492927	-0.406312	0.000865329	-0.16427		Discard	9	9	27.1	40.917	58.154	0.768106	F5H442;Q99816;D3DQY6	Tumor susceptibility gene 101 protein	TSG101
-0.180986	-0.157802	-0.176446	-0.141351	-0.164146	+	Discard	49	49	87.7	64.615	323.31	3.4292	V9HWH7;P31939;B2R7P8;B4DP06	Bifunctional purine biosynthesis protein PURH;Phosphoribosylaminoimidazolecarboxamide formyltransferase;IMP cyclohydrolase	HEL-S-70p;ATIC
-0.126911	-0.255512	-0.109779	NaN	-0.164067		Discard	9	9	59.8	22.083	98.345	1.15257	Q9BRJ6;C9JQV0;A0A024R836;H7C0T1;H7C2R9	Uncharacterized protein C7orf50	C7orf50;MGC11257
-0.0829273	-0.0917558	-0.197633	-0.283176	-0.163873	+	Discard	15	15	66.4	33.454	191.1	1.38685	Q53HD9;Q99614;Q53GE7	Tetratricopeptide repeat protein 1	TTC1
-0.174182	-0.164965	-0.168561	-0.14618	-0.163472	+	Discard	71	71	71.7	120.84	323.31	3.94989	A0A024R1T9;Q4LE36;P53396;A0A024R1Y2;Q8N9C4	ATP-citrate synthase	ACLY;ACLY variant protein
-0.213671	-0.10925	-0.197137	-0.132388	-0.163112	+	Discard	47	42	54.2	116.92	323.31	2.13089	O15294;Q548W1	UDP-N-acetylglucosamine--peptide N-acetylglucosaminyltransferase 110 kDa subunit	OGT
0.113434	-0.196277	-0.159412	-0.408531	-0.162697		Discard	2	2	22.9	13.475	13.481	0.645364	Q96BP2;A6NJX6	Coiled-coil-helix-coiled-coil-helix domain-containing protein 1	CHCHD1
-0.214073	-0.156547	-0.162315	-0.116958	-0.162473	+	Discard	106	106	46.8	309.35	323.31	2.41302	O95071;E7EMW7	E3 ubiquitin-protein ligase UBR5	UBR5
-0.206828	-0.109343	-0.233753	-0.0982121	-0.162034	+	Discard	16	16	82.2	26.182	227.19	1.75039	A0A140VJZ4;P15374;A0A087WTB8;Q5TBK7	Ubiquitin carboxyl-terminal hydrolase isozyme L3;Ubiquitin carboxyl-terminal hydrolase	UCHL3
-0.117224	-0.127258	-0.177849	-0.224688	-0.161755	+	Discard	4	3	27.4	10.871	16.118	2.13431	A0A024R8S3;P61956	Small ubiquitin-related modifier;Small ubiquitin-related modifier 2	SUMO2
-0.200664	-0.185359	-0.167637	-0.0932633	-0.161731	+	Discard	26	0	41.6	60.882	35.591	2.18609	Q9BW34		EEF1D
-0.111368	-0.17829	-0.195021	NaN	-0.16156	+	Discard	18	18	71.1	23.748	227.15	1.6176	B3KN59;O95816;B3KM36	BAG family molecular chaperone regulator 2	BAG2
-0.120326	-0.147793	-0.181378	-0.19674	-0.161559	+	Discard	13	5	50.5	48.127	190.64	2.59775	A0A024R7F9;Q92947;B4DK85	Glutaryl-CoA dehydrogenase, mitochondrial	GCDH
-0.135428	-0.154715	-0.173742	-0.181853	-0.161434	+	Discard	22	22	67.1	42.502	323.31	3.23986	Q7L2H7;J3KNJ2;H0YCQ8	Eukaryotic translation initiation factor 3 subunit M	EIF3M
-0.192497	-0.129781	-0.143612	-0.178355	-0.161061	+	Discard	26	26	71.1	36.112	323.31	2.79409	Q53XC0;P05198;G3V4T5;H0YJS4	Eukaryotic translation initiation factor 2 subunit 1	EIF2S1
-0.186525	-0.112007	-0.134746	-0.210212	-0.160873	+	Discard	28	28	36.8	104.06	107.68	2.24026	Q6P1N0;Q9NX28;K7EMP1	Coiled-coil and C2 domain-containing protein 1A	CC2D1A
-0.0817359	-0.211732	-0.260601	-0.0885462	-0.160654	+	Discard	7	7	46	18.819	42.511	1.43165	Q969H6	Ribonuclease P/MRP protein subunit POP5	POP5
-0.194939	-0.18922	-0.0744715	-0.182655	-0.160321	+	Discard	21	21	46.5	65.947	187.37	1.94471	Q14181	DNA polymerase alpha subunit B	POLA2
-0.144297	-0.257959	-0.0806981	-0.158188	-0.160286	+	Discard	7	1	28.9	19.037	16.712	1.65468	Q59FR2
-0.15117	-0.148545	-0.172717	-0.16869	-0.160281	+	Discard	26	0	54.3	46.108	323.31	3.918	P39023;Q8TBW1;Q96QL0;Q9NY85;G5E9G0;Q49AJ9;Q9BT63;B5MCW2	60S ribosomal protein L3	RPL3;rpl3
-0.218548	-0.154297	-0.0904803	-0.177196	-0.16013	+	Discard	14	13	50.4	38.418	106.99	2.02981	Q8N335;C9JM46;C9JFA7	Glycerol-3-phosphate dehydrogenase 1-like protein;Glycerol-3-phosphate dehydrogenase [NAD(+)]	GPD1L
-0.346261	-0.155502	-0.0313858	-0.10656	-0.159927		Discard	12	12	58.2	31.28	106.78	1.0111	Q9NVT9;E5RJ86	Armadillo repeat-containing protein 1	ARMC1
-0.171986	-0.192695	-0.114941	NaN	-0.159874	+	Discard	11	10	61.4	21.82	95.229	1.68829	Q53FX5;Q9NUP9;G3V1D4	Protein lin-7 homolog C	LIN7C
-0.142688	NaN	-0.362844	0.0272956	-0.159412		Discard	31	3	78.8	26.685	5.7312	0.532305	B7Z532
0.107286	-0.568923	0.181548	-0.354261	-0.158588		Discard	8	8	35	41.74	193.37	0.351263	Q53RZ9;Q9HCN4	GPN-loop GTPase 1	MBDin;GPN1
-0.0748057	-0.0846551	-0.286339	-0.187066	-0.158217	+	Discard	43	33	41.4	147.81	234.56	1.3018	Q9HAU5	Regulator of nonsense transcripts 2	UPF2
-0.148945	-0.154201	-0.179106	-0.148257	-0.157627	+	Discard	184	3	53.8	481.01	323.31	3.66605	A0A024R9U8;A0A024R9W5;Q7Z6Z7;Q5H924	E3 ubiquitin-protein ligase HUWE1	HUWE1
-0.0822246	-0.211949	0.0194884	-0.355738	-0.157606		Discard	10	10	50.2	26.131	129.19	0.8303	B2R7W3;O75934;Q53HE3	Pre-mRNA-splicing factor SPF27	BCAS2
-0.300839	-0.0232991	-0.147777	NaN	-0.157305		Discard	8	8	39.7	24.67	27.7	0.723385	Q9GZQ3;H0YEQ6;E9PJE4	COMM domain-containing protein 5	COMMD5
-0.19052	-0.131329	-0.226054	-0.0803777	-0.15707	+	Discard	27	26	68.8	37.429	323.31	1.78429	P22626;A0A087WUI2;I6L957;A0A024RA28	Heterogeneous nuclear ribonucleoproteins A2/B1	HNRNPA2B1;HNRPA2B1
-0.156466	-0.156884	-0.122805	-0.191261	-0.156854	+	Discard	166	148	73.7	291.02	323.31	2.81933	Q14315	Filamin-C	FLNC
-0.18636	-0.0839208	-0.193008	-0.1633	-0.156647	+	Discard	10	10	55.8	20.713	88.256	2.0828	Q5TDE9;Q9BSD7;Q5TDF0	Cancer-related nucleoside-triphosphatase	C1orf57;NTPCR
-0.24168	-0.399255	-0.159686	0.174279	-0.156585		Discard	15	15	32.7	68.264	35.154	0.543394	P55199;V9H027;A8KAP0;Q59HG4;U3KQ90	RNA polymerase II elongation factor ELL	ELL;MEN
-0.161621	-0.132989	-0.164205	-0.166956	-0.156443	+	Discard	29	28	59.7	62.942	323.31	3.55177	O43776;B4DN60	Asparagine--tRNA ligase, cytoplasmic	NARS
-0.0674096	-0.302048	-0.071967	-0.181804	-0.155807		Discard	11	10	63.8	22.04	217.48	1.17186	A0A024QZS4;P30405;B2R6X6	Peptidyl-prolyl cis-trans isomerase;Peptidyl-prolyl cis-trans isomerase F, mitochondrial	PPIF
-0.271165	-0.135491	0.33308	-0.549367	-0.155736		Discard	21	21	55.8	58.182	196.57	0.337074	M0QWZ7;Q9NP81;M0R2C6;B4DXB9;M0R259;A0A024R0H0	Serine--tRNA ligase, mitochondrial	SARS2
-0.137283	-0.169274	-0.149393	-0.166519	-0.155617	+	Discard	20	4	79.1	22.237	323.31	3.60611	Q6FGS1;O43399;Q53GA0;A0A087WYR3;A0A087WZ51;B4DDV4;Q5J908	Tumor protein D54	TPD52L2
-0.172945	-0.145079	-0.157045	-0.145669	-0.155185	+	Discard	49	1	65.6	83.444	323.31	3.78725	Q53GX7;P26639;Q5M7Z9;B3KTN2;B4DKZ9	Threonine--tRNA ligase, cytoplasmic	TARS
-0.202987	-0.220076	0.0150693	-0.212317	-0.155078		Discard	11	10	26.6	57.258	123.82	1.14271	A0A024R7E0;Q96RE7	Nucleus accumbens-associated protein 1	BTBD14B;NACC1
-0.00371246	-0.21922	-0.123497	-0.273831	-0.155065		Discard	10	10	24.7	58.502	42.666	1.10131	A8K7F7;Q9Y3I1;Q5HYB3	F-box only protein 7	FBXO7;DKFZp686B08113
-0.165224	-0.148129	-0.165629	-0.141096	-0.155019	+	Discard	65	35	84.1	61.054	323.31	3.8576	A0A024R3X4;P10809;B3GQS7;B7Z597;B7Z4F6;B7Z5E7	60 kDa heat shock protein, mitochondrial	HSPD1
-0.249428	-0.0997727	-0.0528351	-0.216937	-0.154743	+	Discard	5	1	48.5	14.767	25.921	1.34275	A0A096LNJ4;A0A087WX43;D6RE84;A0A087WTT9;A0A1B0GVW6;Q9NP73;A0A096LNL2	Putative bifunctional UDP-N-acetylglucosamine transferase and deubiquitinase ALG13	ALG13
-0.150785	-0.140301	-0.149953	-0.176397	-0.154359	+	Discard	37	37	50.4	114.68	246.6	3.56287	Q96F88;Q99575	Ribonucleases P/MRP protein subunit POP1	POP1
-0.0076666	-0.196492	-0.198113	-0.215044	-0.154329		Discard	35	17	29.3	144.36	100.4	1.28859	A0A087WZV0;O43314;B4DGV1	Inositol hexakisphosphate and diphosphoinositol-pentakisphosphate kinase 2	PPIP5K2
-0.182459	-0.113426	-0.166632	NaN	-0.154172	+	Discard	9	9	56.4	26.034	149.05	1.74835	O75391;I3L0X5;I3L4C3	Sperm-associated antigen 7	SPAG7
-0.112771	-0.139442	-0.109374	-0.254221	-0.153952	+	Discard	16	3	74.2	20.252	273.14	1.69253	Q5VVD0;P62913;Q5VVC8;Q5VVC9	60S ribosomal protein L11	RPL11
-0.167507	-0.154506	-0.149905	-0.143851	-0.153942	+	Discard	4	4	48.2	6.6767	23.526	4.11805	P62273;A0A087WTT6	40S ribosomal protein S29	RPS29
-0.0670468	-0.266993	-0.244002	-0.0369254	-0.153742		Discard	15	1	28.7	70.403	12.002	1.09283	Q53FA3;B4DI54;P34931;B2RCQ9;B4DXY3	Heat shock 70 kDa protein 1-like	HSPA1L
0.664847	-0.217273	NaN	-0.908794	-0.15374		Discard	9	9	12.1	134.85	6.083	0.114752	B2R787;A0A024R5I7;O00562	Membrane-associated phosphatidylinositol transfer protein 1	PITPNM1
-0.274983	0.131853	-0.273971	-0.19631	-0.153353		Discard	13	13	42.9	48.357	209.47	0.6748	Q05048;B4DDG3;A0A0A0MSZ9	Cleavage stimulation factor subunit 1	CSTF1
-0.161799	-0.187231	-0.083768	-0.179253	-0.153013	+	Discard	23	23	63	40.763	100.88	2.12357	E5KN59;E5KN55;Q08752;Q6FGM6	Peptidyl-prolyl cis-trans isomerase D	PPID
-0.163026	-0.14543	-0.176756	-0.126565	-0.152944	+	Discard	5	5	53.2	13.916	166.28	3.10787	P62318;H3BT13	Small nuclear ribonucleoprotein Sm D3	SNRPD3
-0.213638	-0.263369	0.0186342	NaN	-0.152791		Discard	5	5	38.3	24.75	4.9798	0.655991	Q96BS2	Calcineurin B homologous protein 3	TESC
-0.156048	-0.145861	-0.174947	-0.13416	-0.152754	+	Discard	17	17	64.8	34.006	323.31	3.40335	A6NDG6	Phosphoglycolate phosphatase	PGP
-0.194097	-0.196608	-0.0670167	NaN	-0.152574		Discard	8	8	61.1	21.926	32.104	1.15225	F8VQD9;A0A024R128;Q9BSB4;F8VVA0;H3BMZ4	Autophagy-related protein 101	ATG101;C12orf44
-0.178371	-0.0544672	-0.143612	-0.233837	-0.152572	+	Discard	27	27	47.6	75.019	227.14	1.56872	Q9BW27;J3KT10;J3QL54;B4DYG7;B7Z3C2	Nuclear pore complex protein Nup85	NUP85
-0.17197	-0.0804082	-0.207944	-0.148785	-0.152277	+	Discard	47	47	42.9	168.89	323.31	1.96328	P42695;G3V1A9	Condensin-2 complex subunit D3	NCAPD3
-0.159944	-0.172392	-0.121612	-0.154715	-0.152166	+	Discard	48	48	78	86.47	323.31	3.10647	Q08J23	tRNA (cytosine(34)-C(5))-methyltransferase	NSUN2
-0.173287	-0.269373	-0.0862623	-0.079478	-0.1521	+	Discard	20	11	65.5	36.805	132.98	1.37665	G5E9W7;G5E9V5;P82650;Q8NBL6;Q59GX8;A8K9Y7	28S ribosomal protein S22, mitochondrial	MRPS22
-0.160508	-0.159315	-0.0993244	-0.189203	-0.152088	+	Discard	26	26	45.7	77.542	186.7	2.39733	B2R791;O43395;B4DLS8;Q53GV6;B4DM28	U4/U6 small nuclear ribonucleoprotein Prp3	PRPF3
-0.144967	-0.141908	-0.17736	-0.144026	-0.152065	+	Discard	32	32	53.4	71.635	175.76	3.42598	Q8NBJ5	Procollagen galactosyltransferase 1	COLGALT1
-0.176414	-0.157206	-0.12257	NaN	-0.152063	+	Discard	18	18	85.5	22.406	313.07	1.97615	P61086;B4DIZ2;D6RDM7	Ubiquitin-conjugating enzyme E2 K	UBE2K
-0.156868	-0.175077	-0.109172	-0.165952	-0.151768	+	Discard	32	28	53.4	75.022	323.31	2.71459	A0A024R534;O94776	Metastasis-associated protein MTA2	MTA2
NaN	-0.183671	-0.220412	-0.0495913	-0.151225		Discard	3	3	51.6	9.9374	37.83	0.998249	A0A090N8Y5;Q9Y4Y9;B8ZZF8	U6 snRNA-associated Sm-like protein LSm5	LSM5
-0.185769	-0.13106	-0.141255	-0.146499	-0.151146	+	Discard	112	111	72.6	170.59	323.31	2.96931	P07814;Q3KQZ8;V9GYZ6;B4DKX5;H6WCP5	Bifunctional glutamate/proline--tRNA ligase;Glutamate--tRNA ligase;Proline--tRNA ligase	EPRS
-0.144233	-0.130192	-0.166665	-0.163381	-0.151118	+	Discard	43	10	61.5	88.885	323.31	3.40345	A0A024R1K8;Q15459	Splicing factor 3A subunit 1	SF3A1
-0.15975	-0.179809	-0.142051	-0.12279	-0.1511	+	Discard	15	7	86.7	12.732	323.31	2.94667	Q6IAV3;P41567;K7EM18	Eukaryotic translation initiation factor 1	SUI1;EIF1
-0.386393	-0.0119225	-0.150978	-0.0540477	-0.150835		Discard	5	5	14.3	50.219	7.5865	0.77089	Q99808	Equilibrative nucleoside transporter 1	SLC29A1
-0.152885	-0.0800879	-0.179989	-0.189779	-0.150685	+	Discard	11	11	63.1	21.994	323.31	2.04858	A8ASI8;B3KT21;P55957;B1PL87;B2ZP79	BH3-interacting domain death agonist;BH3-interacting domain death agonist p15;BH3-interacting domain death agonist p13;BH3-interacting domain death agonist p11	BID
-0.15719	-0.169031	-0.183458	-0.0928632	-0.150635	+	Discard	25	25	67.6	27.566	312.77	2.3146	V9HWG9;B2R983;P78417;Q5TA02;Q5TA01	Glutathione S-transferase omega-1	HEL-S-21;GSTO1
-0.408704	NaN	0.305795	-0.348152	-0.150353		Discard	7	7	6.4	156.34	6.7406	0.237683	A0A024RE13;Q9NRR4;Q59FF9	Ribonuclease 3	RNASEN;DROSHA
-0.107368	-0.118116	-0.164415	-0.210897	-0.150199	+	Discard	20	1	69	41.35	323.31	2.09901	Q9BWD1;Q59GW6	Acetyl-CoA acetyltransferase, cytosolic	ACAT2
-0.167021	-0.128109	-0.163769	-0.14151	-0.150102	+	Discard	4	4	76.1	7.645	77.971	3.29079	P62875	DNA-directed RNA polymerases I, II, and III subunit RPABC5	POLR2L
0.153027	-0.372188	-0.230719	NaN	-0.14996		Discard	3	3	22.7	19.293	6.436	0.35649	J3QLB2;Q8N1S5;J3QLA9;J3KRX2;J3QS49	Zinc transporter ZIP11	SLC39A11
-0.18572	-0.143325	0.108223	-0.378682	-0.149876		Discard	3	1	4.4	88.559	4.1687	0.635778	Q8IX18;J3KTK0;J3KSW6	Probable ATP-dependent RNA helicase DHX40	DHX40
-0.187609	-0.0332151	-0.130287	-0.247474	-0.149646	+	Discard	21	21	70.2	39.681	216.37	1.33401	P35249;C9JZI1;C9J8M3;C9JTT7	Replication factor C subunit 4	RFC4
-0.164545	-0.100422	-0.107104	-0.222498	-0.148642	+	Discard	23	23	72.2	39.93	323.31	1.86242	Q6IB98;B3KS98;O15372;Q5BKY2;A0A087WZK9;Q53HG0;Q53HR0;E5RJT0	Eukaryotic translation initiation factor 3 subunit H	EIF3S3;EIF3H
-0.172441	-0.139315	-0.140682	-0.141494	-0.148483	+	Discard	14	14	60.5	27.385	323.31	3.46703	Q15056;Q75MU1;B4DMV6;Q75MU2;A4D198	Eukaryotic translation initiation factor 4H	EIF4H;WBSCR1;LOC392647
-0.169582	-0.236469	-0.0582476	-0.128977	-0.148319	+	Discard	13	13	51.3	38.771	77.949	1.5455	Q96J01	THO complex subunit 3	THOC3
-0.172327	-0.219858	-0.0878253	-0.113177	-0.148297	+	Discard	15	15	58.5	34.833	107.6	1.81086	Q00403	Transcription initiation factor IIB	GTF2B
-0.243147	-0.183032	-0.0289992	-0.137505	-0.148171	+	Discard	29	3	35.8	99.172	86.335	1.33186	Q5JY65;Q9BZJ0;Q69YP1	Crooked neck-like protein 1	CRNKL1;DKFZp762M013
-0.141542	-0.165321	-0.161072	-0.123465	-0.14785	+	Discard	16	16	60.1	18.431	270.9	3.22076	P62280;M0QZC5	40S ribosomal protein S11	RPS11
-0.125179	-0.176088	-0.153896	-0.134857	-0.147505	+	Discard	38	38	82.7	60.343	323.31	3.01959	P17987;E7EQR6;E7ERF2;F5H282	T-complex protein 1 subunit alpha	TCP1
-0.19803	-0.169745	-0.0392066	-0.183015	-0.147499	+	Discard	10	5	86.6	17.84	177.2	1.56256	A0A024R5B3;Q8TDP1;H0YEF3;E9PN81;H0YE52;H0YCP5;B4DMW4	Ribonuclease H2 subunit C	AYP1;RNASEH2C
-0.39333	0.115033	-0.164108	NaN	-0.147468		Discard	3	3	7.2	34.46	5.6415	0.375313	B3KN52;Q9UBP9;Q59EC1;H0Y6R1	PTB domain-containing engulfment adapter protein 1	GULP1
-0.175191	-0.124881	-0.169063	-0.120733	-0.147467	+	Discard	46	2	64.1	93.487	323.31	2.70956	Q8N1F7;A8K897	Nuclear pore complex protein Nup93	NUP93
-0.138203	-0.121487	-0.175762	-0.154153	-0.147401	+	Discard	19	19	54.1	47.48	243.3	2.9817	Q53FS0;O96019;Q6FI97;H7C5S0	Actin-like protein 6A	ACTL6A;BAF53A
NaN	-0.0337763	-0.23686	-0.171563	-0.1474		Discard	5	5	80	11.667	17.769	0.876706	C5H3H2;Q96DE5;A0A087WUN5	Anaphase-promoting complex subunit 16	C10orf104;ANAPC16
-0.148321	-0.119432	-0.170361	-0.149377	-0.146873	+	Discard	25	14	70	29.597	261.48	3.10656	B2R491;P62701;Q96IR1;Q53HV1	40S ribosomal protein S4;40S ribosomal protein S4, X isoform	RPS4X
-0.0308845	-0.399654	-0.0100762	NaN	-0.146872		Discard	18	18	24.3	128.56	56.967	0.43703	Q8NEN9	PDZ domain-containing protein 8	PDZD8
-0.155952	-0.0860172	-0.0609088	-0.284335	-0.146803		Discard	8	8	46.8	14.743	33.646	1.21557	V5IRT4;Q9BRT2;Q5TAQ0	Ubiquinol-cytochrome-c reductase complex assembly factor 2	UQCC2
-0.175599	-0.19342	-0.130034	-0.0879787	-0.146758	+	Discard	52	52	67.3	89.677	323.31	2.07111	A0A090N7U0;Q13616;A0A0C4DGX4;B4DLA3;B3KTW0;Q75MQ1	Cullin-1	CUL1
-0.113817	-0.0212186	-0.236486	-0.214943	-0.146616		Discard	14	14	65.1	32.236	112.28	1.22334	Q96CN7;Q9Y3B5;D6RGE2	Isochorismatase domain-containing protein 1	ISOC1
0.0794293	NaN	-0.201974	-0.316762	-0.146436		Discard	19	2	26	104.16	51.411	0.469211	A0A024R5S9;H0Y8X6		NEDD4
-0.186032	-0.108612	-0.129813	-0.161185	-0.146411	+	Discard	34	21	19.2	302.51	57.795	2.47816	Q6ZNJ1;H0Y764	Neurobeachin-like protein 2	NBEAL2
-0.196823	-0.268469	-0.085512	-0.0339535	-0.146189		Discard	50	46	36.5	210.71	139.33	1.15205	Q15746	Myosin light chain kinase, smooth muscle;Myosin light chain kinase, smooth muscle, deglutamylated form	MYLK
-0.0741828	-0.137886	-0.13329	-0.23897	-0.146082	+	Discard	5	5	35	13.918	21.902	1.62822	B2R5J1;H6UMI1;Q6IAW1;O95166	Gamma-aminobutyric acid receptor-associated protein	GABARAP
0.0908535	-0.317031	-0.290092	-0.0664576	-0.145682		Discard	10	10	21.7	76.165	75.823	0.639428	Q8NE02;O43823;Q9UG73;B7Z8L8	A-kinase anchor protein 8	AKAP8;DKFZp586B1222
-0.140905	-0.0424568	-0.0217165	-0.377126	-0.145551		Discard	9	9	78.2	16.311	57.813	0.764697	A0A024RAJ4;O15514;E9PB93;E9PHV4;Q53T47	DNA-directed RNA polymerase II subunit RPB4	POLR2D
-0.0995872	-0.175778	-0.106265	-0.200448	-0.14552	+	Discard	4	4	33.8	15.512	116.16	1.98906	Q9Y6H1;Q5T1J5	Coiled-coil-helix-coiled-coil-helix domain-containing protein 2;Putative coiled-coil-helix-coiled-coil-helix domain-containing protein CHCHD2P9, mitochondrial	CHCHD2;CHCHD2P9
-0.129229	-0.073287	-0.186525	-0.192233	-0.145318	+	Discard	21	21	71.9	37.551	323.31	1.86116	A0A140VJP2;Q9NZL9;A8K7A4;B7Z1X8;H7C0X7	Methionine adenosyltransferase 2 subunit beta	MAT2B
-0.00882739	-0.311309	-0.182671	-0.0775129	-0.14508		Discard	6	1	28.7	23.455	7.8003	0.938742	A8K3Q9
0.0963968	0.0756011	-0.281071	-0.471109	-0.145045		Discard	8	5	27.4	38.5	48.286	0.427873	B7Z7J5;A0A0G2JKR7;J3JS71;Q5STP9;A0A0S2Z570;P28702;Q06310;A0A0S2Z4M5	Retinoic acid receptor RXR-beta	RXRB
-0.172604	-0.133511	-0.144473	-0.12956	-0.145037	+	Discard	27	11	96.1	10.932	228.52	3.18559	P61604;Q9UNM1;B8ZZL8;A0A024R3X7	10 kDa heat shock protein, mitochondrial	HSPE1;EPFP1
-0.179531	-0.138299	-0.0992936	-0.162057	-0.144795	+	Discard	26	26	77.5	38.388	276.18	2.44205	Q6IBR8;P20042;B5BU01;Q96I16	Eukaryotic translation initiation factor 2 subunit 2	EIF2S2
-0.109717	-0.169793	-0.130808	-0.168658	-0.144744	+	Discard	10	10	32.1	23.134	116.35	2.6456	J3QR09;J3KTE4;Q53G49;P84098;Q8IWR8;J3QL15	Ribosomal protein L19;60S ribosomal protein L19	RPL19
-0.0928017	-0.236554	-0.103565	NaN	-0.144307		Discard	9	2	57.4	21.77	49.48	1.05004	Q9Y3D9	28S ribosomal protein S23, mitochondrial	MRPS23
-0.305271	-0.180659	-0.0717851	-0.0191412	-0.144214		Discard	8	8	9.8	123.25	8.4251	0.969483	Q8NG08;F5H1I4	DNA helicase B	HELB
-0.127415	-0.101985	-0.119871	-0.226527	-0.14395	+	Discard	9	9	42.9	37.026	107.37	1.84429	Q9NXK8	F-box/LRR-repeat protein 12	FBXL12
-0.109514	-0.341756	-0.0389249	-0.0843032	-0.143625		Discard	11	11	37.3	48.84	131.43	0.907337	O43464;A0A0C4DG44;A8K7G2	Serine protease HTRA2, mitochondrial	HTRA2
-0.115379	-0.11541	-0.193387	-0.150209	-0.143596	+	Discard	22	20	76	31.54	152.27	2.3508	P48739;B2R7P6;A0A0A0MSW4;B3KYB6;B3KYB7	Phosphatidylinositol transfer protein beta isoform	PITPNB
-0.160218	-0.119072	-0.116066	-0.179025	-0.143595	+	Discard	17	17	51.3	41.796	257.37	2.57317	O00154;B4DUX0;K7EKP8	Cytosolic acyl coenzyme A thioester hydrolase	ACOT7
-0.0570014	-0.167734	-0.155743	-0.19309	-0.143392	+	Discard	17	17	69.4	41.293	112.6	1.76596	A0A024RD15;Q16539;L7RSM2;B4E0K5;B5TY33	Mitogen-activated protein kinase;Mitogen-activated protein kinase 14	MAPK14
-0.153045	-0.164868	-0.11327	-0.142385	-0.143392	+	Discard	41	32	66.6	69.086	323.31	3.00632	J3KTA4;P17844;B5BUE6;B4DN41;B4DNG2;Q7Z2V5;Q59E92	Probable ATP-dependent RNA helicase DDX5	DDX5;DKFZp686J01190
-0.265761	-0.141414	-0.238783	0.0740944	-0.142966		Discard	13	2	46.8	44.141	207.79	0.793634	Q12824;C9JTA6;A0A0G2JSE9;B5MCL5;B4DRT1	SWI/SNF-related matrix-associated actin-dependent regulator of chromatin subfamily B member 1	SMARCB1
-0.0606982	0.0673633	-0.342781	-0.235688	-0.142951		Discard	2	2	12.4	27.751	19.656	0.66854	B4DMG1;Q9NP66;H0YKL0	High mobility group protein 20A	HMG20A
-0.261708	-0.159589	-0.0830037	-0.0673945	-0.142924	+	Discard	19	19	28.9	97.34	37.913	1.31259	A0A140VK05;Q92667;B4DN86;I3L0W0	A-kinase anchor protein 1, mitochondrial	AKAP1
-0.159912	-0.196426	-0.10757	-0.107508	-0.142854	+	Discard	18	9	49.8	49.183	71.555	2.14628	B4E0Y9;Q9P289;Q8NBY1;Q499L9;Q9NWX4;Q96SR7	Serine/threonine-protein kinase 26	STK26;MST4
-0.112568	-0.192678	-0.119667	-0.143883	-0.142199	+	Discard	24	24	81.4	35.554	323.31	2.3661	Q5TZP7;P27695;G3V3M6;G3V5Q1;G3V3C7;A0A0C4DGK8;G3V5M0;G3V359	DNA-(apurinic or apyrimidinic site) lyase;DNA-(apurinic or apyrimidinic site) lyase, mitochondrial	APEX1
-0.143692	-0.194608	-0.143835	-0.0866606	-0.142199	+	Discard	27	19	61.5	65.265	323.31	2.12118	Q8NFF5;Q5T196;B3KQW9	FAD synthase;Molybdenum cofactor biosynthesis protein-like region;FAD synthase region	FLAD1
-0.146978	-0.158091	-0.101118	-0.160831	-0.141755	+	Discard	10	10	41.9	16.478	145.59	2.69945	Q6NZ52;P46776;Q9BQQ5;E9PLL6;E9PJD9	60S ribosomal protein L27a	RPL27A;L27a
-0.0944334	-0.0734388	-0.182688	-0.215077	-0.141409	+	Discard	7	7	55.6	16.156	121.17	1.59373	P09132;A0A087WYR0;A0A087WWU9	Signal recognition particle 19 kDa protein	SRP19
-0.21682	-0.118382	-0.192216	-0.0378434	-0.141316	+	Discard	13	13	59.4	36.426	120.85	1.40468	Q9NPF4	Probable tRNA N6-adenosine threonylcarbamoyltransferase	OSGEP
-0.145414	-0.228334	-0.0807438	-0.110667	-0.14129	+	Discard	17	17	57.9	33.425	182.81	1.67062	Q6UQL6;O75792;Q6IBG3	Ribonuclease;Ribonuclease H2 subunit A	RNASEH2A;JUNB
-0.134778	-0.0972858	-0.289051	-0.0439433	-0.141265		Discard	28	28	31.7	139.51	116.72	1.12543	E5KNX5;E5KNV8;E5KNU5;P54098;E5KNW2;A8K5G6;A0A1B0GTU7	DNA polymerase subunit gamma-1	POLG
-0.130997	-0.180806	-0.189549	-0.0636654	-0.141254	+	Discard	8	8	79.7	7.8409	61.306	1.78574	B2R4R9;P62857	40S ribosomal protein S28	RPS28
-0.163526	NaN	-0.0886229	-0.170703	-0.140951	+	Discard	6	6	11.7	79.57	9.3243	1.48192	A0A024R5U9;Q6PJW8;A0A024R5P7	Consortin	C1orf71;CNST
-0.0888837	-0.252896	-0.0675306	-0.154233	-0.140886	+	Discard	18	16	47.7	57.193	191.21	1.36663	O43660	Pleiotropic regulator 1	PLRG1
-0.125856	-0.109639	-0.199636	-0.128172	-0.140826	+	Discard	30	0	48.1	84.733	323.31	2.22815	F5H039;Q9NQX3;B7Z2B5;B7Z4J7	Gephyrin;Molybdopterin adenylyltransferase;Molybdopterin molybdenumtransferase	GPHN
-0.374917	NaN	-0.142146	0.0951818	-0.140627		Discard	2	2	13.3	23.687	4.2012	0.388331	F5GYV5;H7BZV4;B2RE15;A0A0C4DG62;F8WCT1;Q8TEM4;Q66PJ3;F8WEP2;A0A0C4DH18;F5H7X4	ADP-ribosylation factor-like protein 6-interacting protein 4	ARL6IP4;FLJ00169
-0.114941	-0.191821	-0.109079	-0.14618	-0.140505	+	Discard	11	11	63.1	28.883	174.23	2.29488	B2RDN3;Q9Y5Y2;Q2YS46;H3BNF0;H3BQR2;H3BNS4	Cytosolic Fe-S cluster assembly factor NUBP2	NUBP2;NUBP1
-0.11627	-0.156933	-0.135729	-0.151875	-0.140201	+	Discard	60	60	53.7	155.2	323.31	3.21641	A0A024R071;O75694;B4DLT2;E9PF10	Nuclear pore complex protein Nup155	NUP155
-0.244343	-0.0649024	-0.139236	-0.108783	-0.139316	+	Discard	6	6	64.4	14.381	25.111	1.44929	Q9BTL3	RNMT-activating mini protein	FAM103A1
-0.168544	-0.00320631	-0.127053	-0.2572	-0.139001		Discard	7	2	13.1	51.836	52.764	1.10747	B4DKS0;A0A024R0H1;P53985;B2R6A5	Monocarboxylate transporter 1	SLC16A1
0.0268709	0.196481	0.0551957	-0.83421	-0.138916		Discard	6	6	34	23.255	9.8769	0.225052	P49914;Q96EE9;A0A0A6YYL1;A0A0U1RQM3	5-formyltetrahydrofolate cyclo-ligase	MTHFS;ST20-MTHFS
-0.323065	-0.262313	-0.0993089	0.129217	-0.138867		Discard	4	4	25.5	28.722	61.268	0.579811	O95926;B2RBX8	Pre-mRNA-splicing factor SYF2	SYF2
-0.105892	-0.196475	-0.106451	-0.146308	-0.138782	+	Discard	18	18	66	42.508	261.32	2.1264	Q86UA3;Q9HB07;Q96CT6;Q8WYI2;F8VQQ3;F8VR84	UPF0160 protein MYG1, mitochondrial	C12orf10;MST024
-0.142099	-0.0921556	-0.160524	-0.160298	-0.138769	+	Discard	16	13	70.9	31.698	106.31	2.48152	A0A024R1I3;Q96GD0	Pyridoxal phosphate phosphatase	PDXP
-0.179743	-0.202887	-0.112225	-0.0592544	-0.138528	+	Discard	44	3	33.4	203.64	106.95	1.61906	Q4R9M9;O60333;Q4R9M7;A0A087WWA3;Q4R9M8	Kinesin-like protein;Kinesin-like protein KIF1B	KIF1Bbeta;KIF1B
-0.139093	-0.132341	-0.129923	-0.151811	-0.138292	+	Discard	146	130	72.2	278.16	323.31	4.00865	O75369;A0A024R321;Q68CT4;E7EN95	Filamin-B	FLNB;DKFZp686A1668
-0.152853	-0.108036	-0.145015	-0.146627	-0.138133	+	Discard	69	69	45.1	213.7	323.31	3.06343	Q5JRA6;A0A0A0MRH6	Melanoma inhibitory activity protein 3	MIA3
-0.0199747	-0.219791	-0.131882	-0.180561	-0.138052	+	Discard	11	11	35.1	40.461	34.895	1.30368	Q9BV79;B4DV18	Trans-2-enoyl-CoA reductase, mitochondrial	MECR
-0.146675	-0.123748	-0.095882	-0.184998	-0.137826	+	Discard	21	21	66.5	50.144	292.92	2.2775	A0A024R4X7;Q9UKX7	Nuclear pore complex protein Nup50	hCG_1989366;NUP50
-0.115285	-0.145143	-0.142767	-0.146835	-0.137507	+	Discard	15	15	61.2	35.448	313.18	3.45886	B2R7M3;A0A024QZY1;Q13155;A8MU58;F8W950	Aminoacyl tRNA synthase complex-interacting multifunctional protein 2	JTV1;AIMP2
-0.0217165	0.0214797	-0.0346332	-0.515047	-0.137479		Discard	9	9	31	41.508	30.134	0.448052	B3KNS8;O75683	Surfeit locus protein 6	SURF6
-0.169112	-0.121518	-0.144903	-0.11352	-0.137263	+	Discard	69	1	45	189.45	323.31	2.7881	B9EGQ8;A0A0A0MT49;B4E0F1;B3KNW7		SMARCA4
-0.138378	-0.120906	-0.174312	-0.114191	-0.136947	+	Discard	21	21	74.1	33.712	239.6	2.69416	Q14232;F5H0D0	Translation initiation factor eIF-2B subunit alpha	EIF2B1
-0.176609	NaN	-0.1435	-0.0897125	-0.136607	+	Discard	6	6	14.8	61.518	6.8431	1.4857	B2R7X3;Q13112	Chromatin assembly factor 1 subunit B	CHAF1B
-0.134889	-0.0721187	-0.16895	-0.167588	-0.135886	+	Discard	13	13	46.9	39.149	163.73	2.03176	Q9BV20	Methylthioribose-1-phosphate isomerase	MRI1
-0.117866	-0.168544	-0.130192	-0.126596	-0.135799	+	Discard	27	27	67.1	57.563	323.31	2.9161	Q6IBR2;Q9Y285;K7ER00;K7EPH2	Phenylalanine--tRNA ligase alpha subunit	FARSLA;FARSA
-0.0738791	-0.171986	-0.0671073	-0.230042	-0.135754	+	Discard	22	22	50.1	67.351	318.43	1.3831	Q6L8Q7;F6T1Q0	2,5-phosphodiesterase 12	PDE12
-0.151346	-0.0866146	-0.116864	-0.187986	-0.135703	+	Discard	21	21	67.8	45.566	323.31	2.07359	P51398;V9GZ03;V9GYL9	28S ribosomal protein S29, mitochondrial	DAP3
-0.0447765	-0.0807896	-0.266524	-0.148849	-0.135235		Discard	18	18	36.5	67.256	161.4	1.15817	A0A024R6K3;Q86TU7;Q6NXR6	Histone-lysine N-methyltransferase setd3	SETD3
-0.0832483	-0.130381	-0.25472	-0.0712999	-0.134912	+	Discard	11	11	27.3	67.741	58.143	1.31289	A8K0D4;A0A024R5A7;Q9Y6J9	TAF6-like RNA polymerase II p300/CBP-associated factor-associated factor 65 kDa subunit 6L	TAF6L
-0.157319	-0.0809269	-0.134224	-0.167053	-0.134881	+	Discard	16	16	46.5	61.14	75.751	2.2236	Q9NWZ5;Q53HM1	Uridine-cytidine kinase-like 1;Uridine-cytidine kinase	UCKL1
-0.135634	-0.147538	-0.118696	-0.136395	-0.134565	+	Discard	141	141	53.2	267.29	323.31	3.72316	P12270	Nucleoprotein TPR	TPR
-0.171921	-0.115097	-0.11641	NaN	-0.134476	+	Discard	7	5	36.9	18.419	91.871	1.72481	Q9BQ61;B2RE11	Uncharacterized protein C19orf43	C19orf43
-0.120624	-0.178012	-0.107321	-0.13193	-0.134472	+	Discard	20	18	46.3	48.043	72.635	2.50328	A0A024R3Z6;Q7L1Q6;Q53FN7;D3DN77;C9IZ80	Basic leucine zipper and W2 domain-containing protein 1	BZW1;hCG_2022736
-0.144186	-0.115144	-0.176397	-0.101815	-0.134386	+	Discard	6	6	68.6	17.201	120.25	2.4074	Q9NX24;D6RC52;D6RCB9;J3QSY4	H/ACA ribonucleoprotein complex subunit 2	NHP2
-0.23732	0.0251707	-0.190849	NaN	-0.134333		Discard	4	4	10.6	58.838	6.6481	0.622356	B7Z4B1;A0A024QZ33;B7ZL27;B2R9Y2;Q9H0G5;Q05DD5	Nuclear speckle splicing regulatory protein 1	CCDC55;NSRP1
-0.148913	NaN	-0.217323	-0.0363779	-0.134205		Discard	13	13	41.5	45.034	62.552	0.899781	A2A2Q9;Q9Y312	Protein AAR2 homolog	AAR2
-0.0274103	-0.128125	-0.199868	-0.181166	-0.134142	+	Discard	13	6	26.8	66.72	79.24	1.3934	Q96HN2;H0Y8B3;Q6ZNS6	Putative adenosylhomocysteinase 3;Adenosylhomocysteinase	AHCYL2
-0.300626	-0.0286165	NaN	-0.0721491	-0.133797		Discard	4	3	11.1	46.938	4.2012	0.595841	Q15120	[Pyruvate dehydrogenase (acetyl-transferring)] kinase isozyme 3, mitochondrial	PDK3
-0.142767	0.00158601	-0.236215	-0.157705	-0.133775		Discard	6	6	71.7	10.803	158.34	1.13183	P62304;A6NHK2	Small nuclear ribonucleoprotein E	SNRPE
-0.168544	-0.113099	-0.119557	NaN	-0.133733	+	Discard	13	13	54.4	26.832	73.775	1.77715	Q9Y3B8;H0YGR4;F5GYG5;H0YG54	Oligoribonuclease, mitochondrial	REXO2
-0.244873	0.0243196	-0.134588	-0.179155	-0.133574		Discard	20	0	81.9	33.8	106.89	0.991255	F8VZX2		PCBP2
-0.155502	-0.144824	-0.127494	-0.106343	-0.133541	+	Discard	59	59	61.8	135.58	323.31	2.94958	Q15393;A8K6V3;B3KQH1	Splicing factor 3B subunit 3	SF3B3
-0.0959899	-0.121738	-0.186738	-0.128346	-0.133203	+	Discard	43	43	43.3	145.17	195.2	2.21424	Q96ST3	Paired amphipathic helix protein Sin3a	SIN3A
-0.114394	-0.116629	-0.210663	-0.0910795	-0.133192	+	Discard	34	25	70.6	61.155	323.31	1.8206	A8K9B9;A0A024R9N6;Q9H223	EH domain-containing protein 4	EHD4
-0.269234	-0.0527902	-0.112038	-0.0984283	-0.133123		Discard	16	16	47.8	53.198	269.57	1.17778	Q9Y2Z4;H0YHS6	Tyrosine--tRNA ligase, mitochondrial;Tyrosine--tRNA ligase	YARS2
-0.0747753	-0.0969772	-0.0924171	-0.265223	-0.132348		Discard	18	18	70.1	22.127	240.43	1.22893	P62081;B5MCP9	40S ribosomal protein S7	RPS7
-0.148609	-0.112943	-0.135031	NaN	-0.132194	+	Discard	71	1	46.4	227.73	323.31	2.21293	E7ETA6;B9EIS5		PCM1
-0.159476	-0.128708	-0.125211	-0.114348	-0.131936	+	Discard	104	2	60.3	166.48	323.31	3.06889	J9R021;Q14152;Q7Z5T5;Q6P1R0;Q05BS0;Q3B770	Eukaryotic translation initiation factor 3 subunit A	eIF3a;EIF3A
-0.179368	-0.168642	-0.0452676	-0.134034	-0.131828	+	Discard	3	3	38.1	12.683	47.261	1.6442	Q9UBF6;B2R4X4	RING-box protein 2	RNF7
-0.163139	0.0992279	-0.310271	-0.152564	-0.131687		Discard	9	9	37.3	44.255	146.14	0.659626	Q6P6C2	RNA demethylase ALKBH5	ALKBH5
-0.145733	-0.255546	-0.0649175	-0.060277	-0.131618		Discard	15	15	44	58.499	170.8	1.19635	A0A0C4DFX9;Q9H3P2;B3KTK5;Q53GS8;H0Y3X6;B3KM78;B3KSP0	Negative elongation factor A	NELFA;WHSC2
-0.128456	-0.0922633	-0.235314	-0.0699364	-0.131492	+	Discard	87	87	42.3	289.38	323.31	1.43093	Q9ULT8;A0A087X2H1	E3 ubiquitin-protein ligase HECTD1	HECTD1
-0.156917	-0.277324	-0.0607583	-0.0306045	-0.131401		Discard	24	9	72.3	51.691	323.31	1.00394	A0A140VJT0;P63151;Q56VW8	Serine/threonine-protein phosphatase 2A 55 kDa regulatory subunit B alpha isoform;Serine/threonine-protein phosphatase 2A 55 kDa regulatory subunit B	PPP2R2A
-0.121706	-0.127636	-0.154072	-0.121659	-0.131268	+	Discard	14	14	62.9	17.222	86.289	3.35191	P62277;J3KMX5	40S ribosomal protein S13	RPS13
0.0589399	-0.149953	-0.34738	-0.0864614	-0.131214		Discard	29	27	60.3	65.041	187.7	0.662796	Q6FHF7;Q92696;H0YLH3;B4E069	Geranylgeranyl transferase type-2 subunit alpha	RABGGTA
-0.119134	-0.196409	-0.133543	-0.0757481	-0.131209	+	Discard	27	27	67.3	57.578	323.31	1.87238	Q6XQN6;G5E977;C9J8U2	Nicotinate phosphoribosyltransferase	NAPRT
-0.111851	-0.153944	-0.0268516	-0.231125	-0.130943		Discard	6	6	50	10.799	8.2707	1.26469	L0R6D7;Q96EX1;E5RH51	Small integral membrane protein 12	C1orf212;SMIM12
-0.0985673	-0.147841	-0.159992	-0.117114	-0.130879	+	Discard	10	8	70.9	18.698	323.31	2.58185	Q59EH3;P24666;G5E9R5;A0A140VK37	Low molecular weight phosphotyrosine protein phosphatase	ACP1
-0.140348	-0.249496	-0.21682	0.0843364	-0.130582		Discard	14	14	35.9	50.143	91.755	0.742593	A0A024R2H7;Q96Q11	CCA tRNA nucleotidyltransferase 1, mitochondrial	TRNT1
-0.119996	-0.121659	-0.16364	-0.116598	-0.130473	+	Discard	16	16	46.3	36.964	187.15	2.8777	Q9HC03;Q9Y673;B4DR67	Dolichyl-phosphate beta-glucosyltransferase	ALG5
-0.050099	-0.133416	-0.190833	-0.146627	-0.130244	+	Discard	8	8	70	10.333	22.508	1.67017	P62072	Mitochondrial import inner membrane translocase subunit Tim10	TIMM10
-0.108814	-0.115129	-0.140857	-0.155132	-0.129983	+	Discard	18	14	84.8	37.497	323.31	2.89959	Q53SS8;Q15365	Poly(rC)-binding protein 1	PCBP1
-0.123654	-0.132784	-0.0334957	-0.229974	-0.129977	+	Discard	11	11	34.3	42.668	80.842	1.31889	B5MDU6;Q9H6V9;B4DS38;A0A0A0MSH6;C9JUM0;B4DRG3;B5MCU4	UPF0554 protein C2orf43	LDAH;C2orf43;FLJ21820
-0.0962675	-0.120702	-0.144983	-0.157447	-0.12985	+	Discard	40	5	57	92.018	323.31	2.61813	B4DPV7
-0.208278	-0.114379	-0.202422	0.00590291	-0.129794		Discard	13	13	14.9	141.46	79.044	1.09194	Q9H9B1;A0A1B0GV09;A0A1B0GU48;A0A0C4DGF8	Histone-lysine N-methyltransferase EHMT1	EHMT1
-0.0917866	-0.105334	-0.164787	-0.15711	-0.129754	+	Discard	40	1	61.7	83.485	323.31	2.23959	E5KND7	Elongation factor G, mitochondrial	GFM1
-0.16681	0.0387171	-0.333116	-0.0576169	-0.129707		Discard	14	2	21	129.93	46.113	0.69395	Q9NQC3;Q53R94	Reticulon-4	RTN4
-0.239413	-0.128172	-0.16981	0.018919	-0.129619		Discard	7	6	60.1	18.606	36.412	1.00861	H0YIV9;O43716	Glutamyl-tRNA(Gln) amidotransferase subunit C, mitochondrial	GATC
-0.0752464	-0.152131	-0.0879481	-0.202572	-0.129474	+	Discard	9	9	34.2	34.187	74.444	1.655	Q53GI2;Q9Y6I9;C9JXQ7;C9JHH5;A0A087WTU3	Testis-expressed sequence 264 protein	TEX264
0.0116388	-0.111259	-0.482533	0.0651587	-0.129248		Discard	11	11	20.5	86.829	32.458	0.429553	Q15542	Transcription initiation factor TFIID subunit 5	TAF5
-0.217759	-0.121596	-0.033038	-0.144568	-0.12924	+	Discard	3	3	31	14.179	12.271	1.3706	Q9BUE6	Iron-sulfur cluster assembly 1 homolog, mitochondrial	ISCA1
0.295018	-0.336209	-0.314984	-0.160621	-0.129199		Discard	16	15	39.4	60.914	99.014	0.353225	O96017;A8JZZ5;H0Y820	Serine/threonine-protein kinase Chk2	CHEK2
-0.0769954	-0.267583	0.0522768	-0.224486	-0.129197		Discard	9	9	16.8	86.238	28.147	0.757575	A0A0B4J2G4;Q15345;A0A087X0S7;A0A087WTU1;Q53F69;Q562F1;B4DK79;A0A0C4DH00	Leucine-rich repeat-containing protein 41	LRRC41
-0.17749	0.00733906	-0.05285	-0.292652	-0.128913		Discard	17	17	49.7	45.834	139.35	0.826464	P82933;Q86WV4	28S ribosomal protein S9, mitochondrial	MRPS9
-0.0138585	0.0234683	-0.151811	-0.372841	-0.128761		Discard	24	13	44.4	98.663	105.76	0.608138	Q14693;Q68CS2	Phosphatidate phosphatase LPIN1	LPIN1;DKFZp781P1796
-0.135475	-0.133242	-0.151955	-0.0941716	-0.128711	+	Discard	40	38	54.7	114.76	293.91	2.73538	Q9H2U1;E7EWK3;B7Z8P5	ATP-dependent RNA helicase DHX36	DHX36
-0.14108	-0.110916	-0.111991	-0.150417	-0.128601	+	Discard	14	14	72.4	14.149	171.3	2.98286	Q9BTQ7;A0A024R1Q8;P62829;J3KT29;J3KTJ3;C9JD32	60S ribosomal protein L23	RPL23
-0.234856	-0.0685136	-0.10149	-0.10813	-0.128247	+	Discard	20	19	47.3	66.228	323.31	1.40557	Q8NHH9;B7Z2H0;B5MCN0;B7Z8V5	Atlastin-2	ATL2
-0.0833705	-0.163316	-0.13787	NaN	-0.128186	+	Discard	11	11	63.7	24.942	304.72	1.49195	N0E4C7;Q5SRQ6;P67870;Q5SRQ3	Casein kinase II subunit beta	CSNK2B;CSNK2B-LY6G5B-1181
-0.130271	-0.110277	-0.141892	-0.130097	-0.128134	+	Discard	25	25	90.3	38.438	323.31	3.5327	Q9Y3F4;B0AZV0	Serine-threonine kinase receptor-associated protein	STRAP
-0.155454	-0.274529	-0.0489644	-0.0331709	-0.12803		Discard	4	4	45.9	15.688	40.182	0.97542	Q9BTT4	Mediator of RNA polymerase II transcription subunit 10	MED10
-0.0971469	-0.188545	-0.130208	-0.0961134	-0.128003	+	Discard	15	15	53.5	42.033	167.2	2.01325	Q9Y2S7;B4DEM9	Polymerase delta-interacting protein 2	POLDIP2
-0.224216	0.00374607	-0.175094	-0.115519	-0.127771		Discard	14	14	43.5	45.318	159.26	1.09474	Q92665	28S ribosomal protein S31, mitochondrial	MRPS31
-0.214073	-0.0286754	-0.147426	-0.120749	-0.127731	+	Discard	19	19	74.7	33.325	259.86	1.34805	A0A024R598;Q04323;E9PRQ7;E9PJ81;A0A024R539;B4E0P8;A0A087WTZ5	UBX domain-containing protein 1	LOC51035;UBXN1
-0.126832	-0.145797	-0.150946	-0.0859254	-0.127375	+	Discard	22	15	84.6	28.302	323.31	2.48537	P61981;B3KNB4;B4DHC4;B4DE78	14-3-3 protein gamma;14-3-3 protein gamma, N-terminally processed	YWHAG
-0.0191704	-0.238936	-0.101397	-0.149937	-0.12736		Discard	14	14	57.1	34.96	115.78	1.15818	A0A024R5Y1;Q9NZD8;H0YMB7;H0YKB0	Maspardin	SPG21
-0.0902807	-0.143325	-0.154008	-0.121722	-0.127334	+	Discard	31	24	57.4	57.41	262.23	2.54629	P12081;B4DDD8;B3KWE1;Q52NV4;B4E1C5;B4DEA2;E7ETE2	Histidine--tRNA ligase, cytoplasmic	HARS;HRS
-0.036807	-0.16146	-0.190536	-0.119432	-0.127059	+	Discard	16	3	59.6	32.134	323.31	1.49477	B2RCX0;A0A024R895		SET
-0.148577	-0.0659743	-0.241953	-0.0516832	-0.127047		Discard	8	8	41.7	30.529	32.772	1.2031	Q96BZ8	Leukocyte receptor cluster member 1	LENG1
-0.122052	-0.107477	-0.167831	-0.110013	-0.126843	+	Discard	34	1	30.1	113.79	103.89	2.54418	A0A087X0H9		RBM26
-0.0922633	-0.137442	-0.11249	-0.165062	-0.126814	+	Discard	8	4	43.1	14.551	130.42	2.39821	P42766;F2Z388;A0A024R866	60S ribosomal protein L35	RPL35
-0.0331118	-0.108892	-0.246156	-0.118884	-0.126761		Discard	16	7	34.3	63.674	40.83	1.19354	A0A087X0Q1;Q7Z739;Q8NA80;A0A024R7W5;B4DPX9;A0A087WY31;Q658Z6;Q96MZ5;Q8N3V9	YTH domain-containing family protein 3	YTHDF3;DKFZp451J085;DKFZp451A052
-0.249822	-0.418485	0.0330882	0.130931	-0.126072		Discard	13	13	51.3	33.652	52.205	0.406059	A0A024R4N9;Q9BSV6;E7EQB3;B0V3J0;A9C4B9;A0A0G2JNK5;B4DT51	tRNA-splicing endonuclease subunit Sen34	TSEN34
-0.0187611	-0.212919	-0.0401557	-0.232057	-0.125973		Discard	15	14	28	79.147	108.76	0.958174	Q9NRK6;Q6ZMF8	ATP-binding cassette sub-family B member 10, mitochondrial	ABCB10
-0.107741	-0.12874	-0.161992	-0.105365	-0.125959	+	Discard	12	7	77	17.138	124.41	2.62119	V9HW41;P61088;F8VQQ8;F8VSD4;F8VV71	Ubiquitin-conjugating enzyme E2 N	HEL-S-71;UBE2N
-0.0907875	-0.186262	-0.139188	-0.0858335	-0.125518	+	Discard	9	8	60.9	19.81	69.523	1.88892	O43324;D6RBD7;C9J1V9;H0YAL7	Eukaryotic translation elongation factor 1 epsilon-1	EEF1E1;EEF1E1-BLOC1S5
-0.568644	-0.116567	0.126841	0.0571383	-0.125308		Discard	7	7	16.5	75.915	17.3	0.317341	B4DK95;B3KTI5;Q9C0D3;A8DPD7	Protein zyg-11 homolog B	ZYG11B
-0.18164	-0.127463	NaN	-0.0662008	-0.125101		Discard	4	3	6.9	76.043	16.382	1.19197	B3KP71;B4DQP6;Q71SY5;M0QZB9;M0QYQ4;M0QYH7;A0A0C4DGR2;M0QY25;B9TX32;B9TX33;B9TX31;Q86YD1	Mediator of RNA polymerase II transcription subunit 25;Prostate tumor-overexpressed gene 1 protein	MED25;PTOV1
-0.125463	-0.128819	-0.134145	-0.111976	-0.1251	+	Discard	48	48	59.4	102.36	323.31	3.92707	P78344;D3DQV9;Q59G42;B4DZF2;H0Y3P2;Q2TU89	Eukaryotic translation initiation factor 4 gamma 2	EIF4G2;AAG1
-0.143612	-0.116066	-0.110293	-0.127888	-0.124465	+	Discard	18	1	88.1	28.705	323.31	3.3468	Q6FHF5;P12004	Proliferating cell nuclear antigen	PCNA
-0.0964835	-0.0974556	-0.080637	-0.221405	-0.123995	+	Discard	14	14	51.7	20.762	91.708	1.49247	Q02543;M0R3D6;B4DM94;M0R1A7;M0R117;B4DM74;B4DUV3;Q53HD3;B2R4C0;Q32XH3;M0R0P7	60S ribosomal protein L18a	RPL18A
-0.113286	-0.0842267	-0.152244	-0.146212	-0.123992	+	Discard	17	17	34.2	80.64	52.404	2.36722	Q99797	Mitochondrial intermediate peptidase	MIPEP
-0.162622	-0.137362	-0.0423677	-0.152356	-0.123677	+	Discard	10	10	43.9	29.622	121.76	1.68374	A0A024R471;Q9H9Q2;J3KQ34;Q53GQ2;A0A087X1P5;J3KQ41;A0A024R478;J3QT73;B3KW51	COP9 signalosome complex subunit 7b	COPS7B
-0.390812	-0.107694	0.101516	-0.0965915	-0.123396		Discard	16	15	28.5	84.755	34.737	0.508481	E9PJN1;O75676;A0A0A6YYC0;A0PJF8;B4DPV1;Q86VU2	Ribosomal protein S6 kinase;Ribosomal protein S6 kinase alpha-4	RPS6KA4
-0.222986	-0.106529	-0.0606681	-0.102976	-0.12329	+	Discard	7	7	19.1	55.697	14.395	1.41612	E7EMV7;B7Z5B0;B7Z8K2;A0A0A0MRZ4;A4F1Y0;A8K4N4;Q15025;E7EW15	TNFAIP3-interacting protein 1	TNIP1;NAF1
-0.117772	-0.0981194	-0.125557	-0.15101	-0.123114	+	Discard	94	94	54.9	227.92	323.31	2.82208	Q92621	Nuclear pore complex protein Nup205	NUP205
-0.122978	-0.106451	-0.10911	-0.153527	-0.123017	+	Discard	13	13	59	30.601	59.057	2.83853	A0A024RBY9;P53701;Q68D50	Cytochrome c-type heme lyase	HCCS;DKFZp779I1858
-0.0780001	-0.219287	NaN	-0.0717396	-0.123009		Discard	7	3	75	7.1862	41.7	0.902379	Q0PHS4		G6PD
-0.123968	-0.134334	-0.0894515	-0.14409	-0.122961	+	Discard	24	24	44.9	88.118	152.69	2.71351	Q6PJG6	BRCA1-associated ATM activator 1	BRAT1
-0.121534	-0.114285	-0.124896	-0.130508	-0.122806	+	Discard	67	67	62.7	141.15	323.31	4.33476	A0A024R0R6;Q92797;B7Z6F7;A0A087WUE9;Q4LE61	Symplekin	SYMPK;SYMPK variant protein
-0.134778	-0.104946	-0.13622	-0.115144	-0.122772	+	Discard	74	74	63.4	134.44	323.31	3.28009	B2RCM2;Q9P2J5;B4DER1;B4E266;Q9H8E3	Leucine--tRNA ligase, cytoplasmic	LARS
-0.0568513	0.068602	-0.108456	-0.392573	-0.12232		Discard	5	5	6.6	108.31	5.3822	0.525355	Q96FC9;Q2NKM7;A8MPP1;Q92771;Q93000	Probable ATP-dependent RNA helicase DDX11;Putative ATP-dependent RNA helicase DDX11-like protein 8;Putative ATP-dependent RNA helicase DDX12	DDX11;DDX11L8;DDX12P;CHLR1
-0.0625049	-0.157287	-0.163333	-0.105396	-0.12213	+	Discard	25	25	65.5	63.972	323.31	1.84618	O15371;B4E1K8	Eukaryotic translation initiation factor 3 subunit D	EIF3D
-0.149857	-0.123104	-0.113302	-0.101443	-0.121926	+	Discard	7	7	43.8	12.254	38.249	2.88618	Q9Y3U8	60S ribosomal protein L36	RPL36
-0.142306	-0.0972703	-0.134651	-0.113255	-0.12187	+	Discard	54	54	57.5	151.45	323.31	2.89321	Q4LE38;O95163;Q8N516;B4E3I9;F5H2T0;Q68DI5;B3KXE7	Elongator complex protein 1	IKBKAP variant protein;IKBKAP;DKFZp781H1425
-0.177196	-0.0870283	-0.0583378	-0.164836	-0.12185	+	Discard	58	47	38.5	220.43	268.57	1.60526	Q14669	E3 ubiquitin-protein ligase TRIP12	TRIP12
-0.150689	-0.142322	-0.0515936	-0.141892	-0.121624	+	Discard	8	3	42.3	16.378	16.348	1.85739	J3KQN4;P83881;H0Y5B4;H7BZ11	60S ribosomal protein L36a	RPL36A;RPL36A-HNRNPH2
-0.154859	-0.101196	-0.140985	-0.0892366	-0.121569	+	Discard	12	12	72.6	30.018	192.6	2.35137	Q86U62;Q6IBT1;E9KL30;Q99436;B2RAQ9	Proteasome subunit beta type;Proteasome subunit beta type-7	PSMB7
-0.119181	-0.149873	-0.0784114	-0.138569	-0.121508	+	Discard	8	8	83.1	9.9601	286.52	2.34805	E5RHG8;A0A024R7Y5;Q15369;R4GMY8	Transcription elongation factor B polypeptide 1	TCEB1
-0.123167	-0.118288	-0.118132	-0.125825	-0.121353	+	Discard	180	118	66.7	358.2	323.31	5.07681	P49792	E3 SUMO-protein ligase RanBP2	RANBP2
-0.0742284	-0.112599	-0.203053	-0.0953116	-0.121298	+	Discard	11	3	33.6	37.898	47.472	1.62952	C9JP00;A0A0A0MQX8;Q9NR56;Q86VM6	Muscleblind-like protein 1	MBNL1
-0.281106	-0.177327	0.0792927	-0.105178	-0.12108		Discard	21	21	38.8	82.309	84.313	0.679783	Q9H9A5;E9PCN5;B7Z5B3	CCR4-NOT transcription complex subunit 10	CNOT10
-0.0378138	-0.16626	-0.175159	-0.104511	-0.120936	+	Discard	8	8	54.9	10.758	25.236	1.4939	Q9HD34;C9JY28;C9JRX8;F5H189	LYR motif-containing protein 4	LYRM4
-0.247594	-0.179727	0.0258793	-0.0805302	-0.120493		Discard	9	6	31.9	45.952	29.346	0.864492	W0HJ78;B0QYD3;Q9UH17	DNA dC->dU-editing enzyme APOBEC-3B	APOBEC3B
-0.0658081	-0.0902499	-0.143213	-0.182409	-0.12042	+	Discard	7	7	30.7	34.814	107.04	1.71194	A8K3Z5;Q8NFH5	Nucleoporin NUP53	NUP35
-0.349952	0.0170667	-0.0702696	-0.0780915	-0.120312		Discard	16	16	50.3	50.387	91.714	0.642973	A8K9B2;Q9H9P8;C9JVN9	L-2-hydroxyglutarate dehydrogenase, mitochondrial	L2HGDH
-0.271165	-0.0420409	-0.111711	-0.0560262	-0.120236		Discard	11	11	54	26.534	89.784	0.974751	O14530;B7Z7A4;B8ZZX4;F8WCJ3	Thioredoxin domain-containing protein 9	TXNDC9
-0.12367	-0.123293	-0.131945	-0.101412	-0.12008	+	Discard	50	50	63.7	88.884	323.31	3.45381	A0A024R0E2;O75534;Q9GZV0;A0A024R0K2;Q96L66;E9PLT0	Cold shock domain-containing protein E1	CSDE1;UNR
-0.123198	-0.137791	-0.0920787	-0.127195	-0.120066	+	Discard	36	36	78.3	50.118	323.31	2.92832	Q53YD7;P26641;B4DUP0	Elongation factor 1-gamma	EEF1G
-0.121691	-0.182639	-0.0691492	-0.104899	-0.119594	+	Discard	67	67	34	301.36	151.6	1.8237	Q13535	Serine/threonine-protein kinase ATR	ATR
-0.135602	-0.150001	-0.0489792	-0.143182	-0.119441	+	Discard	23	23	34.2	75.143	62.927	1.82359	A0A024RBV2;Q86V21	Acetoacetyl-CoA synthetase	AACS
-0.211999	-0.0666993	-0.0784418	NaN	-0.119047		Discard	21	5	45.7	78.919	134.43	0.902708	A0A024R857;Q96ME1;H0Y6I6;B4DH63	F-box/LRR-repeat protein 18	FBXL18
-0.128314	-0.16025	-0.12926	-0.0561762	-0.1185	+	Discard	26	2	58.3	59.875	323.31	1.89859	Q9UHX1	Poly(U)-binding-splicing factor PUF60	PUF60
0.253747	-0.917297	0.308477	NaN	-0.118358		Discard	15	15	30.4	66.896	33.118	0.0995788	Q6IA66;B3KVU6;Q4LE40;Q7Z3D6;Q8NB88;Q53HP9;H0YB09;H0YB62;A0A0C4DGD4	UPF0317 protein C14orf159, mitochondrial	C14orf159;C14orf159 variant protein
-0.116254	-0.24501	-0.061782	-0.0502634	-0.118327		Discard	27	27	85.4	40.545	261.53	1.11442	P55263;A0A140VJE0;Q86U79	Adenosine kinase	ADK
-0.134287	-0.120153	-0.104356	-0.11338	-0.118044	+	Discard	44	32	85.9	47.168	323.31	3.47756	A0A024R4F1;P06733;E2DRY6	Alpha-enolase;Enolase	ENO1
-0.0378582	-0.182524	-0.272838	0.0216219	-0.117899		Discard	8	8	35.8	36.187	57.173	0.751455	A0A024R292;Q06136;K7ERC8;K7EQS7	3-ketodihydrosphingosine reductase	FVT1;KDSR
-0.0827286	-0.192266	-0.068559	-0.127305	-0.117715	+	Discard	112	110	40	410.5	323.31	1.61687	Q96Q15;J3KRA9	Serine/threonine-protein kinase SMG1	SMG1
-0.451208	-0.403733	-0.168479	0.553852	-0.117392		Discard	9	2	41.7	44.471	48.664	0.188511	M0QZB7		IRF3
-0.190931	-0.232193	-0.136093	0.0903115	-0.117226		Discard	11	10	28.4	40.04	49.885	0.695458	A0A087WUK2;A0A024RDF6;O14979;B4DTA2	Heterogeneous nuclear ribonucleoprotein D-like	HNRNPDL;HNRPDL
-0.0832177	-0.287748	0.00360232	-0.0998346	-0.116799		Discard	21	21	22.2	158.95	23.79	0.815429	B2RAN0;P54132;H0YNU5;B7ZKN7;B7Z2X2	Bloom syndrome protein	BLM
-0.132372	-0.145015	-0.0968074	-0.0928017	-0.116749	+	Discard	60	59	68.9	96.575	323.31	2.53984	A0A024R7U6;B4DLA6;B3KMX0;P33991	DNA replication licensing factor MCM4	MCM4
-0.119322	-0.119667	-0.105334	-0.12257	-0.116723	+	Discard	50	50	56.1	101.14	323.31	4.09801	A8K492;P56192;B4DF61	Methionine--tRNA ligase, cytoplasmic	MARS
-0.136839	-0.0550966	-0.200001	-0.074198	-0.116534	+	Discard	13	10	45.4	31.307	218.81	1.41854	B2R802;P09012;M0R268;M0R221;M0R2B8;M0QZG7;M0QXK2	U1 small nuclear ribonucleoprotein A	SNRPA
-0.08982	-0.120733	-0.249754	-0.00505827	-0.116341		Discard	3	2	18.5	15.317	3.431	0.975865	A8MUA9;A8MU27;P55854	Small ubiquitin-related modifier 3	SUMO3
-0.0952654	-0.152997	-0.09968	NaN	-0.115981	+	Discard	5	5	42.5	24.927	103.33	1.60828	Q96AT9;C9J6A7;C9J9T0;B3KTW7;C9IZU8	Ribulose-phosphate 3-epimerase	RPE
0.0522768	0.10916	-0.370863	-0.250903	-0.115082		Discard	8	8	46.2	26.711	93.095	0.403215	O75940	Survival of motor neuron-related-splicing factor 30	SMNDC1
-0.133195	-0.0691037	-0.140333	-0.116442	-0.114768	+	Discard	85	85	56.7	204.29	323.31	2.25137	Q5VYK3;J3KN16;B3KXF2	Proteasome-associated protein ECM29 homolog	ECM29;KIAA0368
-0.240213	0.0201999	NaN	-0.123025	-0.114346		Discard	10	10	9.3	158.54	12.662	0.571539	O75882;B4DZ36	Attractin	ATRN
-0.127715	-0.124409	-0.217994	0.0127833	-0.114334		Discard	55	55	55.6	130.55	247.04	1.01914	H7BXY3;A0A024R2T6;Q7L2E3	Putative ATP-dependent RNA helicase DHX30	DHX30
-0.0794475	0.0382958	-0.263785	-0.152035	-0.114243		Discard	19	17	28.9	97.326	52.309	0.770928	A0A0A6YZ17;Q92995;H7C5J3	Ubiquitin carboxyl-terminal hydrolase;Ubiquitin carboxyl-terminal hydrolase 13	USP13
-0.10869	0.0698396	-0.268799	-0.149297	-0.114237		Discard	8	8	28.7	51.958	34.992	0.694951	P55081	Microfibrillar-associated protein 1	MFAP1
-0.0979805	-0.113567	-0.137806	-0.107213	-0.114142	+	Discard	24	14	35.7	103.7	194.77	3.04732	Q8IWX8;J3QK89	Calcium homeostasis endoplasmic reticulum protein	CHERP
-0.154217	0.0568609	-0.346261	-0.0123153	-0.113983		Discard	19	19	30.5	106.1	65.313	0.536969	Q5TDG3;Q9UNX4	WD repeat-containing protein 3	WDR3
-0.0473385	-0.223593	-0.0691794	-0.115769	-0.11397		Discard	8	8	58.9	19.737	83.357	1.20597	A0A024R1Q3;Q9NSP4;B1AHQ6;B1AHQ7	Centromere protein M	C22orf18;CENPM
-0.121863	-0.134984	-0.0858488	-0.113005	-0.113925	+	Discard	8	8	57.1	8.2178	56.091	2.78931	A0A024R8P8;P63173;J3KT73;J3QL01	60S ribosomal protein L38	RPL38
-0.0973475	-0.139061	-0.117615	-0.10166	-0.113921	+	Discard	12	9	37.2	28.672	155.21	2.91127	Q53F35;Q92688	Acidic leucine-rich nuclear phosphoprotein 32 family member B	ANP32B
-0.0669714	-0.134192	-0.0885308	-0.165354	-0.113762	+	Discard	13	13	41.8	43.963	42.096	1.84293	A0A0S2Z5C3;Q9NWT1	p21-activated protein kinase-interacting protein 1	PAK1IP1
-0.091433	-0.111617	-0.104046	-0.14717	-0.113567	+	Discard	33	3	69.8	51.028	323.31	2.60726	Q6IBN1;A0A024R228;P61978;Q5EC54;B4DFF1	Heterogeneous nuclear ribonucleoprotein K	HNRPK;HNRNPK
-0.0532991	-0.12803	-0.145238	-0.126817	-0.113346	+	Discard	9	9	57.8	14.173	168.41	1.93619	Q6FHM6;P55769;B1AHD1	NHP2-like protein 1;NHP2-like protein 1, N-terminally processed	NHP2L1
-0.113661	-0.118257	-0.0919557	-0.128771	-0.113161	+	Discard	9	9	49.7	15.807	172.34	3.15806	A8K517;P62266;D6RD47	40S ribosomal protein S23	RPS23
-0.169323	-0.179825	-0.141048	0.0378742	-0.113081		Discard	27	12	64	69.917	323.31	0.946001	Q9NQW7;Q5T6H7;B3KSI7	Xaa-Pro aminopeptidase 1	XPNPEP1
-0.133005	-0.107011	-0.109732	-0.102434	-0.113046	+	Discard	75	74	49.5	200.55	323.31	3.32033	O94822	E3 ubiquitin-protein ligase listerin	LTN1
0.0176369	-0.10841	-0.310916	-0.0502484	-0.112984		Discard	16	16	42.9	52.743	138.12	0.680008	A0A024R277;O15269;Q6NUL7;Q59EQ4	Serine palmitoyltransferase 1	SPTLC1
-0.0935865	-0.14519	-0.107384	-0.105458	-0.112905	+	Discard	10	10	46.1	25.097	141.79	2.68378	P06730;Q32Q75;X5D7E3;D6RBW1;B7Z2T1;H0Y8J7	Eukaryotic translation initiation factor 4E	EIF4E
-0.127526	-0.0502484	-0.118069	-0.154715	-0.11264	+	Discard	27	27	82.1	38.449	323.31	1.83017	A0A024R0R4;Q9UBE0;M0QZS6;B3KNJ4;M0QX65;B4DY66	SUMO-activating enzyme subunit 1;SUMO-activating enzyme subunit 1, N-terminally processed	SAE1
-0.101706	-0.26946	0.0340749	NaN	-0.112364		Discard	35	2	39.7	120.27	88.238	0.482867	Q86V48	Leucine zipper protein 1	LUZP1
-0.125557	-0.138982	-0.104542	-0.0786247	-0.111926	+	Discard	11	11	72.8	12.656	164.14	2.46583	E5RI99;A0A024R9D3;P62888	60S ribosomal protein L30	RPL30
-0.127715	-0.0992781	-0.150737	-0.0685136	-0.111561	+	Discard	36	36	57.7	69.223	204.21	2.08663	A0A024R5X7;O76031;Q9H072	ATP-dependent Clp protease ATP-binding subunit clpX-like, mitochondrial	CLPX;DKFZp586J151
-0.0183957	-0.192645	-0.060969	-0.173694	-0.111426		Discard	7	7	75.9	14.494	84.663	1.10305	A0A024R9H2;P52758;H0YB34;H0YBX3	Ribonuclease UK114	HRSP12
-0.159025	-0.118649	-0.0842114	-0.0837833	-0.111417	+	Discard	33	33	39.2	118.29	319.08	2.08135	O15042;E7ET15	U2 snRNP-associated SURP motif-containing protein	U2SURP
-0.130713	-0.154137	-0.0910027	-0.0694216	-0.111318	+	Discard	12	12	55.6	26.332	215.31	1.99736	C9JJ19;P82930;A4UCR9	28S ribosomal protein S34, mitochondrial	MRPS34
0.0621218	-0.326842	-0.0687103	NaN	-0.111143		Discard	9	9	19.9	83.003	6.5385	0.363182	A0A024R307;A0A024R2U4;Q8WXE1;A0A0U1RQW3	ATR-interacting protein	TREX1;ATRIP
-0.0673945	-0.0922633	-0.137775	-0.146994	-0.111107	+	Discard	10	10	54.1	20.9	88.195	2.01093	A0A024R4T4;P61081	NEDD8-conjugating enzyme Ubc12	UBE2M
-0.0219362	-0.0219802	-0.216501	-0.183638	-0.111014		Discard	5	5	20.8	35.215	31.917	0.914562	Q15800;D6RDP9;D6R952	Methylsterol monooxygenase 1	MSMO1
-0.188003	-0.195897	-0.0276602	-0.0312973	-0.110714		Discard	24	24	45.8	65.702	273.28	1.00218	A0A087WUB9;Q8WYA6	Beta-catenin-like protein 1	CTNNBL1
-0.107477	-0.558665	0.592158	-0.366987	-0.110243		Discard	66	1	48.3	138.8	2.7488	0.160499	Q8N5A0		EIF5B
-0.075444	-0.1786	-0.0762195	NaN	-0.110088		Discard	7	7	42.2	25.127	69.517	1.07207	Q99720;A2A3U5;Q5T1J1;B4DR71	Sigma non-opioid intracellular receptor 1	SIGMAR1;hCG_20471
-0.0525658	-0.0827592	-0.232549	-0.0718003	-0.109918		Discard	25	25	64.2	56.077	236.04	1.1166	Q96F86;H3BPN4;H3BSQ0	Enhancer of mRNA-decapping protein 3	EDC3
-0.166066	-0.0813696	-0.0821329	NaN	-0.109856		Discard	8	8	46.4	22.574	111.04	1.22434	Q9NP77;B4DMK6	RNA polymerase II subunit A C-terminal domain phosphatase SSU72	SSU72
NaN	-0.147697	-0.179074	-0.00254139	-0.109771		Discard	5	5	20.1	40.594	11.718	0.742395	Q15906;B4DMP5	Vacuolar protein sorting-associated protein 72 homolog	VPS72
-0.157319	-0.111446	-0.137918	-0.0322411	-0.109731	+	Discard	6	6	27.5	34.83	34.227	1.55045	Q9NWX6;Q9H8R6;B4E366	Probable tRNA(His) guanylyltransferase	THG1L
-0.253292	-0.140937	-0.00254139	-0.0403782	-0.109287		Discard	15	12	57.6	39.318	160.85	0.832753	Q6FI23;P46734;C7DUW4;Q6FHG1;Q53EZ9	Dual specificity mitogen-activated protein kinase kinase 3	MAP2K3
-0.0780154	-0.116442	-0.148833	-0.0938021	-0.109273	+	Discard	104	81	57.3	217.1	323.31	2.2426	F5GWX5;A0A0C4DGG9;Q14839;B3KY63	Chromodomain-helicase-DNA-binding protein 4	CHD4
0.0382958	NaN	-0.207311	-0.15822	-0.109078		Discard	14	14	55.3	39.648	69.647	0.547851	Q96EE3;K7ELV2;K7EP88;K7ENI5	Nucleoporin SEH1	SEH1L
0.0267293	-0.144664	-0.324148	0.0060466	-0.109009		Discard	23	23	32	105.67	116.12	0.565071	A0A024R169;Q9NXF1;B4DQR0	Testis-expressed sequence 10 protein	TEX10
NaN	0.0363276	-0.329395	-0.0337763	-0.108948		Discard	3	3	12.2	33.991	4.6419	0.363002	Q63HM1	Kynurenine formamidase	AFMID
-0.094495	-0.105644	-0.136712	-0.0986137	-0.108866	+	Discard	56	56	68.9	62.639	323.31	2.83737	V9HW72;A8K690;P31948	Stress-induced-phosphoprotein 1	HEL-S-94n;STIP1
-0.0817512	-0.0932171	-0.181706	-0.0785332	-0.108802	+	Discard	13	13	60.8	32.789	112.43	1.67281	Q13868;A3KFL2;B3KQW2;A3KFL5	Exosome complex component RRP4	EXOSC2
0.35321	-0.307644	-0.351314	-0.129324	-0.108768		Discard	9	9	38	44.753	73.431	0.26088	A0A024R0L2;Q96F63	Coiled-coil domain-containing protein 97	MGC20255;CCDC97
-0.145238	-0.0879327	-0.113536	-0.0882547	-0.10874	+	Discard	8	1	60.5	15.911	223.6	2.39237	Q96C90	Protein phosphatase 1 regulatory subunit 14B	PPP1R14B
-0.0634242	-0.121926	-0.126848	-0.121879	-0.108519	+	Discard	17	1	67.4	36.014	174.02	2.2575	Q6IBP2;P30519;B3KSE0;A0A087WT44;Q53HF1;I3L159;I3L1F5	Heme oxygenase 2	HMOX2
-0.101505	-0.0423231	-0.130492	-0.159154	-0.108369	+	Discard	30	1	83.3	26.805	323.31	1.64667	B2RDE8
-0.0982893	-0.102155	-0.119197	-0.112802	-0.108111	+	Discard	85	11	64.5	146.34	323.31	3.71664	Q59G75;P41252;A0A0A0MSX9;J3KR24;Q7Z3U5;Q6P0M4;B4DVX2	Isoleucine--tRNA ligase, cytoplasmic	IARS;DKFZp686L0869
-0.0509656	-0.255167	-0.0813237	-0.0449551	-0.108103		Discard	17	17	77.2	36.588	139.21	0.929182	P61964	WD repeat-containing protein 5	WDR5
-0.0663367	-0.0824384	-0.126848	-0.155277	-0.107725	+	Discard	19	1	56.4	45.31	323.31	1.87976	E7EU96;Q5U5J2;P68400;Q2I0Y7;B5BUH5;Q8NEV1	Casein kinase II subunit alpha;Casein kinase II subunit alpha 3	CSNK2A1;CSNK2A3
-0.111352	-0.27228	-0.0616765	0.0144981	-0.107703		Discard	4	4	10	47.708	52.848	0.759746	B2RDK5;A8K333;Q8IYB5;B4E0I1;A0A087X1X9	Stromal membrane-associated protein 1	SMAP1
-0.16869	-0.221842	0.067501	NaN	-0.107677		Discard	4	4	35	19.76	15.111	0.456423	A0A024QZZ6;Q96NT0;B8ZZ99;F8WCZ3	Coiled-coil domain-containing protein 115	MGC12981;CCDC115
-0.133495	-0.0746537	-0.144441	-0.0778326	-0.107606	+	Discard	24	9	71.4	34.864	192.63	2.01108	Q53FW2;P60891;B1ALA9	Ribose-phosphate pyrophosphokinase 1	PRPS1
-0.0912178	-0.199885	-0.0253679	-0.113645	-0.107529		Discard	16	3	61.7	33.488	35.758	1.23348	Q5VXV3;Q01105;A0A0C4DFV9	Protein SET	SET
-0.122491	-0.137172	-0.0457888	-0.124582	-0.107508	+	Discard	29	29	75.9	43.786	323.31	1.85074	A0A024RB85;Q9UQ80;A8K6Y1;Q6PIN5;Q05D08;F8VR77	Proliferation-associated protein 2G4	PA2G4
-0.10214	-0.128661	-0.114472	-0.0840585	-0.107333	+	Discard	42	36	90.7	39.42	323.31	2.8327	V9HWN7;P04075;J3KPS3;H3BQN4;A0A0M4FNU3;H3BPS8	Fructose-bisphosphate aldolase;Fructose-bisphosphate aldolase A	HEL-S-87p;ALDOA
-1.07376	0.227495	0.135666	0.281787	-0.107202		Discard	20	20	39.1	80.058	64.493	0.11792	P05165;B2RDE0;A0A1B0GU58;A0A1B0GWI4;A0A1B0GUX9	Propionyl-CoA carboxylase alpha chain, mitochondrial	PCCA
-0.209979	-0.321243	-0.263577	0.366924	-0.106969		Discard	10	10	20	81.386	32.178	0.259113	B2R7M0;A8K822;A0A024RCS3;B4E1C1;Q9UER7;Q53F85;Q59FG7	Death domain-associated protein 6	DAXX
-0.0969617	-0.125966	-0.0841809	-0.120059	-0.106792	+	Discard	18	18	90.6	19.608	323.31	2.78198	P07741;H3BQB1;H3BQZ9;H3BQF1	Adenine phosphoribosyltransferase	APRT
-0.0863695	-0.13435	-0.10953	-0.09562	-0.106467	+	Discard	12	6	74.6	14.839	212.49	2.69666	B2R4W8;P62244;I3L3P7;A8K7H3;I3L246	40S ribosomal protein S15a	hCG_1994130;RPS15A
0.0363276	0.0611541	0.12618	-0.649322	-0.106415		Discard	47	0	55.8	107.23	88.128	0.222039	A0A0A7E7X3;A0A075BSP6;A0A075BW43		ERAP1
0.0333701	-0.0995718	-0.155598	-0.20312	-0.10623		Discard	6	6	32.3	23.661	61.95	0.888616	X6R700;Q9Y3Y2;A0A087X1B7	Chromatin target of PRMT1 protein	CHTOP
-0.0110645	-0.157045	-0.193981	-0.0628063	-0.106224		Discard	11	3	43.7	41.667	312.28	1.06681	A0A087X105;A0A087WZW4;A0A087X1W8;A0A0A0MTJ8;A0A087WZR6;X5D8W0;X5DQS5;X5DQR8;X5DNF2;X5D7A8;Q9BY67	Cell adhesion molecule 1	CADM1
-0.0640877	-0.108923	-0.108301	-0.142767	-0.10602	+	Discard	19	18	57.4	40.746	111.59	2.1448	P55039;A8MZF9;Q59FW9	Developmentally-regulated GTP-binding protein 2	DRG2
-0.139474	-0.121455	-0.0624899	-0.0992781	-0.105674	+	Discard	18	9	45.7	55.364	83.47	2.10717	Q92769;B3KUJ5	Histone deacetylase 2;Histone deacetylase	HDAC2
-0.282807	-0.0426499	-0.158784	0.0633648	-0.105219		Discard	15	15	39.7	59.488	151.06	0.596701	A0A0S2Z5K3;A0A0S2Z5R3;Q9NPI6;Q3LIB4;A0A0S2Z5I2	mRNA-decapping enzyme 1A	DCP1A;Nbla00360
0.0216219	-0.0177384	-0.180103	-0.244207	-0.105107		Discard	9	9	39.9	45.816	117.61	0.704623	Q8NCF5	NFATC2-interacting protein	NFATC2IP
-0.113302	-0.136759	-0.0671224	-0.102682	-0.104966	+	Discard	4	1	40.8	16.687	153.46	2.26596	A0A024RDH2;A0A087WY85;P61077;D6RFM0;D6RAH7;H9KV45;D6RAW0;D6RA11	Ubiquitin-conjugating enzyme E2 D3	UBE2D3;UBE2D2
-0.421728	-0.190816	0.297837	NaN	-0.104902		Discard	17	17	35.4	63.62	105.47	0.173989	Q86W50;B7Z3X7	Methyltransferase-like protein 16;Methyltransferase-like protein	METTL16
-0.112147	-0.0742284	-0.0952809	-0.137918	-0.104894	+	Discard	24	24	81.3	32.66	323.31	2.35625	V9HWB5;Q15181;Q5SQT6	Inorganic pyrophosphatase	HEL-S-66p;PPA1
-0.135903	-0.0741525	-0.176675	-0.0322559	-0.104746	+	Discard	11	11	64.9	23.015	65.201	1.329	P41236;E7EMN6;G1AUC5;Q6NXS1	Protein phosphatase inhibitor 2;Protein phosphatase inhibitor 2-like protein 3	PPP1R2;PPP1R2P3
-0.129655	-0.0786551	-0.147745	-0.0625351	-0.104648	+	Discard	11	11	84.5	17.605	85.421	1.85074	C9J0K6;P30626;B4DHQ6	Sorcin	SRI
-0.104837	-0.113302	-0.207861	0.00748262	-0.104629		Discard	13	13	59.3	25.37	52.894	1.00828	Q8WV74	Nucleoside diphosphate-linked moiety X motif 8, mitochondrial	NUDT8
0.382833	-0.478768	-0.323751	0.00187425	-0.104453		Discard	10	8	16.9	94.474	14.551	0.206064	B3KPP7;A8K140;A0A024R438;Q7Z3C6;B4DYN3	Autophagy-related protein 9A	ATG9A
-0.0225662	-0.0961287	-0.180495	-0.117365	-0.104139	+	Discard	15	15	38.9	59.593	97.467	1.30626	Q15554	Telomeric repeat-binding factor 2	TERF2
-0.0146599	-0.272541	0.0130691	-0.142194	-0.104082		Discard	13	13	38.4	36.039	101.27	0.676754	A8K2I7;A0A024R7I0;O14908;A0A024R7I1;K7EM11	PDZ domain-containing protein GIPC1	GIPC1
-0.112693	-0.116551	-0.100453	-0.0859254	-0.103906	+	Discard	79	79	64.3	141.44	323.31	3.1956	A0A024R4E5;Q00341;B2R5V9;H0Y394;B4DKR8;Q6ZS03;Q96CF6	Vigilin	HDLBP
-0.117365	-0.102868	-0.142974	-0.0519972	-0.103801	+	Discard	34	34	53	78.823	260.18	1.90911	Q96CV8;P52888;Q9BW75;K7EP46;B4DU96	Thimet oligopeptidase	THOP1
-0.151234	-0.164626	-0.0729076	-0.026352	-0.10378		Discard	15	15	67.1	33.24	323.31	1.29519	B4DMT5;B3KSH1;O00303;B4DEW9	Eukaryotic translation initiation factor 3 subunit F	EIF3F
0.0261627	-0.300679	-0.11076	-0.0288961	-0.103543		Discard	6	6	76.6	7.7059	30.797	0.613869	Q9NPE3	H/ACA ribonucleoprotein complex subunit 3	NOP10
-0.104356	-0.161718	-0.092494	-0.0552465	-0.103454	+	Discard	17	16	40	65.26	181.27	1.73685	Q8WXI9;A0A0U1RRM1;B3KSZ4;A0A0U1RR30	Transcriptional repressor p66-beta	GATAD2B
-0.14527	-0.109328	-0.0656421	-0.0935557	-0.103449	+	Discard	16	14	54.9	24.146	67.431	2.07848	A0A024R2Q4;P61313;E7EQV9;E7ENU7;B4DLP4;E7EX53	Ribosomal protein L15;60S ribosomal protein L15	RPL15
-0.0245752	-0.0941408	-0.147554	-0.147042	-0.103328	+	Discard	14	14	41.8	46.649	185.58	1.41988	A0A024R1S7;Q969G3;B4DGM3;J3QKS7;K7EMQ8;H7C048	SWI/SNF-related matrix-associated actin-dependent regulator of chromatin subfamily E member 1	SMARCE1
-0.0229619	0.921436	-1.35624	0.0468402	-0.10273		Discard	5	5	39.6	12.629	9.5637	0.0752293	A4D1T3;Q3KRB4;Q9Y291;C9JBY7	28S ribosomal protein S33, mitochondrial	MRPS33
0.102322	-0.140539	-0.17197	-0.19861	-0.102199		Discard	10	1	56.2	27.125	83.409	0.62671	Q96GX9	Methylthioribulose-1-phosphate dehydratase	APIP
-0.16537	0.0159258	-0.0510254	-0.203452	-0.10098		Discard	13	13	23.8	93.569	62.791	0.852984	Q9Y5T5;B4DUS4	Ubiquitin carboxyl-terminal hydrolase 16	USP16
-0.0950805	-0.110184	-0.0668806	-0.13095	-0.100774	+	Discard	52	44	85	53.651	323.31	2.30486	V9HWE1;P08670;B0YJC4;Q53HU8;B3KRK8	Vimentin	HEL113;VIM
-0.111118	0.0207689	0.0136409	-0.326353	-0.100765		Discard	15	15	79.1	21.452	75.464	0.519776	B0YJ76;P00374;A0A024RAQ3;B4DM58	Dihydrofolate reductase	DYR;DHFR
-0.123481	-0.105535	-0.0862776	-0.0861245	-0.100355	+	Discard	72	45	77.2	84.659	323.31	2.81724	K9JA46;P07900;Q2VPJ6;Q8TBA7;Q86U12;O75322;Q96HX7	Heat shock protein HSP 90-alpha	EL52;HSP90AA1
-0.10372	-0.111867	-0.10925	-0.076402	-0.10031	+	Discard	24	0	78.1	32.642	284.81	2.93761	Q32Q12;J3KPD9;E7ERL0	Nucleoside diphosphate kinase	NME1-NME2;NME2;NME1
-0.100113	-0.108254	-0.0790969	-0.113645	-0.100277	+	Discard	13	3	51	17.244	36.339	3.02861	Q6IBH6;P61254;J3QRI7;J3QQQ9;J3QQV1;J3KTJ8;J3QRC4;A0A024RBF6	60S ribosomal protein L26	RPL26;hCG_26523
-0.122397	-0.107539	-0.103922	-0.0662008	-0.100015	+	Discard	9	9	76.4	13.941	159.65	2.44554	A0A140VJY7;Q9BRA2;I3L2R6	Thioredoxin domain-containing protein 17	TXNDC17
-0.144074	-0.0860326	-0.0757176	-0.0941563	-0.0999952	+	Discard	21	1	42.2	83.507	230.27	2.1484	H0YKT5;H0YKN8;H0YL70;Q04726;A0A0D9SES8;F5H7D6;H0YNT2;Q6PRX2;B3KUA2;H0YNI7;B3KM67;B4E2W3;H0YLI3	Transducin-like enhancer protein 3	TLE3
-0.0554113	-0.0531045	0.0224743	-0.3138	-0.0999603		Discard	26	26	29	143.16	81.156	0.573135	Q15047;E9PRF4;E9PQM8	Histone-lysine N-methyltransferase SETDB1	SETDB1
-0.183163	-0.123041	-0.0974711	0.00475299	-0.0997305		Discard	15	15	31.2	83.515	25.122	1.07415	F8WAJ0;B4DYZ1;Q9H8H2	Probable ATP-dependent RNA helicase DDX31	DDX31
-0.132214	-0.185753	-0.0372659	-0.0433188	-0.099638		Discard	51	1	39.6	208.73	14.323	1.15718	P51610	Host cell factor 1;HCF N-terminal chain 1;HCF N-terminal chain 2;HCF N-terminal chain 3;HCF N-terminal chain 4;HCF N-terminal chain 5;HCF N-terminal chain 6;HCF C-terminal chain 1;HCF C-terminal chain 2;HCF C-terminal chain 3;HCF C-terminal chain 4;HCF C-terminal chain 5;HCF C-terminal chain 6	HCFC1
-0.0691642	-0.0811253	-0.126392	-0.121565	-0.0995615	+	Discard	7	7	32.7	32.64	39.234	2.21261	H3BRL3;O14562;B3KW52;H3BUM8	Ubiquitin domain-containing protein UBFD1	UBFD1
0.194844	-0.204931	0.013355	-0.401425	-0.0995395		Discard	4	4	15.3	39.002	5.5658	0.302362	Q96JZ2;K7ES08;A0A087X0V9;Q96AS3	Hematopoietic SH2 domain-containing protein	HSH2D
-0.248931	0.0190613	-0.0679993	NaN	-0.0992895		Discard	9	9	66.7	21.097	38.649	0.47447	A0A024RAS8;Q9NRV9;F5GWX2	Heme-binding protein 1	HEBP1
-0.258598	-0.279371	0.123534	0.0173518	-0.0992709		Discard	6	6	10	95.361	12.523	0.402466	B5MCW3;A8K1N6;Q9H0E9;B4DEG9;H7C128;H7C179;B4DN43;H7C127;B2R5V7;B4DSD6	Bromodomain-containing protein 8	BRD8
-0.119244	-0.0880707	-0.0902499	NaN	-0.0991882	+	Discard	9	9	42	24.211	60.673	1.99542	Q9BYN8	28S ribosomal protein S26, mitochondrial	MRPS26
-0.526307	0.121148	0.195474	-0.185589	-0.0988185		Discard	13	6	19.9	89.965	32.826	0.228652	Q59H39;P51692;Q8WW55;K7EK35;Q59GY7;Q8WWS9;P42229	Signal transducer and activator of transcription;Signal transducer and activator of transcription 5B;Signal transducer and activator of transcription 5A	STAT5B;STAT5A
0.0448837	-0.12268	-0.212718	-0.102047	-0.0981403		Discard	8	8	34	25.733	25.161	0.786977	V9GZ56;Q9Y4Z0;U3KQS7;U3KQK1;M0QXB0	U6 snRNA-associated Sm-like protein LSm4	LSM4
0.0177795	-0.0829884	-0.216703	-0.110122	-0.0980083		Discard	30	30	50	77.703	183.81	0.870144	Q6NUN2;A3F769;O15226;A3F768;A2I829	NF-kappa-B-repressing factor	NKRF;NRF
-0.0190681	-0.156354	-0.143564	-0.07268	-0.0979165		Discard	10	10	50.4	28.97	33.554	1.25692	O95721;C9JAF7	Synaptosomal-associated protein 29;Synaptosomal-associated protein	SNAP29
-0.121989	-0.0901424	-0.0451486	-0.134287	-0.0978917	+	Discard	56	56	47	162.9	323.31	1.79394	A0A024R862;A0A024R8A2;A0A024R875;Q14C86;F8W9S7;C9IZ08;B4DK42;B4DGD8;H0Y7I9	GTPase-activating protein and VPS9 domain-containing protein 1	GAPVD1
-0.0723311	-0.082805	-0.171823	-0.0642386	-0.0977995	+	Discard	7	7	34	28.194	51.363	1.52905	B2RCM6;Q96S44	TP53-regulating kinase	TP53RK
-0.0902039	-0.112381	-0.0839056	-0.104434	-0.0977311	+	Discard	6	6	83.7	10.135	91.423	3.19431	Q9BWJ5	Splicing factor 3B subunit 5	SF3B5
-0.0444342	-0.125242	-0.0780458	-0.14315	-0.097718	+	Discard	10	1	60	23.671	2.4283	1.64976	P82979;F8VZQ9	SAP domain-containing ribonucleoprotein	SARNP
-0.146835	0.063641	-0.189203	-0.1181	-0.0976244		Discard	18	18	51.1	57.002	101.88	0.749674	A0A024R2F4;Q9BV44;H7C3J3	THUMP domain-containing protein 3	THUMPD3
-0.10231	-0.0509806	-0.221606	-0.0153304	-0.0975569		Discard	3	3	42.7	8.5676	14.557	0.924845	G8JLQ3;P78537	Biogenesis of lysosome-related organelles complex 1 subunit 1	BLOC1S1
-0.135016	0.00129789	0.072586	-0.328199	-0.0973328		Discard	13	12	17.9	111.58	67.69	0.455568	Q9UGR2;A0A024R1N2	Zinc finger CCCH domain-containing protein 7B	ZC3H7B
-0.133891	-0.0785332	-0.109654	-0.0662159	-0.0970737	+	Discard	18	18	46.5	61.494	115.35	2.10115	Q13573;Q6I9S2;B7Z9X2;B4DY36;A0A024R6E3;G3V3A4;B4DEG7;G3V4X8;Q9ULA6;Q6P151;Q0D2M5	SNW domain-containing protein 1	SNW1
-0.0934634	-0.127069	-0.0891292	-0.0782743	-0.0969839	+	Discard	16	3	68	31.441	180.26	2.56811	Q6FGR6;P19387	DNA-directed RNA polymerase II subunit RPB3	POLR2C
-0.140221	-0.127573	-0.00743459	-0.111555	-0.096696	+	Discard	11	2	30.2	59.075	163.07	1.30305	H0YHG0;Q567R9		CIP29
-0.0689978	-0.0522665	-0.168479	NaN	-0.0965812		Discard	6	6	60.1	14.924	58.338	0.932417	H3BM67;H3BUP2;H3BUN4;Q5TZN6;O60936	Nucleolar protein 3	NOL3
-0.00311961	0.0110662	-0.308305	-0.0856651	-0.0965059		Discard	6	6	23.7	47.34	24.413	0.549893	Q6GMV2;B4DX46;C9IYN9;B4DUT1	SET and MYND domain-containing protein 5	SMYD5
-0.105473	-0.105023	-0.18728	0.0119249	-0.0964629		Discard	3	3	44.8	7.0041	9.8523	1.00026	A0A024R9G0;P53803	DNA-directed RNA polymerases I, II, and III subunit RPABC4	POLR2K
-0.122633	-0.0320789	-0.134968	-0.0960363	-0.096429	+	Discard	55	55	63.6	128.98	323.31	1.60964	Q8WUM0;B4E206;A0A024R3R6;B4E3T7	Nuclear pore complex protein Nup133	NUP133
-0.0666087	-0.121612	-0.148337	-0.0476665	-0.096056	+	Discard	6	6	24.8	29.854	13.037	1.58013	B3KXN9;Q96SZ5	2-aminoethanethiol dioxygenase	ADO
-0.120326	-0.132357	-0.0423825	-0.088807	-0.0959679	+	Discard	20	20	45.5	59.152	201.99	1.75896	A0A024R9B5;Q15291;B4DMM7;B4DLF8	Retinoblastoma-binding protein 5	RBBP5
-0.235042	-0.14315	-0.170865	0.16633	-0.0956818		Discard	9	9	35.6	33.886	77.356	0.43997	Q9BY42;B2RB99;B4DXL5;A0A0A0MQR2;A2A2L5;A2A2L6	Protein RTF2 homolog	RTFDC1
-0.0619476	-0.179531	-0.0807743	-0.0598107	-0.0955159	+	Discard	24	24	45.1	55.873	320.38	1.36029	Q96A33;A0A087WYW6	Coiled-coil domain-containing protein 47	CCDC47
-0.0897892	-0.0917097	-0.093171	-0.106622	-0.095323	+	Discard	29	15	74.6	36.638	323.31	3.84721	Q5U077;P07195;A8MW50;C9J7H8	L-lactate dehydrogenase;L-lactate dehydrogenase B chain	LDHB
-0.0585031	-0.0910181	-0.0739247	-0.157174	-0.0951549	+	Discard	11	5	20.2	58.264	46.941	1.65761	Q58FF6	Putative heat shock protein HSP 90-beta 4	HSP90AB4P
-0.0359637	-0.148433	-0.117678	-0.0781981	-0.0950681	+	Discard	11	11	32.6	40.161	86.484	1.52352	B4E0U6;A0A140VKA6;P50502;Q0IJ56;Q1XBU6;B7ZA40;H7C3I1;Q3KNR6;Q8NFI4;Q8IZP2;F6VDH7	Hsc70-interacting protein;Putative protein FAM10A5;Putative protein FAM10A4	ST13;ST13P5;ST13P4
-0.270295	-0.0646911	-0.0618874	0.016639	-0.0950586		Discard	11	11	34.8	58.62	56.822	0.659154	F8VV52;B3KTL6;A0A024RBD8;Q9NZN8;B2RDX7	CCR4-NOT transcription complex subunit 2	CNOT2
-0.190569	0.00446549	-0.0566712	-0.136204	-0.0947448		Discard	35	9	30.7	173.05	167.39	0.939909	O94913;E9PKN0	Pre-mRNA cleavage complex 2 protein Pcf11	PCF11
-0.132752	-0.0889297	-0.0762195	-0.0809422	-0.0947108	+	Discard	7	7	33.3	13.293	19.07	2.27752	A0A024RDH8;P49207	60S ribosomal protein L34	RPL34
-0.124739	-0.046474	-0.112912	NaN	-0.0947082		Discard	11	2	58.8	25.079	146.45	1.22018	Q9H8S9	MOB kinase activator 1A	MOB1A
-0.117693	-0.0818123	-0.101598	-0.0773759	-0.0946199	+	Discard	63	63	74.1	91.008	323.31	2.69112	B2R7C5;A0A0S2Z4T1;P25205;Q53HJ4;A0A0S2Z492;J3KQ69;Q8NHX6;B4DUQ9;B4DS46	DNA helicase;DNA replication licensing factor MCM3	MCM3;HCC5
-0.242089	-0.0647666	0.0648829	-0.13603	-0.0945007		Discard	41	41	42.3	148.53	204.95	0.622236	P19174;Q4LE43;B4DMA3	1-phosphatidylinositol 4,5-bisphosphate phosphodiesterase gamma-1;Phosphoinositide phospholipase C	PLCG1;PLCG1 variant protein
-0.0937558	-0.157914	-0.0688464	-0.0562512	-0.0941919	+	Discard	41	2	60.6	82.422	323.31	1.59839	D3DUZ3		IFI16
-0.119871	-0.153414	-0.00831944	-0.0950189	-0.0941559		Discard	13	13	41.8	48.455	102.49	1.25148	A0A140VK19;A0A024R5Q4;P50440	Glycine amidinotransferase, mitochondrial	GATM
-0.0910641	-0.118523	-0.0728773	NaN	-0.0941549	+	Discard	18	18	82.3	21.863	323.31	1.71483	Q53Z07;P32969;D6RAN4;H0Y9V9;E7ESE0;B4E1M5;B4DLV8	60S ribosomal protein L9	RPL9
-0.0746385	-0.100886	-0.119025	-0.0819955	-0.0941362	+	Discard	5	5	42.2	11.845	319.81	2.59912	P62310;B2R5H5	U6 snRNA-associated Sm-like protein LSm3	LSM3
-0.114816	-0.0758849	-0.121628	-0.0637258	-0.0940137	+	Discard	10	10	43.1	21.634	201.57	2.14831	A0A024QZD1;J3QQ67;Q07020;G3V203;Q0QEW2;H0YHA7;F8VYV2;F8VUA6;B4DDY5;A0A075B7A0	60S ribosomal protein L18	RPL18
-0.0935557	-0.0196968	-0.051743	-0.210529	-0.0938812		Discard	12	12	43.1	41.238	43.137	0.958978	Q53F51;O43427;E9PSD3;H0YCE7	Acidic fibroblast growth factor intracellular-binding protein	FIBP
0.067914	0.0724488	0.121015	-0.636706	-0.0938318		Discard	19	19	80.7	23.489	323.31	0.193403	A0A158RFU6;P51149;B4DPH9;C9J8S3;C9J4V0;C9J592;C9IZZ0	Ras-related protein Rab-7a	RAB7A
-0.110885	-0.0484719	-0.0771628	-0.137378	-0.0934743	+	Discard	26	26	66.9	44.259	204.14	1.76802	Q9NYB0	Telomeric repeat-binding factor 2-interacting protein 1	TERF2IP
-0.0929555	-0.0958975	-0.0913101	NaN	-0.0933877	+	Discard	12	2	50.5	22.975	185.38	3.68535	X1WI28;X5D2T3;P27635	60S ribosomal protein L10	RPL10
-0.0449253	-0.0769041	-0.131029	-0.120122	-0.093245	+	Discard	103	103	28.9	510.08	254.11	1.73588	O75592	E3 ubiquitin-protein ligase MYCBP2	MYCBP2
-0.0967149	-0.0940638	-0.0494719	-0.13016	-0.0926027	+	Discard	18	1	46.3	53.371	149.69	1.94726	C9JFE4;Q13098;B4DND6	COP9 signalosome complex subunit 1	GPS1
-0.146947	-0.11076	-0.209678	0.0978804	-0.0923761		Discard	43	43	47.2	152.75	251.59	0.585551	Q9BWH6;A8K2F9;H3BRE8	RNA polymerase II-associated protein 1	RPAP1
-0.118633	-0.128503	-0.0705575	-0.0511899	-0.0922209	+	Discard	6	2	32.3	18.006	14.331	1.80049	X6R5Z6;Q5JTJ3	Cytochrome c oxidase assembly factor 6 homolog	COA6
-0.0856957	-0.12031	-0.0558762	-0.105923	-0.0919513	+	Discard	9	9	34	27.951	139.3	2.14709	A6QKW0;A0A024R9W7;P57088;D6RAA6	Transmembrane protein 33	SHINC3;TMEM33
-0.101676	-0.100917	-0.0727407	NaN	-0.0917778	+	Discard	11	11	48.2	26.132	35.58	1.97505	Q12981	Vesicle transport protein SEC20	BNIP1
-0.040037	-0.0458782	-0.158751	-0.122036	-0.0916756		Discard	18	17	65.9	37.567	135.22	1.2891	A0A024R138;P21695;B2R6C0	Glycerol-3-phosphate dehydrogenase [NAD(+)];Glycerol-3-phosphate dehydrogenase [NAD(+)], cytoplasmic	GPD1
-0.0877488	-0.066231	-0.0971006	-0.115488	-0.0916421	+	Discard	31	14	85.7	39.455	323.31	2.53059	A0A024QZ64;P09972;B7Z1Y2;B7Z3K9;B7Z1N6;A8MVZ9;B7Z3K7	Fructose-bisphosphate aldolase;Fructose-bisphosphate aldolase C	ALDOC
-0.100237	-0.0853436	-0.0863542	-0.0945413	-0.0916189	+	Discard	302	302	67.4	469.08	323.31	3.89987	P78527	DNA-dependent protein kinase catalytic subunit	PRKDC
-0.128535	-0.0758545	-0.0232258	-0.138823	-0.0916095	+	Discard	11	11	48.5	31.874	192.44	1.38429	B2RDZ9;A0A024R2P7;Q15024;B4DIU0	Exosome complex component RRP42	EXOSC7
-0.164044	-0.0542126	-0.049039	-0.0988609	-0.091539	+	Discard	3	1	5.3	41.46	3.6324	1.3839	Q58FF4		HSP90Bf
-0.0939407	-0.0531793	-0.0693762	-0.147921	-0.0911043	+	Discard	23	23	71.6	41.9	323.31	1.66205	Q15738;C9JDR0	Sterol-4-alpha-carboxylate 3-dehydrogenase, decarboxylating	NSDHL
-0.0588035	-0.0957587	-0.070815	-0.138807	-0.091046	+	Discard	13	13	34.5	51.342	51.445	1.8477	B4DYZ7;A0A024R5M8;Q15054;B7ZAQ5;Q05BV7;Q569I8	DNA polymerase delta subunit 3	POLD3
-0.145781	-0.0425608	-0.122177	-0.0531344	-0.0909133	+	Discard	8	8	51.5	26.624	44.475	1.42743	Q9P013;A0A024R3C8	Spliceosome-associated protein CWC15 homolog	CWC15;HSPC148
0.0265876	-0.102868	-0.113895	-0.170361	-0.0901341		Discard	16	16	62.2	32.805	198.85	0.924656	A0A024R811;Q53H82	Beta-lactamase-like protein 2	LACTB2
-0.105923	-0.100036	-0.10036	-0.0534039	-0.0899308	+	Discard	17	11	79.6	32.668	323.31	2.28208	P46926;A8K3S1;D6R9P4;D6RAY7;D6RFF8;B3KMV2;D6RB13	Glucosamine-6-phosphate isomerase 1;Glucosamine-6-phosphate isomerase	GNPDA1
-0.10715	-0.0618724	-0.120326	-0.070103	-0.0898629	+	Discard	18	16	57.1	26.697	187.98	2.10296	A0A024QZ77;Q96C19;H0Y4Y4	EF-hand domain-containing protein D2	EFHD2
-0.117333	-0.117208	-0.0217311	-0.101846	-0.0895297	+	Discard	9	9	89.5	9.7251	188.26	1.52729	P62306;A0A0B4J254;F8W0W6	Small nuclear ribonucleoprotein F	SNRPF
-0.013407	-0.541492	0.0807941	0.116498	-0.0894018		Discard	5	5	19.1	38.918	12.403	0.221548	Q5TEU4;B3KR61	NADH dehydrogenase [ubiquinone] 1 alpha subcomplex assembly factor 5	NDUFAF5
-0.110526	-0.0124318	-0.126659	-0.107912	-0.0893824	+	Discard	41	3	53.1	109	323.31	1.38474	Q9Y2L1;G3V1J5;Q49AG4;A0A024R643;F2Z2C0	Exosome complex exonuclease RRP44	DIS3;KIAA1008
-0.0868291	-0.120984	0.0180643	-0.167475	-0.0893059		Discard	64	64	43.9	208.7	305.89	0.965046	Q14690;B4DH82	Protein RRP5 homolog	PDCD11
-0.0549917	-0.254943	-0.0280721	-0.0184396	-0.0891117		Discard	4	4	41	19.204	10.456	0.680586	Q5SXM8;Q5SXM7	DNL-type zinc finger protein	DNLZ
-0.315792	NaN	-0.00845004	0.0575542	-0.0888958		Discard	5	5	26.8	32.146	6.5423	0.283585	Q8N3Z3;F8WBY6;C9J8V5;Q9P025;A0A087WUP3	GTP-binding protein 8	GTPBP8
-0.117318	-0.051459	-0.111493	-0.0750185	-0.088822	+	Discard	63	63	42.4	211.33	323.31	1.97059	Q14997;G1UI18	Proteasome activator complex subunit 4	PSME4
-0.113255	-0.106141	-0.0701939	-0.0652495	-0.0887097	+	Discard	29	24	70.3	46.871	236.21	2.2655	A0A024R8W0;P38919	Eukaryotic initiation factor 4A-III;Eukaryotic initiation factor 4A-III, N-terminally processed	DDX48;EIF4A3
-0.118398	-0.0819497	-0.0840585	-0.0701939	-0.08865	+	Discard	21	21	88.6	32.251	323.31	2.47268	V9HW51;O43396;Q59G46;B2R960;K7ER96	Thioredoxin-like protein 1	HEL-S-114;TXNL1
-0.119448	-0.0997727	-0.00779714	-0.127022	-0.0885098	+	Discard	4	4	39	11.456	6.9019	1.31263	A0A024R838;Q8N0T1;A0A087WWE7	Uncharacterized protein C8orf59	hCG_20884;C8orf59
-0.121173	0.0381553	-0.0652495	-0.204383	-0.0881624		Discard	26	26	59.1	69.666	230.74	0.740821	A0A024R7C0;Q14145	Kelch-like ECH-associated protein 1	KEAP1
-0.0425014	-0.148337	-0.0515636	-0.110106	-0.088127	+	Discard	48	48	34.6	216.5	162.36	1.40948	Q9H1A4;H0Y564	Anaphase-promoting complex subunit 1	ANAPC1
-0.163333	-0.126029	-0.0764781	0.0136409	-0.0880498		Discard	12	12	32.6	63.922	107.54	0.978905	Q9UNR6;Q14534;Q5HYI4;E7EVQ6;B4DHX0;B4DX34	Squalene monooxygenase	ERG1;SQLE;DKFZp686B0215
-0.062038	-0.0960208	-0.132357	-0.0610594	-0.0878687	+	Discard	37	37	60.2	83.308	323.31	1.85864	P48449;B2R694;A0A0G2JQD0	Lanosterol synthase;Terpene cyclase/mutase family member	LSS
-0.168836	0.00762616	-0.088224	-0.10118	-0.0876536		Discard	22	21	58.7	58.489	202.42	1.02285	P14373;Q59EC6	Zinc finger protein RFP	TRIM27
-0.103674	-0.113099	-0.0459079	NaN	-0.0875602		Discard	14	14	52.5	28.134	83.88	1.27569	A0A024R8L0;J3QLS3;Q9Y2R9;J3QKW2;J3QQS1;J3KSI8	28S ribosomal protein S7, mitochondrial	MRPS7
-0.133021	-0.0927555	-0.0899428	-0.0339683	-0.0874218	+	Discard	7	7	66.4	15.345	36.284	1.63431	Q9Y3D3;A6ND22	28S ribosomal protein S16, mitochondrial	MRPS16
-0.0462804	-0.102698	-0.161605	-0.0387175	-0.0873251		Discard	15	3	78.4	31.02	323.31	1.25817	F8VY35;F5H4R6;A0A024RBB7;P55209;H0YIV4;F8W0J6;B7Z2V4;F8W020;F8VUX1;H0YH88;H0YHC3;F8VXI6;B7Z5H0;F8VVB5	Nucleosome assembly protein 1-like 1	NAP1L1
-0.120671	-0.0848692	-0.078457	-0.0649024	-0.0872248	+	Discard	50	50	62.3	85.95	323.31	2.28016	Q8TCS8	Polyribonucleotide nucleotidyltransferase 1, mitochondrial	PNPT1
0.0999011	-0.0700121	-0.24052	-0.138156	-0.0871968		Discard	4	4	30.7	21.711	60.185	0.508685	Q12962;A0A087WWP5	Transcription initiation factor TFIID subunit 10	TAF10
-0.0543773	-0.149633	-0.0152284	-0.125699	-0.0862343		Discard	6	5	25.5	27.835	264.98	1.15744	Q8WY22	BRI3-binding protein	BRI3BP
-0.163494	NaN	0.0747794	-0.169615	-0.0861099		Discard	14	1	37	38.568	25.51	0.401674	B4DZH7
-0.136601	-0.0845938	-0.0881627	-0.0327133	-0.0855176	+	Discard	12	12	43	30.18	122.51	1.561	Q16740;M0R208	ATP-dependent Clp protease proteolytic subunit, mitochondrial;ATP-dependent Clp protease proteolytic subunit	CLPP
-0.115269	-0.110822	-0.105147	-0.0106866	-0.0854814	+	Discard	14	14	45.1	44.961	136.35	1.37738	Q5W009;Q96I25;Q5W010;Q5W012	Splicing factor 45	RBM17
-0.0630625	-0.109577	-0.0972395	-0.0703604	-0.0850598	+	Discard	36	4	60.2	80.651	323.31	2.34821	Q9BYT8;A8K9T8;E9PCB6;Q9BQD0;H0YAK4	Neurolysin, mitochondrial	NLN
-0.149457	0.0506061	-0.203668	-0.0375472	-0.0850164		Discard	11	11	52.8	21.732	81.981	0.634292	Q92572;B2R4I8;F5H459	AP-3 complex subunit sigma-1	AP3S1
-0.0786398	-0.0871969	-0.0594498	-0.114582	-0.0849671	+	Discard	21	2	62.3	34.362	174.41	2.29558	A2RUM7;P46777;B3KTM6	60S ribosomal protein L5	RPL5
-0.188562	-0.0938637	-0.170053	0.113434	-0.0847612		Discard	13	8	36.1	56.012	80.994	0.511659	A0A024R073;A0A024R0F2;Q5TA45;C9IYS7;A0A087WYI0;J3QRY6;Q96HV7	Integrator complex subunit 11	CPSF3L
-0.0283663	-0.146196	-0.180348	0.0160683	-0.0847105		Discard	34	34	68.9	68.249	311.41	0.77511	A0A140VJN3;Q9H9A6	Leucine-rich repeat-containing protein 40	LRRC40
-0.0772389	0.00388999	-0.090296	-0.173791	-0.084359		Discard	8	3	53.6	20.148	51.265	0.986637	A0A0S2Z5D2;Q53G62;A0A0S2Z563;A0A0S2Z5H0;Q9Y2Q9;H7C5V3;H0YAT2;E5RGC7	28S ribosomal protein S28, mitochondrial	MRPS28
-0.094264	-0.0920172	-0.0805302	-0.0702242	-0.0842589	+	Discard	18	10	69.6	47.655	323.31	3.20456	Q09028;H0YF10	Histone-binding protein RBBP4	RBBP4
0.0751904	-0.230076	-0.0713757	-0.11048	-0.0841852		Discard	3	3	38.8	19.875	7.1283	0.563173	B4DXI6;Q96GY3	Protein lin-37 homolog	LIN37
-0.065008	-0.103472	-0.120451	-0.0476068	-0.0841345	+	Discard	63	63	57.4	133.06	323.31	1.81353	C9J2Y9;P30876;B4DHJ3;C9J4M6;B4DH29;B4DR40	DNA-directed RNA polymerase;DNA-directed RNA polymerase II subunit RPB2	POLR2B
-0.0602468	-0.000331879	-0.154345	-0.120702	-0.0839065		Discard	26	18	43.1	100.41	161.99	1.04502	A0A024R7F7;Q4LE60;B4DRY5;O14787;A0A075B780;Q05D48;B3KPC8	Transportin-2	TNPO2;TNPO2 variant protein
-0.0941408	-0.0891906	-0.0899582	-0.0614658	-0.0836889	+	Discard	23	3	68.6	17.905	323.31	2.81396	Q5RKT7;B2RDW1;P62979;Q8WYN9	Ubiquitin-40S ribosomal protein S27a;Ubiquitin;40S ribosomal protein S27a	RPS27A;HEL112
-0.119213	-0.0213944	-0.162622	-0.0301919	-0.0833552		Discard	15	13	64.5	35.08	191.23	1.02617	A0A024R625;P60510;Q5U086;H3BTA2;H3BV22	Serine/threonine-protein phosphatase;Serine/threonine-protein phosphatase 4 catalytic subunit	PPP4C
0.0381553	0.0536674	-0.311345	-0.113832	-0.0833387		Discard	18	18	34.5	89.034	48.025	0.399504	Q12788;J3KNP2;A0JLS5	Transducin beta-like protein 3	TBL3
-0.0662763	-0.105784	-0.070815	-0.0872428	-0.0825295	+	Discard	25	25	55.5	52.904	323.31	2.56691	A0A0S2Z489;O00232;A0A0S2Z476	26S proteasome non-ATPase regulatory subunit 12	PSMD12
-0.0855886	-0.0932325	-0.06868	NaN	-0.0825004	+	Discard	10	10	45	18.565	59.296	2.11677	Q6IAX2;P46778;Q59GK9;M0R181	60S ribosomal protein L21	RPL21
-0.0581274	-0.110776	-0.0932479	-0.0678481	-0.0824998	+	Discard	14	14	63.5	15.747	29.925	2.202	P46779;H0YKD8;H0YMF4;Q59F34;H0YLP6	60S ribosomal protein L28	RPL28
-0.0543174	-0.0798439	-0.0863848	-0.109281	-0.0824568	+	Discard	44	36	40.5	141.32	220.2	2.27404	Q8N3U4;B2R8Y6;Q6MZM3;Q6MZM4;Q6MZP3;Q6AI02;B4DQ46	Cohesin subunit SA-2	STAG2;DKFZp686C21148;DKFZp686P16143;DKFZp686I05169;DKFZp686P168
-0.0450444	-0.100762	-0.0840738	-0.0995563	-0.0823592	+	Discard	16	16	60.1	24.205	323.31	2.09895	Q5JR94;P62241;Q5JR95;Q9BS10	40S ribosomal protein S8	RPS8
-0.00044731	-0.248759	-0.136268	0.0561673	-0.0823267		Discard	6	6	39.2	28.809	64.89	0.499887	A8K0C2;A0A024R7L6;Q96EY5;E9PQA6;E9PLZ8	Multivesicular body subunit 12A	LOC93343;MVB12A
0.0436244	-0.0771628	-0.265986	-0.0292347	-0.0821898		Discard	26	26	51.9	73.584	199.08	0.5199	Q15397;B2RDG4	Pumilio domain-containing protein KIAA0020	KIAA0020
-0.063952	-0.0351209	-0.108923	-0.120279	-0.0820686	+	Discard	41	40	15.4	343.55	51.65	1.59224	Q6ZRS2;A0A0A0MS59;A0A0C4DFX4	Helicase SRCAP	SRCAP
0.200002	0.0992279	-0.175876	-0.450262	-0.0817269		Discard	13	13	27.1	75.711	20.384	0.210862	Q9P0U4;Q59EC8;K7EQ21	CXXC-type zinc finger protein 1	CXXC1
-0.115582	-0.160347	-0.00598518	-0.0448657	-0.0816949		Discard	13	13	48.7	34.746	108.87	1.00122	Q6FHY4;Q99747	Gamma-soluble NSF attachment protein	NAPG
-0.0258525	-0.106389	-0.0186441	-0.174296	-0.0812954		Discard	18	18	47.9	52.228	251.46	0.941607	Q92917	G patch domain and KOW motifs-containing protein	GPKOW
-0.078061	-0.124377	-0.0164974	-0.106079	-0.0812536	+	Discard	26	26	45.9	77.469	188.82	1.38599	Q53F02;Q9UKF6;G5E9W3;Q05BZ5;B4DQR2	Cleavage and polyadenylation specificity factor subunit 3	CPSF3
-0.078457	-0.114879	-0.0782895	-0.0530297	-0.0811637	+	Discard	10	10	44.5	24.265	112.24	2.10758	Q6NZ55;A8K4C8;P26373;J3QSB4	60S ribosomal protein L13	RPL13
-0.102481	-0.040304	-0.100159	NaN	-0.0809813		Discard	9	9	53.4	23.279	128.27	1.23858	Q13158;Q6LCB0	FAS-associated death domain protein	FADD
-0.0908951	-0.0809116	-0.0679237	-0.0840126	-0.0809358	+	Discard	39	39	75.8	55.52	323.31	3.33923	A0A024R718;P43490;A0A0C4DFS8	Nicotinamide phosphoribosyltransferase	PBEF1;NAMPT
-0.141748	-0.038999	-0.0465634	-0.0955274	-0.0807096	+	Discard	10	5	64.6	21.45	46.5	1.36491	A4D2P1;P63000;A4D2P2;A4D2P0;A0A024R9T5;P60763	Ras-related C3 botulinum toxin substrate 1;Ras-related C3 botulinum toxin substrate 3	RAC1;hCG_20693;RAC3
-0.0243258	-0.13603	-0.158252	-0.00410306	-0.0806777		Discard	25	25	44.7	79.304	204.88	0.887795	Q6QNY7;Q6QNY6;Q6QNY5;Q9Y223	Bifunctional UDP-N-acetylglucosamine 2-epimerase/N-acetylmannosamine kinase;UDP-N-acetylglucosamine 2-epimerase (hydrolyzing);N-acetylmannosamine kinase	GNE
-0.029058	-0.0905111	-0.0968846	-0.106079	-0.0806331	+	Discard	82	82	62	143.23	323.31	1.71703	Q14683;G8JLG1;Q6P2R1;A8K7A6;Q6MZR8	Structural maintenance of chromosomes protein 1A;Structural maintenance of chromosomes protein	SMC1A;DKFZp686L19178
-0.0936327	-0.0480989	-0.0860019	-0.094187	-0.0804801	+	Discard	14	14	45.3	25.835	323.31	2.2831	A0A024R7M8;Q96CT7;M0R2F5	Coiled-coil domain-containing protein 124	LOC115098;CCDC124
-0.0502932	-0.0778935	-0.0518626	-0.141589	-0.0804096	+	Discard	42	42	43.7	133.5	271.88	1.48466	Q6PD62;A8K6X9	RNA polymerase-associated protein CTR9 homolog	CTR9
0.142348	-0.277009	-0.157673	-0.02869	-0.080256		Discard	20	20	28	103.28	30.826	0.358887	M0QXA7;B9EGQ5;O95785;B3KR89	Protein Wiz	WIZ
-0.0634091	-0.0469657	-0.119479	-0.0901578	-0.0800029	+	Discard	37	37	52.5	118.7	323.31	1.82127	A0A024RCR6;A0A0G2JK23;P46379;A0A0G2JL47;X6REW1;A0A0G2JJM1	Large proline-rich protein BAG6	BAT3;BAG6
-0.0927709	-0.0968074	-0.0619476	-0.0675457	-0.0797679	+	Discard	60	4	76.6	109.43	323.31	2.54926	Q15029;B3KX19;Q6IBM8;Q8IXJ3;A8KAP3;B3KWY2	116 kDa U5 small nuclear ribonucleoprotein component	EFTUD2;U5-116KD;SNRP116
-0.0717396	-0.0972086	-0.0584129	-0.0914484	-0.0797024	+	Discard	34	34	73.2	48.633	323.31	2.52494	A0A140VK70;P35998;Q75L23	26S protease regulatory subunit 7	PSMC2
-0.0707998	-0.0520422	-0.209145	0.013355	-0.0796579		Discard	6	6	24.5	31.827	53.705	0.727817	A0A024R045;O60671	Cell cycle checkpoint protein RAD1	hCG_37731;RAD1
-0.00309065	-0.0704211	-0.113504	-0.131613	-0.0796574		Discard	9	9	53.7	21.494	86.74	1.16426	A0A024R4I7;Q8WZA0	Protein LZIC	LZIC
-0.0832483	-0.0756568	-0.0666238	-0.0926324	-0.0795403	+	Discard	8	8	49.2	14.257	191.17	3.13745	E4W6B6;B2R4D8;A0A024R1V4;P61353;K7ELC7;K7EQQ9	60S ribosomal protein L27	RPL27
-0.204748	0.151599	-0.183621	NaN	-0.0789236		Discard	7	2	56	21.404	19.576	0.248178	A0A024R2K3;P51965;C9J2P0;H7C061;B7Z306	Ubiquitin-conjugating enzyme E2 E1	UBE2E1
0.00360232	-0.113411	-0.0831412	-0.122162	-0.0787778		Discard	11	11	51.7	20.274	61.456	1.14831	O43617;A0A087WWM0;A6NKE1	Trafficking protein particle complex subunit 3	TRAPPC3
0.0140695	-0.0652495	-0.0823926	-0.181084	-0.0786641		Discard	10	10	40.8	33.344	37.025	0.840073	Q9HBL8;I3L543;I3L1Y8;I3L3I6	NmrA-like family domain-containing protein 1	NMRAL1
-0.114145	-0.0358897	-0.078518	-0.085956	-0.0786271	+	Discard	24	24	54.5	29.995	323.31	1.77881	P62424;Q9BY74;Q5T8U2	60S ribosomal protein L7a	RPL7A;RP-L7a
-0.0942948	-0.248776	-0.0144413	0.0437644	-0.078437		Discard	21	21	15.1	232.76	22.918	0.516719	Q96BY7	Autophagy-related protein 2 homolog B	ATG2B
-0.246036	0.25084	-0.290039	-0.0284841	-0.0784297		Discard	25	1	58.6	57.398	12.131	0.243164	A0A0J9YVP6;A0A0J9YYL3;A0A0J9YXX5;A0A0J9YXJ8;A0A0J9YVR6;E9PQ56;A0A0J9YWM1;H0YEM1;E9PN18		PUF60
-0.0641933	0.0546401	-0.125636	-0.176919	-0.078027		Discard	21	21	38.5	66.898	177.19	0.666351	Q4G0J3;D6RFF0;H0YA82	La-related protein 7	LARP7
-0.128519	-0.071209	-0.0610142	-0.0512197	-0.0779905	+	Discard	32	13	53.7	70.901	323.31	1.68853	B0QY89;Q9Y262;B4DQF6;B3KPB9;B0QY90	Eukaryotic translation initiation factor 3 subunit L	EIF3L
-0.0993862	-0.0690583	-0.0469807	-0.0946491	-0.0775186	+	Discard	20	20	12.8	248.63	23.513	2.10665	Q86VV8	Rotatin	RTTN
0.0057592	-0.0829426	-0.109328	-0.121267	-0.0769444		Discard	8	8	42.9	31.362	323.31	1.12478	Q07021;I3L3Q7;I3L3B0;A8K651	Complement component 1 Q subcomponent-binding protein, mitochondrial	C1QBP
-0.00542031	-0.174931	-0.0593446	-0.0679993	-0.0769238		Discard	27	1	53.5	63.974	164.56	0.925638	A0A024RDE8;Q96HC4;H0Y8Y3	PDZ and LIM domain protein 5	PDLIM5
-0.106793	-0.0734236	-0.0631228	-0.0640425	-0.0768455	+	Discard	42	41	52.7	95.925	323.31	2.30833	Q8NE71;Q2L6I2;Q59F96;H0YGW7;B4DNU2	ATP-binding cassette sub-family F member 1	ABCF1
-0.045223	-0.161653	-0.0134216	-0.0858948	-0.0765482		Discard	7	7	29.3	37.833	173.55	1.0149	A8K2G0;O15126;B4DP10;B4E2V7;A0A087WXB0	Secretory carrier-associated membrane protein 1	SCAMP1
-0.0966378	-0.0747297	-0.0658534	-0.0679388	-0.0762899	+	Discard	46	2	50.4	136.55	323.31	2.77395	J3KR97;Q9BTW9;I6L959	Tubulin-specific chaperone D	TBCD
-0.142449	-0.34975	NaN	0.263756	-0.0761478		Discard	15	15	30.1	74.389	86.159	0.146501	Q96IV0;A0A0C4DFP4	Peptide-N(4)-(N-acetyl-beta-glucosaminyl)asparagine amidase	NGLY1
-0.257994	0.051024	-0.0367478	-0.0605627	-0.0760701		Discard	3	3	3.5	176.56	3.747	0.484488	Q14DR2;B4DWB3;Q5KTC1;E9PGK7		TRPM2
0.0214797	-0.0646911	0.115699	-0.376583	-0.0760237		Discard	36	27	40.8	143.19	230	0.277592	O14976;Q59HA5;B4DS37	Cyclin-G-associated kinase	GAK
-0.0866606	-0.0756568	-0.0864461	-0.0544223	-0.0757965	+	Discard	7	7	99	10.403	219.19	2.67296	A4D0W0;O95777;F2Z2Y6;C9JIZ0;C9JNV3	U6 snRNA-associated Sm-like protein LSm8	LSM8
-0.148129	-0.0657175	-0.0124172	NaN	-0.0754213		Discard	11	11	76.4	24.534	190.48	0.707217	A0A0S2Z5L0;Q9BRX5;A0A0S2Z5P2;A0A0S2Z5L4	DNA replication complex GINS protein PSF3	GINS3
-0.100345	-0.0220827	-0.0916789	-0.086492	-0.0751496	+	Discard	6	5	38.2	25.72	77.347	1.60686	I3L0E3;Q8IY71;Q9Y2R5;E9PE17	28S ribosomal protein S17, mitochondrial	hCG_1984214;MRPS17
-0.145478	-0.0588636	-0.0704665	-0.0251918	-0.0749999		Discard	13	13	49.3	23.558	276.99	1.2235	Q53H34;P40429;Q5QTS3;Q9BSQ6;M0QYS1;Q8J015;Q0VGL3	60S ribosomal protein L13a	RPL13A;RPL13a
-0.105427	0.024887	NaN	-0.143612	-0.0747171		Discard	2	2	16.8	21.635	5.4935	0.551954	Q9HAF1;B1AK63	Chromatin modification-related protein MEAF6	MEAF6
-0.0706331	-0.0642989	-0.0885922	-0.075292	-0.074704	+	Discard	38	2	54.2	102.57	323.31	3.14893	E7EQN5;P98171;B7Z2C6;E9PCM6;A0A0B4J1X7	Rho GTPase-activating protein 4	ARHGAP4
-0.00153008	0.0057592	-0.0892366	-0.212651	-0.0744146		Discard	30	30	36.2	145.89	199.9	0.62017	Q9C0J8	pre-mRNA 3 end processing protein WDR33	WDR33
-0.0437352	-0.0719822	-0.200797	0.018919	-0.0743987		Discard	44	32	65.3	100.07	323.31	0.68652	P35221;B4E2G8;G3XAM7;B4DKT9;B4DU00;B3KSR8	Catenin alpha-1	CTNNA1
-0.0656722	-0.0383323	-0.10507	-0.0883928	-0.0743668	+	Discard	13	12	97.4	11.665	161.58	1.84528	A0A024RCA7;P05387	60S acidic ribosomal protein P2	RPLP2
-0.0491733	-0.0955583	-0.12089	-0.0315185	-0.0742851	+	Discard	22	1	58.5	57.557	319.81	1.43734	Q9UI10;E7ERK9	Translation initiation factor eIF-2B subunit delta	EIF2B4
-0.0932941	-0.159154	-0.0452676	0.00144204	-0.0740684		Discard	23	22	65.1	46.816	207.57	0.921417	Q9Y5X3;Q53FH8;Q6P5V6;B7Z476;Q5QPE4;Q5QPE5	Sorting nexin-5	SNX5
-0.0806218	-0.0598107	-0.0564162	-0.0989381	-0.0739467	+	Discard	59	59	59.9	117.8	323.31	2.30364	P42285;A8K6I4;B4E3M6	Superkiller viralicidic activity 2-like 2	SKIV2L2
-0.0466677	0.00360232	-0.178453	NaN	-0.0738395		Discard	13	10	64.5	25.464	56.326	0.513188	Q96BX8;Q6AI16	MOB kinase activator 3A	MOB3A;DKFZp686N2312
-0.0373695	-0.0541676	-0.111446	-0.0914484	-0.0736078	+	Discard	8	1	35.5	23.787	129.87	1.64815	Q6IPH7		RPL14
-0.243575	-0.114316	-0.0732263	0.13711	-0.0735018		Discard	13	6	20.4	92.386	209.1	0.375773	E9PSI1;B7Z6C9
-0.108488	-0.0980577	-0.0748057	-0.0111227	-0.0731184	+	Discard	40	23	57.9	85.595	323.31	1.35572	Q01813;Q8WTZ9	ATP-dependent 6-phosphofructokinase, platelet type	PFKP
-0.0609239	-0.0777717	-0.0753832	-0.0782743	-0.0730883	+	Discard	20	4	53.4	51.229	323.31	3.41351	G8JLB6;P31943;E9PCY7;D6RBM0;H0YB39;D6RIT2;D6RIU0	Heterogeneous nuclear ribonucleoprotein H;Heterogeneous nuclear ribonucleoprotein H, N-terminally processed	HNRNPH1
-0.0258379	-0.0849764	-0.0693156	-0.108581	-0.0721777	+	Discard	45	21	53.9	115.73	214.77	1.59243	Q9H0A0;A0A087WV29	N-acetyltransferase 10	NAT10
-0.181182	0.0632269	-0.140492	-0.0294997	-0.0719866		Discard	19	0	44	66.18	9.1046	0.54671	Q6ZT62;Q6ZTJ5
-0.0786551	0.0387171	-0.0736665	-0.174247	-0.0719629		Discard	18	17	53.6	54.862	184.13	0.705485	O94888;C9JAT7;B4E126	UBX domain-containing protein 7	UBXN7
-0.0696942	-0.0124608	-0.153655	-0.0512795	-0.0717724		Discard	9	9	76.9	11.951	129.75	1.02202	P62942;Q5W0X3;Q0VDC6;A0A087WZM5	Peptidyl-prolyl cis-trans isomerase FKBP1A;Peptidyl-prolyl cis-trans isomerase	FKBP1A
0.0236102	-0.000764838	-0.237762	NaN	-0.0716388		Discard	6	6	46.1	19.496	150.55	0.318143	I3L4Z6;E7EQ34;O14653;I3L1K7;B4E141;I3L3V4;I3L0K1	Golgi SNAP receptor complex member 2	GOSR2
-0.131503	0.0126402	-0.159283	-0.00826141	-0.0716017		Discard	19	0	31.4	84.72	149.21	0.707891	Q86YQ0		HZGJ
-0.122476	-0.13976	-0.0439136	0.0197731	-0.0715941		Discard	30	28	63.5	56.578	228.5	0.830416	Q9Y6G9;B3KM42;E9PHI6;B4DDM4;Q6MZE7	Cytoplasmic dynein 1 light intermediate chain 1	DYNC1LI1;DKFZp686A1525
-0.112818	0.0487942	0.0172092	-0.238834	-0.0714121		Discard	16	16	49.9	41.401	150.53	0.446626	Q8TDN6;A0JLQ5;B4E0B8	Ribosome biogenesis protein BRX1 homolog	BRIX1;BXDC2
-0.218749	0.0364681	-0.18682	0.0835197	-0.0713954		Discard	27	27	69.8	56.313	193.62	0.375907	B3KMP2;A8KAQ7;A0A024RBJ3;Q9UJX3;Q2M2R1;Q4KMX6;A5D8X2	Anaphase-promoting complex subunit 7	ANAPC7
0.037312	0.03492	NaN	-0.286146	-0.0713046		Discard	3	2	21.1	12.505	2.5517	0.240246	B2R506;A0A024R5Z5;P52657;H0YK39	Transcription initiation factor IIA subunit 2	GTF2A2
-0.059525	-0.071497	-0.0989536	-0.0543474	-0.0710807	+	Discard	10	10	60.4	20.505	70.875	2.24678	Q9UBQ0;F8VXU5;Q5JPE4	Vacuolar protein sorting-associated protein 29	VPS29;DKFZp667O202
-0.105954	-0.0966686	-0.106187	0.0247452	-0.0710163		Discard	14	0	32.6	55.937	50.558	0.94653	Q14814;Q4LE66	Myocyte-specific enhancer factor 2D	MEF2D;MEF2D variant protein
-0.0807591	-0.094757	0.0177795	-0.123764	-0.0703752		Discard	28	28	33.4	133.63	186.54	0.975244	Q5T1M5;A0A0A0MT60;B4DZS8;B4DVS2	FK506-binding protein 15;Peptidyl-prolyl cis-trans isomerase	FKBP15
-0.0946954	0.0441843	-0.108099	-0.122695	-0.0703263		Discard	40	40	43.3	130.15	210.75	0.77997	F2Z2X4;Q9C0E2;Q0VG75;Q8IVQ8;Q86VC1	Exportin-4	XPO4
-0.0685741	-0.0578571	-0.0562512	-0.0983974	-0.07027	+	Discard	24	24	77.9	38.397	224.93	2.25702	Q6LES9;Q59GW7;P40937;A8K3S0;A8K4Z2	Replication factor C subunit 5	RFC5
-0.0891292	-0.042754	-0.065008	-0.0837374	-0.0701572	+	Discard	25	12	64.1	30.438	323.31	2.16569	A0A024R814;P18124;A8MUD9	60S ribosomal protein L7	RPL7
-0.015418	-0.100515	NaN	-0.0944797	-0.0701375		Discard	54	46	21.7	378.03	113.76	0.903733	O95613	Pericentrin	PCNT
-0.0833857	-0.15149	-0.127904	0.0831112	-0.0699172		Discard	14	14	18.6	133.38	33.11	0.555606	J3KMZ7;B4DQZ5;A0A024QZ48;Q9H0H0	Integrator complex subunit 2	INTS2
-0.104015	-0.0998655	-0.146403	0.0713507	-0.0697333		Discard	9	9	31.5	30.178	57.622	0.613183	J3QL56;O75880	Protein SCO1 homolog, mitochondrial	SCO1
-0.0582626	-0.178894	-0.0921249	0.0517201	-0.0693903		Discard	10	10	90	9.1275	116.28	0.616705	P62312	U6 snRNA-associated Sm-like protein LSm6	LSM6
-0.209145	-0.0522216	-0.0718457	0.0560286	-0.0692958		Discard	20	10	21.4	145.16	76.029	0.53353	B7Z876;B7Z3A4;A0A0A0MT33;Q9UPN6;Q8NDE9	Protein SCAF8	SCAF8;DKFZp434J2412
-0.00129897	-0.118382	-0.10507	-0.0523563	-0.0692768		Discard	33	33	34.3	127.52	235.74	1.0903	A0A024R5S4;P40818;A8K8N5;B4DUC6	Ubiquitin carboxyl-terminal hydrolase;Ubiquitin carboxyl-terminal hydrolase 8	USP8
-0.0518776	-0.100221	-0.137108	0.0136409	-0.0688915		Discard	11	11	40.2	36.844	115.91	0.903732	P82673	28S ribosomal protein S35, mitochondrial	MRPS35
-0.101614	-0.0695881	-0.0833094	-0.0204283	-0.0687348	+	Discard	46	45	46.6	140.47	276.47	1.53936	A8K6G9;Q92620;B4DET0;B4DM30	Pre-mRNA-splicing factor ATP-dependent RNA helicase PRP16	DHX38
-0.0597205	-0.146835	0.00201835	NaN	-0.0681789		Discard	8	3	68	23.169	183.82	0.593312	B7ZKW4;Q8NB37;B7Z1J9;B7ZKW3;E9PLI5	Parkinson disease 7 domain-containing protein 1	PDDC1
-0.0229033	-0.0606079	-0.0307813	-0.156691	-0.067746		Discard	3	2	39.5	13.635	89.926	0.940206	A0A0D9SG71;B4DWT6;Q53G67;P49459;A0A0D9SEZ6;A0A0R4J2E5;Q53G86	Ubiquitin-conjugating enzyme E2 A	UBE2A
-0.0900196	0.0784732	-0.191673	NaN	-0.0677397		Discard	8	8	46.8	24.11	17.782	0.318343	A8K1M4;Q9H081;I3L4K6	Protein MIS12 homolog	MIS12
-0.121549	-0.107104	-0.0273955	-0.0149077	-0.0677391		Discard	19	14	62	36.899	185.63	1.05406	Q9NQG5	Regulation of nuclear pre-mRNA domain-containing protein 1B	RPRD1B
-0.0958358	-0.0524461	-0.0673189	-0.0552315	-0.0677081	+	Discard	38	38	68.7	68.047	323.31	2.192	Q15046;Q6ZTI3	Lysine--tRNA ligase	KARS
-0.173482	-0.0962367	-0.10715	0.10608	-0.0676972		Discard	10	10	32.6	36.924	24.232	0.46355	Q6IB63;P53611;Q59GT6	Geranylgeranyl transferase type-2 subunit beta	RABGGTB
-0.105334	-0.0657477	-0.0432148	-0.0562811	-0.0676443	+	Discard	21	21	29	125.82	109.98	1.8254	A0A024RDV5;A0A024RDT9;Q9Y2H6;G5E9X3	Fibronectin type-III domain-containing protein 3A	FNDC3A
-0.131392	-0.0640123	0.141302	-0.215982	-0.0675211		Discard	8	8	23	76.344	29.352	0.355553	B3KPV5;O00566	U3 small nucleolar ribonucleoprotein protein MPP10	MPHOSPH10
-0.182622	-0.0704968	-0.0507266	0.0343565	-0.0673723		Discard	31	31	31	160.01	165	0.641267	Q92859;A0A024R610;Q59FP8	Neogenin	NEO1
-0.0253092	-0.157914	-0.0538381	-0.0316954	-0.0671892		Discard	5	5	41	11.438	17.119	0.929586	Q9BV40;C9JXZ5;B8ZZT4	Vesicle-associated membrane protein 8	VAMP8
-0.122287	-0.0917558	-0.0336729	-0.0191557	-0.0667179		Discard	31	31	62.3	55.704	218.9	1.14991	P61011;B4DDS7;G3V4F7	Signal recognition particle 54 kDa protein	SRP54
-0.148209	-0.00858066	-0.105225	-0.00466741	-0.0666705		Discard	7	7	78.4	14.523	137.82	0.79801	P36954;K7EKS1	DNA-directed RNA polymerase II subunit RPB9	POLR2I
-0.0169936	-0.0439731	-0.197699	-0.0079277	-0.0666484		Discard	36	36	33.8	161.07	139.11	0.638441	A0A024RC31;Q9Y2L5;J3QQJ5;A8K922;J3KSL8;Q6PCC9;J3QSA1	Trafficking protein particle complex subunit 8	KIAA1012;TRAPPC8
-0.133005	-0.298407	-0.0413281	0.207268	-0.0663679		Discard	6	6	30.7	30.727	76.707	0.240907	P48507;D3DT44	Glutamate--cysteine ligase regulatory subunit	GCLM
-0.294208	-0.0727407	-0.00932098	0.111031	-0.0663095		Discard	14	14	47.1	45.805	306.61	0.307891	A8KAQ6;Q9Y679;B4E3W1;Q68CX8	Ancient ubiquitous protein 1	AUP1;DKFZp686P12272
0.0529723	-0.204582	-0.0127082	-0.100654	-0.0662431		Discard	19	19	52.5	55.455	208.09	0.493765	F1T0A5;Q8WWY3;E7EVX8;B4DWW8;E7EU94;E7ESX0;E7EN72	U4/U6 small nuclear ribonucleoprotein Prp31	PRPF31
-0.0554414	NaN	-0.0348253	-0.10799	-0.0660855		Discard	8	8	32.7	37.038	19.989	1.02862	Q5U0A5;Q06609;E9PNT5	DNA repair protein RAD51 homolog 1	RAD51
-0.0221119	NaN	-0.0702393	-0.105877	-0.066076		Discard	5	3	23.9	26.551	6.6124	0.948522	Q9UEL4;Q5U0H8;A8K5D4;O95297	Myelin protein zero-like protein 1	MPZL1
-0.0711029	-0.0868291	-0.0485614	-0.0576769	-0.0660426	+	Discard	53	53	69.8	69.842	323.31	2.37795	A0A024R1N4;P12956;B2RDN9;B1AHC9;B4DE32;B4E356	X-ray repair cross-complementing protein 6	XRCC6
-0.211782	-0.0877027	-0.0674096	0.103263	-0.0659079		Discard	3	3	24.5	17.394	35.873	0.415739	Q5TAL4;Q53G33;A0A0A0MRR7;P09234	U1 small nuclear ribonucleoprotein C	SNRPC
-0.139458	-0.890278	0.464145	0.303225	-0.0655914		Discard	16	16	32.4	77.556	63.801	0.0744101	B2R856;O15254	Acyl-coenzyme A oxidase;Peroxisomal acyl-coenzyme A oxidase 3	ACOX3
-0.0493823	-0.0575568	-0.0346332	-0.120718	-0.0655725	+	Discard	33	33	63.5	72.911	323.31	1.38919	O00116;B7Z3Q4;A0A1B0GWA2;Q53SG6	Alkyldihydroxyacetonephosphate synthase, peroxisomal	AGPS
-0.0777717	-0.0547369	-0.061812	-0.0670922	-0.0653532	+	Discard	47	47	65.3	102.93	323.31	3.05315	B3KTJ9;Q8N163;H0YB24;G3V119	Cell cycle and apoptosis regulator protein 2	CCAR2
-0.148401	-0.0880554	0.0398403	-0.0644648	-0.0652702		Discard	31	31	61.4	83.247	266.48	0.71032	A0A024R7G6;M0R165;Q9UBC2;A8K5P4;A5PKY0;B4DME4;B4DQX5;M0R2S2	Epidermal growth factor receptor substrate 15-like 1	EPS15L1
-0.105535	-0.00356789	-0.119354	-0.0323444	-0.0652003		Discard	20	20	47	70.182	178.45	0.988764	Q9UBU9;E9PIN3;Q59E96	Nuclear RNA export factor 1	NXF1
-0.0232991	-0.139903	-0.0323887	NaN	-0.065197		Discard	8	3	33.7	32.544	55.533	0.650166	A0A024R3U8;Q8WWC4	Uncharacterized protein C2orf47, mitochondrial	FLJ22555;C2orf47
-0.0407195	-0.0572115	-0.0580223	-0.103813	-0.0649417	+	Discard	30	30	27	168.48	85.313	1.76191	Q15648;B2RAG9;B4DSK7	Mediator of RNA polymerase II transcription subunit 1	MED1
0.0246034	-0.191343	-0.101691	0.00906043	-0.0648426		Discard	57	57	40.6	206.89	323.31	0.536518	Q2M1V9;A0A0A0MTH9;O14981	TATA-binding protein-associated factor 172	BTAF1
-0.315127	NaN	-0.028381	0.149259	-0.0647497		Discard	4	4	11.4	72.753	19.138	0.167857	Q14830;B9A6M7;B4DF03;Q3MII6;B4DGU3;C9JMI8	TBC1 domain family member 25	MG81;TBC1D25;OATL1
-0.188167	0.234133	-0.0629118	-0.241867	-0.0647033		Discard	10	10	47.1	29.988	143.49	0.231975	V9HW45;Q53FP0;Q9NVS9;J3QQV6	Pyridoxine-5-phosphate oxidase	HEL-S-302;PNPO
-0.104884	0.00748262	-0.096468	-0.0643743	-0.0645608		Discard	11	11	81.4	19.294	112.96	1.06718	P62487	DNA-directed RNA polymerase II subunit RPB7	POLR2G
-0.0389546	-0.116348	-0.0996181	-0.00304731	-0.064492		Discard	16	16	43	28.708	93.515	1.03571	Q96DV6;A2A3R6;P62753;A2A3R5	40S ribosomal protein S6	RPS6
0.00590291	-0.00429115	-0.200846	-0.0583378	-0.0643931		Discard	24	15	63.7	64.706	210.38	0.569938	P41214	Eukaryotic translation initiation factor 2D	EIF2D
0.00158601	-0.214006	-0.203884	0.158983	-0.0643302		Discard	4	4	26.4	27.5	45.638	0.280549	H7C3Q6;Q8WV92;B8ZZL5	MIT domain-containing protein 1	MITD1
-0.0443598	0.014641	-0.0226541	-0.204699	-0.0642679		Discard	17	17	19.4	155.34	78.027	0.559128	Q7Z3K3	Pogo transposable element with ZNF domain	POGZ
-0.0210868	-0.0838903	-0.133385	-0.0186296	-0.0642479		Discard	13	13	61.1	23.865	97.095	0.991499	Q8WUY1;H0YAR9	Protein THEM6	THEM6
-0.0454165	-0.0834164	-0.0146453	-0.113504	-0.0642457		Discard	7	7	60	14.226	21.754	1.22924	P82932	28S ribosomal protein S6, mitochondrial	MRPS6
-0.194741	-0.355313	-0.0230352	0.316262	-0.0642068		Discard	48	1	48.9	138.86	17.484	0.16396	E3W994;J3KR49;A0A0U1RQI6;O75122;B4DM73;Q96F87	CLIP-associating protein 2	CLASP2
-0.0680145	-0.0743651	-0.136157	0.0221902	-0.0640865		Discard	27	27	52.7	70.038	215.42	0.841363	A0A0X1KG71;Q8WX92	Negative elongation factor B	NELFB
-0.0468316	-0.0391325	-0.0914176	-0.0781828	-0.0638911	+	Discard	22	19	82.3	28.804	323.31	1.84183	Q6FHU2;Q53G35;P18669;Q6P6D7;Q0D2Q6;Q6FHK8;B4DKL5;B4DMJ7	Phosphoglycerate mutase;Phosphoglycerate mutase 1	PGAM1;hCG_2015269
-0.052087	-0.121141	-0.059029	-0.0229033	-0.0637901		Discard	21	21	52.3	52.532	114.43	1.26926	Q59EL2;P61201;Q53HJ0;B2R6N0;B4DIH5;H0YKU5	COP9 signalosome complex subunit 2	COPS2
-0.140571	-0.0602619	-0.115004	0.0610158	-0.0637052		Discard	12	12	70.1	24.178	134.12	0.601468	Q9GZP4;B4DKP7;X6R8S9	PITH domain-containing protein 1	PITHD1
0.146003	-0.16835	-0.220412	-0.0110064	-0.0634413		Discard	5	5	11	73.767	31.779	0.301631	A0A024R2D5;Q92611	alpha-1,2-Mannosidase;ER degradation-enhancing alpha-mannosidase-like protein 1	EDEM1
-0.0331561	0.198117	NaN	-0.355276	-0.0634385		Discard	2	2	22.7	5.5534	4.9666	0.136216	A0A0A0MSK2;P0DJ07	Protein PET100 homolog, mitochondrial	PET100
-0.165127	-0.0818427	-0.158929	0.152638	-0.0633151		Discard	4	4	19.1	28.193	48.85	0.33962	Q9Y3T1;E9PJF5;H0YCF7;G5E9I4;Q9HCU9;E9PPD1	Breast cancer metastasis-suppressor 1	DKFZp564A063;BRMS1
-0.0665784	-0.0569263	-0.0265577	-0.102853	-0.0632287	+	Discard	13	13	55.6	15.616	67.048	1.55894	D3YTB1;A0A024R2G7;F8W727;P62910	60S ribosomal protein L32	RPL32
-0.060277	-0.0933249	-0.00613	-0.0927709	-0.0631257		Discard	43	23	46.3	119.26	287.17	1.26581	Q5SQH4;O60231;B4DZ28;A0A140T947	Putative pre-mRNA-splicing factor ATP-dependent RNA helicase DHX16	DBP2;DHX16
-0.128977	-0.0607583	-0.0688464	0.00733906	-0.0628106		Discard	12	12	42.5	39.003	51.735	0.959431	Q9BPX4;Q53XC2;P49770	Translation initiation factor eIF-2B subunit beta	EIF2B2
-0.0399035	-0.0619326	-0.0725283	-0.0760674	-0.0626079	+	Discard	199	199	72.7	292.74	323.31	2.34004	E1NZA1;Q92616;A0A024RBS1	Translational activator GCN1	PRIC295;GCN1L1
-0.468132	-0.130792	-0.0277779	0.377513	-0.0622973		Discard	16	16	30.4	84.647	40.08	0.128273	Q9UJC3;Q32Q39	Protein Hook homolog 1	HOOK1
-0.158542	-0.002209	0.00100953	-0.0892827	-0.0622561		Discard	7	7	19.8	27.076	27.483	0.693368	P09496;F8WF69	Clathrin light chain A	CLTA
-0.126171	-0.104713	0.231187	-0.248913	-0.0621527		Discard	9	9	21.5	52.356	16.185	0.230517	O95363	Phenylalanine--tRNA ligase, mitochondrial	FARS2
-0.0307372	-0.108892	-0.052865	-0.0552015	-0.0619239	+	Discard	22	22	28	104.4	96.793	1.47424	Q9Y5B0;A0A0J9YWB6;A0A0A0MR03;A0A0J9YWJ4;K7EJD2	RNA polymerase II subunit A C-terminal domain phosphatase	CTDP1
-0.0394142	-0.0988145	0.0370308	-0.14527	-0.0616171		Discard	28	28	61	58.252	323.31	0.666378	Q10713	Mitochondrial-processing peptidase subunit alpha	PMPCA
-0.0840891	-0.0691189	-0.100886	0.00863037	-0.061366		Discard	18	16	41.2	58.022	220.2	1.06993	A0A024R2M7;O95747;C9JIG9	Serine/threonine-protein kinase OSR1	OXSR1
-0.100005	-0.0718457	-0.054647	-0.018425	-0.0612306	+	Discard	34	26	48.7	102.35	323.31	1.43138	A0A024RAM0;Q92973	Transportin-1	TNPO1
-0.0499497	-0.0581425	-0.0730138	-0.062731	-0.0609593	+	Discard	22	22	62.6	28.024	323.31	2.97495	P62917;E9PKU4;E9PKZ0;B4DVG7;G3V1A1	60S ribosomal protein L8	RPL8
0.0714881	-0.0188634	-0.152019	-0.144425	-0.0609548		Discard	23	23	32.8	102.13	90.064	0.470269	A0A087WWP4;Q96T37	Putative RNA-binding protein 15	RBM15
-0.173742	0.0626743	-0.0453124	-0.0862011	-0.0606454		Discard	8	8	27.8	32.844	31.038	0.516562	O95983;B3KMA8;K7EIE8	Methyl-CpG-binding domain protein 3	MBD3
-0.0573016	-0.155695	0.0586628	-0.087764	-0.0605244		Discard	9	9	40.9	29.395	54.67	0.570238	Q9H6H4;E5RGS2;B4DYB6	Receptor expression-enhancing protein 4;Receptor expression-enhancing protein	REEP4
-0.0944643	-0.0638615	-0.0601115	-0.0225808	-0.0602545	+	Discard	10	10	80.5	10.044	56.29	1.57847	P07108;B8ZWD1;A0A024RAF2;A0A0A0MTI5;B8ZWD9;B8ZWD8	Acyl-CoA-binding protein	DBI
-0.0769802	-0.0565362	-0.0706331	-0.0364223	-0.0601429	+	Discard	36	36	54.1	85.238	323.31	2.16708	P47712;A8K2S1;B4DZI4	Cytosolic phospholipase A2;Phospholipase A2;Lysophospholipase	PLA2G4A
0.157173	-0.305949	-0.248194	0.156655	-0.0600785		Discard	13	13	30.2	61.719	164.5	0.176738	A0A024RAD8;P30038	Delta-1-pyrroline-5-carboxylate dehydrogenase, mitochondrial	ALDH4A1
-0.0302214	-0.052476	-0.0674248	-0.0901271	-0.0600623	+	Discard	83	83	59.7	141.51	323.31	1.75577	Q86VX4;Q9UQE7;B0AZQ4	Structural maintenance of chromosomes protein;Structural maintenance of chromosomes protein 3	SMC3
-0.0638917	-0.0656873	-0.0495763	NaN	-0.0597184	+	Discard	16	2	85.3	20.777	139.53	2.14222	X5DNM4;Q04760	Lactoylglutathione lyase	GLO1
0.0311129	-0.0783504	-0.0149223	-0.175061	-0.0593052		Discard	13	13	25	86.435	39.518	0.559122	A1L3Z9;Q2TAL8;Q9NXG9;Q9H9Z1	Glutamine-rich protein 1	QRICH1
-0.0627913	0.0712136	-0.186246	NaN	-0.0592744		Discard	9	9	48	23.338	34.114	0.293377	J3QRZ6;A0A0S2Z5K9;A9UHW6;J3KSB8;J3QLJ5;A0A0S2Z5T5;A0A0S2Z5S7;J3QLD1	MIF4G domain-containing protein	MIF4GD
-0.0398442	-0.0706786	-0.0426203	-0.0838138	-0.0592392	+	Discard	16	16	80.7	21.057	323.31	1.9292	D9IAI1;P30086;A0A0K0K1J6;B4DRT4	Phosphatidylethanolamine-binding protein 1;Hippocampal cholinergic neurostimulating peptide	HEL-S-34;PEBP1
-0.0758089	-0.0594198	-0.0741676	-0.0275279	-0.059231	+	Discard	30	30	72.3	49.184	323.31	1.88067	Q53XL8;Q53HB3;P62191	26S protease regulatory subunit 4	PSMC1
-0.0527303	-0.0739854	-0.0365998	-0.0728317	-0.0590368	+	Discard	35	34	76.9	56.068	323.31	2.152	P54578;B2RD79;D3DUG9;A6NJA2;B3KTG4	Ubiquitin carboxyl-terminal hydrolase 14;Ubiquitin carboxyl-terminal hydrolase	USP14
-0.0743195	-0.0854508	-0.0168039	NaN	-0.0588581		Discard	17	16	83	24.588	323.31	0.960351	Q6LET3;A0A140VJL3;P00492	Hypoxanthine-guanine phosphoribosyltransferase	HPRT1
-0.0586683	-0.044464	-0.116582	-0.0148348	-0.0586374		Discard	51	1	38.2	213.47	323.31	1.14837	A6NEM2		HCFC1
-0.187165	-0.0955737	-0.0954196	0.144177	-0.0584953		Discard	9	9	34.8	35.505	228.22	0.327907	Q9BQ69	O-acetyl-ADP-ribose deacetylase MACROD1	MACROD1
-0.0737273	-0.0441665	-0.0509358	-0.0648118	-0.0584103	+	Discard	22	11	61.6	48.115	323.31	2.50308	Q6IAX1;P37268;E9PNM1;B4DND3;B7Z9R8	Squalene synthase	FDFT1
-0.057692	0.00216244	-0.166341	-0.0107156	-0.0581465		Discard	7	7	59.4	15.179	82.576	0.645572	A0A0S2Z590;O15116	U6 snRNA-associated Sm-like protein LSm1	LSM1
0.251446	-0.162218	-0.229771	-0.0913562	-0.0579748		Discard	20	20	36	98.004	115.25	0.203833	H0YH87;V9GY86;Q99700;Q2M2R5;F8WB06;F8VQP2;B3KT59	Ataxin-2	ATXN2
-0.110558	-0.0983357	-0.0212918	-0.000779292	-0.0577411		Discard	10	10	32.4	38.628	60.437	0.900642	Q9Y5Y5;E9PMM3;E9PLS4;E9PP98	Peroxisomal membrane protein PEX16	PEX16
-0.0448062	-0.0591943	-0.0974247	-0.029323	-0.0576871	+	Discard	28	0	72.6	61.926	323.31	1.54013	Q6NTA2;P14866;M0QXS5	Heterogeneous nuclear ribonucleoprotein L	HNRNPL
-0.0509806	-0.0496063	-0.0266753	-0.103178	-0.05761	+	Discard	16	16	58.9	29.841	262.47	1.42247	O75937	DnaJ homolog subfamily C member 8	DNAJC8
0.0822938	-0.214475	0.0760118	-0.173807	-0.0574941		Discard	10	10	58.6	31.307	158.17	0.28311	A0A024RBU0;Q9H9H4;F5H4M0;F5H1F6	Vacuolar protein sorting-associated protein 37B	VPS37B
-0.0232844	-0.0472937	-0.09968	-0.0592244	-0.0573706	+	Discard	59	36	42.5	181.28	203.09	1.43291	P51531;F6VDE0;A0A0U1RQZ9;B4DK35;B4DSC8	Probable global transcription activator SNF2L2	SMARCA2
-0.221876	-0.0421003	-0.176234	0.211386	-0.057206		Discard	11	3	23.8	66.205	26.075	0.223319	D7RF68;D7PBN4;H7C560		BRAF
-0.0365555	-0.0771476	-0.0754136	-0.0395921	-0.0571772	+	Discard	33	11	67.2	65.308	323.31	1.85336	A8K7B7;P30153;B4DDF7;B4DQY1;A8K3H8;B4DE69;Q8NB89;B3KQV6	Serine/threonine-protein phosphatase 2A 65 kDa regulatory subunit A alpha isoform	PPP2R1A
-0.0568363	-0.0636504	-0.0509358	NaN	-0.0571408	+	Discard	21	21	79.2	23.819	165.62	2.3864	Q6FGU2;P23919;Q53F55;H7BZ20;H7C312	Thymidylate kinase	DTYMK
-0.0936481	-0.180544	0.103128	NaN	-0.0570214		Discard	13	7	41.5	38.405	52.324	0.246495	Q1W6G4;Q9NQ29;A8MYV2;Q53G47;B8ZZ10;D3DU41	Putative RNA-binding protein Luc7-like 1	LUC7L
-0.0939252	-0.0472787	-0.0292199	NaN	-0.056808		Discard	20	20	85	26.227	248.14	1.00683	A0A024R6W2;O43809;B2R6U8;H3BND3	Cleavage and polyadenylation specificity factor subunit 5	NUDT21
-0.0788075	-0.0623844	-0.0395328	-0.0447021	-0.0563567	+	Discard	76	76	71.7	116.72	323.31	2.09326	A0A024QZN4;V9HWK2;P18206;B3KXA2;B4E3Q9;Q5JQ13	Vinculin	VCL;HEL114
-0.287977	-0.104077	0.0480967	0.119157	-0.0562		Discard	9	9	35.8	53.846	152.42	0.238513	Q6UX04;D6REK3	Peptidyl-prolyl cis-trans isomerase CWC27 homolog	CWC27
-0.0961442	-0.0774367	NaN	0.00504059	-0.0561801		Discard	13	11	32	58.164	61.176	0.672776	O75886	Signal transducing adapter molecule 2	STAM2
-0.0269839	-0.0893441	-0.0400815	-0.067455	-0.0559661	+	Discard	5	5	41.4	17.676	112.41	1.55533	Q8WVJ2;E5RFP0	NudC domain-containing protein 2	NUDCD2
-0.0591492	-0.0834622	-0.165677	0.0847447	-0.055886		Discard	7	7	54.5	18.388	43.324	0.441031	F5GYJ5;Q9NX18	Succinate dehydrogenase assembly factor 2, mitochondrial	SDHAF2
-0.0299268	-0.0802709	-0.0573166	NaN	-0.0558381		Discard	11	11	61.5	24.737	175.87	1.20973	A0A140VJC9;O95372;Q5QPQ0;Q5QPQ1;Q5QPQ3;Q5QPQ2	Acyl-protein thioesterase 2	LYPLA2
-0.0276161	-0.0663971	-0.0719367	-0.0563712	-0.0555803	+	Discard	53	53	49	162.12	323.31	1.95653	Q12769;G3V198;E9PR16	Nuclear pore complex protein Nup160	NUP160
-0.180087	-0.0587284	0.0233263	-0.00670966	-0.0555496		Discard	11	11	57.9	20.016	101.24	0.517858	P32321;D6RBJ9;B4DDC2	Deoxycytidylate deaminase	DCTD
-0.174442	-0.0150389	-0.03143	-0.000808115	-0.0554298		Discard	27	27	43.1	91.981	192.83	0.582703	Q9UKN8;Q05CN7	General transcription factor 3C polypeptide 4	GTF3C4
0.122871	-0.0854508	-0.0920018	-0.166891	-0.0553681		Discard	8	8	47.3	29.233	65.426	0.357459	Q9BSF4	Uncharacterized protein C19orf52	C19orf52
-0.214307	-0.0661706	-0.0752616	0.134747	-0.0552482		Discard	21	16	53.4	55.568	234.39	0.302927	H0UI97;H0UI99;A0A0S2Z5X3;A0A0S2Z6H0;Q8N5A5;V9GY48	Zinc finger CCCH-type with G patch domain-containing protein	ZGPAT
0.0203421	-0.146148	-0.0396959	NaN	-0.0551673		Discard	9	9	34.8	36.962	59.273	0.426352	A0A024R850;Q96E11	Ribosome-recycling factor, mitochondrial	MRRF
-0.0328609	-0.0161327	-0.139617	-0.0307372	-0.054837		Discard	48	47	39.5	209.24	286.88	0.823714	Q7Z401;A0A0U1RR27;H3BTW5;Q05C90;A8K2M7	C-myc promoter-binding protein	DENND4A
-0.157737	-0.0228593	-0.0474875	0.00891703	-0.0547917		Discard	2	2	46.6	6.8862	6.4933	0.643214	P58511	Small integral membrane protein 11	SMIM11
-0.0632283	-0.0871815	-0.0736969	0.0057592	-0.0545869		Discard	17	16	63.7	42.823	323.31	1.10853	A0A024RCC9;B7ZB83;Q99733;B7ZAK9;B7ZAC7;B4DS05;C9JZI7;C9J6D1;A8MXH2;E9PS34;E9PNJ7;E9PKT8;E9PNW0;E9PJJ2	Nucleosome assembly protein 1-like 4	NAP1L4
-0.0496809	0.0632269	-0.0187318	-0.211515	-0.0541752		Discard	12	12	43.6	35.552	43.51	0.380554	A0A024R8D4;Q9Y399;Q5T8A0	28S ribosomal protein S2, mitochondrial	MRPS2
0.0501883	0.054779	-0.130365	-0.191211	-0.0541524		Discard	1	1	11.7	15.108	11.491	0.344833	H3BPG5;H3BV80;H3BMS0;H3BMM9;H3BTC0;D3DU92;Q15287	RNA-binding protein with serine-rich domain 1	RNPS1
-0.00171784	-0.118962	-0.0285429	-0.0669714	-0.0540485		Discard	7	5	56.3	13.596	27.264	0.907618	A0A024R8G6;O43805	Sjoegren syndrome nuclear autoantigen 1	SSNA1
0.0657101	-0.0707089	0.041243	-0.251539	-0.0538236		Discard	11	11	38	38.926	183.35	0.291973	P61962;A0A087WWI6	DDB1- and CUL4-associated factor 7	DCAF7
-0.120624	-0.176071	-0.0856192	0.167615	-0.0536748		Discard	8	8	30.1	40.72	64.604	0.274636	Q8WTS6;D6RJA0	Histone-lysine N-methyltransferase SETD7	SETD7
-0.135538	0.0666747	-0.121581	-0.0240324	-0.0536192		Discard	53	50	55.9	113.66	323.31	0.471021	Q5VTR2;Q05DC0	E3 ubiquitin-protein ligase BRE1A	RNF20
-0.068907	-0.0844714	-0.0118498	-0.0491135	-0.0535854	+	Discard	14	1	21.6	70.971	42.837	1.37753	B3KSM6
-0.130255	-0.0796304	-0.0575719	0.0533895	-0.0535169		Discard	15	15	40.7	55.866	37.601	0.583158	P86791;P86790;Q7L8P3;B4DJD2	Vacuolar fusion protein CCZ1 homolog;Vacuolar fusion protein CCZ1 homolog B	CCZ1;CCZ1B;DKFZp586I1023
0.0313951	-0.0373843	-0.0692097	-0.138775	-0.0534935		Discard	42	1	54.3	112.59	321.81	0.643385	O43491	Band 4.1-like protein 2	EPB41L2
0.122739	0.136716	0.156397	-0.629121	-0.0533174		Discard	10	3	34.9	70.723	31.413	0.0972664	Q9BTA9	WW domain-containing adapter protein with coiled-coil	WAC
-0.0244725	-0.0631529	-0.0622338	-0.063379	-0.0533096	+	Discard	104	0	48.3	319.1	323.31	1.93669	P50851	Lipopolysaccharide-responsive and beige-like anchor protein	LRBA
-0.0326248	-0.0791731	-0.0721035	-0.0289108	-0.0532031	+	Discard	42	42	57.8	83.353	323.31	1.57394	O95202;D3DVQ1	LETM1 and EF-hand domain-containing protein 1, mitochondrial	LETM1
-0.0448211	-0.085466	-0.036304	-0.0460271	-0.0531546	+	Discard	88	88	57.4	199.07	323.31	1.77372	Q7KZ85	Transcription elongation factor SPT6	SUPT6H
-0.00576786	-0.165337	-0.0521319	0.0106367	-0.0531501		Discard	19	19	62.3	39.315	242.46	0.563961	A0A024R388;Q9NXG2;Q6MZT3;O60362;B4DFY9	THUMP domain-containing protein 1	THUMPD1;DKFZp686C1054;44M2.1
-0.0410905	-0.0335843	-0.0721946	-0.0650231	-0.0529731	+	Discard	44	0	83.1	67.877	323.31	1.97303	V9HWD9;P29401;B3KSI4;A0A0B4J1R6;A0A0K0K1H9;B3KPZ8	Transketolase	HEL107;TKT
-0.000981409	-0.14626	-0.288117	0.22404	-0.0528296		Discard	10	10	45.3	38.696	61.673	0.179132	O95825;A6NND8;A6NHJ8;C9JAL0;A6NMA8;C9K0F7;C9JQD0;F8WF64;H7C3I5;C9JZK8	Quinone oxidoreductase-like protein 1	CRYZL1
-0.0908337	-0.124818	-0.0656722	0.0701146	-0.0528022		Discard	18	18	43.2	62.022	105.13	0.516452	A0A024R0G0;Q96S66;A0A024R095	Chloride channel CLIC-like protein 1	CLCC1
-0.0488748	-0.0125482	-0.0458931	-0.103627	-0.0527359		Discard	20	13	55.3	24.893	323.31	1.16725	A0A024RDR0;P09429;Q5T7C4;B7Z965;Q59GW1;B3KQ05;B2RPK0	High mobility group protein B1;Putative high mobility group protein B1-like 1	HMGB1;HMGB1P1
-0.00853715	0.260387	-0.187674	-0.274966	-0.0526975		Discard	13	5	15.1	130.9	53.797	0.163754	V5YQL4;Q2NKW8;A0A024R0A8;O43865;Q6ZMM9	Adenosylhomocysteinase;Putative adenosylhomocysteinase 2	FGFR2-AHCYL1;AHCYL1
0.013498	-0.0504426	-0.13416	-0.0395328	-0.0526594		Discard	5	5	45.9	16.628	51.316	0.737112	Q86SX6	Glutaredoxin-related protein 5, mitochondrial	GLRX5
-0.353284	0.0858326	0.112366	-0.0555163	-0.0526504		Discard	18	18	27.6	110.97	76.511	0.183251	Q0MQR4;Q86W56;B4DX76	Poly(ADP-ribose) glycohydrolase	PARG
-0.0399925	-0.0333038	-0.0700879	-0.0665029	-0.0524718	+	Discard	32	19	69.8	58.042	323.31	1.96233	Q13177;A8K5M4	Serine/threonine-protein kinase PAK 2;PAK-2p27;PAK-2p34;Non-specific serine/threonine protein kinase	PAK2
-0.0225369	-0.0804387	-0.0576469	-0.0492031	-0.0524564	+	Discard	35	35	72.1	57.136	323.31	1.65884	A0A140VJW5;P14868;D3DP78;Q53T60	Aspartate--tRNA ligase, cytoplasmic	DARS
-0.0314889	-0.0654156	-0.0839821	-0.0286312	-0.0523794	+	Discard	12	12	88.6	11.737	207.02	1.52286	H9ZYJ2;P10599	Thioredoxin	TXN
-0.0781372	-0.0354904	-0.0378138	-0.0578121	-0.0523134	+	Discard	27	0	85.4	31.121	323.31	1.87158	P29692;E9PQZ1;E9PK01;E9PQ49;E9PI39	Elongation factor 1-delta	EEF1D
-0.123764	NaN	-0.00980028	-0.0230938	-0.0522194		Discard	18	18	34.7	79.443	170.78	0.547038	Q8NBF2	NHL repeat-containing protein 2	NHLRC2
-0.0571665	-0.0354609	-0.0446723	-0.0714667	-0.0521916	+	Discard	43	7	87.3	44.614	323.31	2.16466	V9HWF4;P00558;B4E1H9	Phosphoglycerate kinase;Phosphoglycerate kinase 1	HEL-S-68p;PGK1
-0.0472341	-0.0713757	0.015212	-0.105287	-0.0521712		Discard	25	15	68.9	55.594	323.31	0.87786	Q9BZK7;B7Z475;A0A0D9SF63;A0A1B0GVH3	F-box-like/WD repeat-containing protein TBL1XR1	TBL1XR1
0.0618453	0.100036	-0.197368	-0.17314	-0.0521569		Discard	29	19	56.4	68.934	110.9	0.2607	Q9H0B6;A8MZ87	Kinesin light chain 2	KLC2
-0.0521468	-0.0708604	0.00906043	-0.0942024	-0.0520373		Discard	21	21	66.6	40.307	323.31	1.00016	Q9NR45;V9HW39	Sialic acid synthase	NANS;HEL-S-100
-0.0735906	-0.0150389	-0.0271603	-0.0909873	-0.0516943		Discard	22	20	30.4	110.34	119.54	1.18367	Q7Z3D7;A0A0A0MR66;A0A0S2Z4W4;P98175;A0A0S2Z4X1	RNA-binding protein 10	DKFZp686E2459;RBM10
-0.48455	1.09619	NaN	-0.765989	-0.0514482		Discard	5	5	58.2	12.335	9.2686	0.0280978	B2R5K5;Q9BSY4	Coiled-coil-helix-coiled-coil-helix domain-containing protein 5	CHCHD5
NaN	0.120883	-0.39973	0.124857	-0.05133		Discard	14	13	20.1	102.08	17.77	0.0990718	B7ZKY2;O14936;Q5JS74	Peripheral plasma membrane protein CASK	CASK
-0.05291	-0.0793408	-0.00280156	-0.0701635	-0.051304		Discard	10	10	81.1	10.834	149.66	1.24093	Q9Y333	U6 snRNA-associated Sm-like protein LSm2	LSM2
-0.0359045	-0.0724372	-0.0594649	-0.0373251	-0.0512829	+	Discard	13	13	70.2	16.273	288.67	1.98652	P62263;E5RH77;H0YB22	40S ribosomal protein S14	RPS14
-0.00962592	-0.0598258	-0.0841809	NaN	-0.0512109		Discard	11	11	75	21.007	129.51	0.839144	A0A090N7V5;O75223;M0QZK8;B8ZZK2;B3KMN7	Gamma-glutamylcyclotransferase	C7orf24;GGCT
-0.0971932	-0.0266753	-0.0573016	-0.023607	-0.0511943		Discard	16	16	62.8	37.535	259.01	1.23596	Q86W42	THO complex subunit 6 homolog	THOC6
-0.0752616	-0.17397	-0.0604424	0.105008	-0.0511667		Discard	3	3	46.2	10.351	6.5665	0.355099	P0DJ93	Small integral membrane protein 13	SMIM13
-0.0470701	-0.0507415	-0.0426054	-0.0632434	-0.0509151	+	Discard	7	7	83.1	10.378	41.497	2.84861	A0A024R648;Q9Y5J7;G3V502;G3V2F3	Mitochondrial import inner membrane translocase subunit Tim9	TIMM9
-0.0640123	-0.045491	-0.0387323	-0.0551266	-0.0508405	+	Discard	52	29	57.3	100.23	323.31	2.56497	Q13435;E9PPJ0;Q7Z3K9	Splicing factor 3B subunit 2	SF3B2;DKFZp781L0540
-0.0646157	-0.0672585	-0.0348696	-0.0360229	-0.0506916	+	Discard	22	22	64.8	56.256	323.31	1.98013	V9HW90;P00390	Glutathione reductase, mitochondrial	HEL-75;GSR
-0.131756	0.148088	-0.14108	-0.0775129	-0.0505651		Discard	7	7	41.3	19.015	67.293	0.293075	Q96EL2	28S ribosomal protein S24, mitochondrial	MRPS24
-0.0626405	-0.0534339	-0.0234458	-0.0621735	-0.0504234	+	Discard	6	6	53.6	14.585	155.75	1.91778	Q9Y3B4	Splicing factor 3B subunit 6	SF3B6
-0.00298949	-0.0395772	-0.0224636	-0.135745	-0.0501937		Discard	14	14	59.5	22.949	177.53	0.72772	P49720;A0A087WUL2;A0A087WXQ8;A0A087WY10	Proteasome subunit beta type-3	PSMB3
-0.0959129	-0.077589	-0.0709514	0.0437644	-0.0501722		Discard	25	25	84.8	25.035	323.31	0.673198	V9HWC7;P30041	Peroxiredoxin-6	HEL-S-128m;PRDX6
-0.0415062	-0.0472787	-0.0544073	-0.0574518	-0.050161	+	Discard	19	19	59.2	41.329	108.59	3.10137	G5EA06;A0A024RAJ1;Q92552;B4DT94;D6RH20;Q6PKB3;D6RJC7	28S ribosomal protein S27, mitochondrial	MRPS27
-0.0271898	-0.0601716	-0.0265136	-0.0858335	-0.0499271	+	Discard	13	13	86.4	19.208	112	1.39969	Q6FH36;O43447;C9JQD4;Q6FH57;H0YEL5	Peptidyl-prolyl cis-trans isomerase;Peptidyl-prolyl cis-trans isomerase H	PPIH
-0.484106	0.249263	0.479748	-0.443085	-0.049545		Discard	15	15	28.4	67.155	33.026	0.0695831	I7GPQ7;Q92541	RNA polymerase-associated protein RTF1 homolog	RTF1
-0.0946183	-0.0512945	-0.174166	0.122076	-0.0495005		Discard	26	26	45.7	75.225	105.97	0.312638	Q9H089	Large subunit GTPase 1 homolog	LSG1
-0.0370883	-0.0573767	-0.0574217	-0.0459675	-0.0494635	+	Discard	25	0	72	35.054	323.31	2.6769	A0A140VK41;P11908	Ribose-phosphate pyrophosphokinase 2	PRPS2
-0.0527902	-0.140889	0.131721	-0.135697	-0.0494138		Discard	9	9	44.2	33.24	35.78	0.306087	Q96QR8	Transcriptional activator protein Pur-beta	PURB
-0.186902	-0.108052	0.120219	-0.0225222	-0.0493143		Discard	4	4	26	22.54	46.946	0.294511	Q86VX2;V9GY66	COMM domain-containing protein 7	COMMD7
-0.0957895	-0.0640877	0.0130691	NaN	-0.048936		Discard	7	7	37.3	29.484	66.946	0.569845	A0A024R294;Q96BD8	Spindle and kinetochore-associated protein 1	C18orf24;SKA1
NaN	0.145743	-0.0811406	-0.21103	-0.0488094		Discard	10	2	27.8	50.073	96.268	0.163854	A0A096LP75;C4AMC7;Q6VEQ5;A0A096LP26;A0A096LNU2;A9QQ21;Q7Z3N4;Q9NSV7;A9QQ14;A9QQ13;A8K0Z3;A9QQ20;A9QQ18;A9QQ17;A9QQ16;A9QQ15;A9QQ12;A8MWX3	Putative WAS protein family homolog 3;WAS protein family homolog 2;WAS protein family homolog 1;Putative WAS protein family homolog 4	WASH3P;WASH2P;WASH;DKFZp686C24272;DKFZp434K1323;WASH1;WASH4P
-0.0791274	-0.0502484	-0.0460569	-0.0185711	-0.048501	+	Discard	88	44	51.8	251.46	283.95	1.52802	Q8N3C0	Activating signal cointegrator 1 complex subunit 3	ASCC3
-0.0340569	-0.135538	-0.0132031	-0.0111081	-0.0484766		Discard	18	18	57.1	34.856	112.41	0.701945	Q9UNE7;H3BTA3;H3BUD0;H3BS86	E3 ubiquitin-protein ligase CHIP	STUB1
0.212009	-0.148225	0.171335	-0.428313	-0.0482986		Discard	22	22	50.8	49.901	101.56	0.114213	Q9Y305;H7C5Q2;Q96EA2	Acyl-coenzyme A thioesterase 9, mitochondrial	ACOT9
-0.155518	0.0564447	0.000288558	-0.0939714	-0.048189		Discard	8	7	33.8	36.926	66.481	0.41588	A0A024QZK8;P31942;Q53F48;B4DHY1;A0A024QZP1	Heterogeneous nuclear ribonucleoprotein H3	HNRPH3;HNRNPH3
-0.0352539	0.0186342	-0.126785	NaN	-0.0478017		Discard	10	9	60.7	22.988	38.624	0.423599	Q14691;B4DGH0	DNA replication complex GINS protein PSF1	GINS1
-0.127053	0.0295589	-0.0451932	-0.0481586	-0.0477115		Discard	14	14	43	51.281	204.13	0.633524	Q53FW7;B2R8X4;A8IE48;Q06546;Q8IYS3	GA-binding protein alpha chain	GABPA
0.0467006	-0.41473	0.345623	-0.166486	-0.0472231		Discard	33	1	71.4	54.824	3.6237	0.103002	Q2Q9H2;Q2Q9B7	Glucose-6-phosphate 1-dehydrogenase	G6PD
0.0514416	0.134747	-0.0707847	-0.303045	-0.0469103		Discard	7	7	17.2	74.412	35.573	0.183013	B4DS83;Q9BSC4	Nucleolar protein 10	NOL10
-0.0276749	-0.0672433	0.00417777	-0.095435	-0.0465439		Discard	16	16	67.9	30.037	323.31	0.908711	A0A140VJG8;P21964;B8XPJ7;B8XPJ8;E7EMS6;E7EUU8	Catechol O-methyltransferase	COMT
-0.00776818	0.00891703	-0.053359	-0.133448	-0.0464145		Discard	13	13	39.4	56.547	86.406	0.617681	Q96GM8;B4DP23	Target of EGR1 protein 1	TOE1
-0.00681117	-0.0628063	-0.0623392	-0.0536285	-0.0463963	+	Discard	19	1	49.7	58.617	79.369	1.39485	B4DUD5;P33240;E9PID8	Cleavage stimulation factor subunit 2	CSTF2
-0.0276456	0.0122111	-0.0820108	-0.087902	-0.0463368		Discard	18	0	73.1	35.594	62.259	0.834733	B3KUN1;P67775;Q6I9T8	Serine/threonine-protein phosphatase;Serine/threonine-protein phosphatase 2A catalytic subunit alpha isoform	PPP2CA
-0.0270868	-0.0654156	-0.0140625	-0.077924	-0.0461222		Discard	22	20	62.5	52.238	216.33	1.25066	J3KMX2;B9EGA3;Q92925;J3QWB6	SWI/SNF-related matrix-associated actin-dependent regulator of chromatin subfamily D member 2	SMARCD2
-0.0611798	-0.0609992	-0.0247073	-0.0373992	-0.0460714	+	Discard	12	12	75.2	17.818	323.31	1.8342	P30050;Q59FI9;D3DS95	60S ribosomal protein L12	RPL12;hCG_21173
-0.114348	0.0461418	-0.0552914	-0.0607434	-0.0460601		Discard	7	7	33.3	35.407	59.741	0.580342	A0A024R9D0;Q9H2D1;B3KWP3;B4DUQ5	Mitochondrial folate transporter/carrier	SLC25A32
-0.0350469	0.0837921	-0.0476217	-0.184621	-0.0458745		Discard	11	11	43.1	35.198	117.04	0.332742	Q9Y385;B4DUF8	Ubiquitin-conjugating enzyme E2 J1	UBE2J1
-0.306466	0.172744	-0.0209697	-0.0267781	-0.0453677		Discard	18	0	39.6	68.351	129.66	0.169566	Q15642;M0R2H7	Cdc42-interacting protein 4	TRIP10
-0.0609239	-0.03484	-0.0231085	-0.0623242	-0.0452992	+	Discard	85	66	52.6	217.17	323.31	1.72841	P24928;A0A087WWE2	DNA-directed RNA polymerase II subunit RPB1;DNA-directed RNA polymerase	POLR2A
-0.103038	-0.0116752	-0.0402298	-0.0259847	-0.045232		Discard	32	32	33.6	138.66	104.89	0.957595	Q9UNS1	Protein timeless homolog	TIMELESS
-0.0883928	-0.043631	-0.00569543	-0.0410163	-0.0446839		Discard	12	1	80.4	18.007	253.34	1.10877	P63279	SUMO-conjugating enzyme UBC9	UBE2I
-0.0373103	-0.0775738	-0.0194482	-0.0442557	-0.044647	+	Discard	4	4	22.1	17.76	12.987	1.45682	B4DDT6;Q5BJF2;J3KT68	Transmembrane protein 97	TMEM97
-0.0854202	-0.0510404	-0.0395921	-0.00190562	-0.0444896		Discard	3	3	25	12.274	48.318	1.08908	P62877	E3 ubiquitin-protein ligase RBX1;E3 ubiquitin-protein ligase RBX1, N-terminally processed	RBX1
-0.0407937	-0.100778	-0.00550715	-0.0307372	-0.044454		Discard	15	15	32.9	31.791	63.252	0.939453	Q9H3N1;B4DZX7	Thioredoxin-related transmembrane protein 1	TMX1;TXNDC
-0.0655816	-0.0367478	-0.00205011	-0.0733022	-0.0444204		Discard	25	22	64.5	62.463	323.31	1.14951	A0A0U1RRM4;P26599;A6NLN1;A0A0D9SF20	Polypyrimidine tract-binding protein 1	PTBP1
-0.0657025	-0.0172564	0.0415233	-0.13519	-0.0441564		Discard	8	8	35.6	20.783	19.638	0.490535	Q8IUR0;M0QZQ8	Trafficking protein particle complex subunit 5	TRAPPC5
-0.00336541	-0.0694367	-0.0624145	-0.0411647	-0.0440953		Discard	27	27	47.1	96.723	195	1.22862	Q9UPN7;B4DLT9	Serine/threonine-protein phosphatase 6 regulatory subunit 1	PPP6R1
-0.0846244	-0.0353574	-0.0108755	-0.045491	-0.0440871		Discard	18	18	87.1	22.836	323.31	1.19478	A0A140VJS6;P49721;B7Z478;Q59FJ0;A0A087WVV1	Proteasome subunit beta type-2;Proteasome subunit beta type	PSMB2
-0.0326838	-0.0719064	-0.0565962	-0.015068	-0.0440636	+	Discard	18	17	51.8	42.592	255.15	1.40345	Q6FHX6;P39748;B4DWZ4;I3L3E9	Flap endonuclease 1	FEN1
-0.24513	-0.0473533	0.146786	-0.0303098	-0.0440018		Discard	7	7	34.4	36.318	59.869	0.206803	Q96MG2	Junctional sarcoplasmic reticulum protein 1	JSRP1
-0.12573	-0.145653	-0.0588937	0.154454	-0.0439559		Discard	12	7	35.6	48.564	60.678	0.245849	P42696;A2A2V2	RNA-binding protein 34	RBM34
-0.0723311	-0.222498	-0.0429323	0.162081	-0.0439202		Discard	16	16	11.8	186.91	18.731	0.209321	Q9P2K8;H0YME5	Eukaryotic translation initiation factor 2-alpha kinase 4	EIF2AK4
-0.107182	-0.0330971	-0.0421746	0.00705191	-0.0438503		Discard	65	61	42.5	242.06	323.31	0.793311	A0A0S2Q0B1;O14497;H0Y488;A0A1B0GTU5	AT-rich interactive domain-containing protein 1A	ARID1A
-0.452136	0.349139	-0.0283369	NaN	-0.0437779		Discard	10	10	65.7	27.873	123.74	0.0617674	A0A0S2Z5B3;M0QXB5;O95571;A0A0S2Z580;B2RCZ7;A0A0S2Z5N8	Persulfide dioxygenase ETHE1, mitochondrial	ETHE1
-0.0473981	0.00144204	-0.0218483	-0.10729	-0.0437737		Discard	19	19	71.2	36.954	295.8	0.800815	A0A140VJF3;O43684;J3QT28;B4DDM6	Mitotic checkpoint protein BUB3	BUB3
-0.0369254	-0.0481735	-0.0372807	-0.051758	-0.0435344	+	Discard	186	2	73.6	277.5	323.31	2.85044	Q60FE6;Q60FE5;A6NDY9;A0A087WWY3		FLNA
-0.0265136	-0.0636805	0.00690831	-0.0902653	-0.0433878		Discard	16	11	48.4	57.886	323.31	0.873095	O00629	Importin subunit alpha-3	KPNA4
0.0265876	-0.13695	-0.0764781	0.0139266	-0.0432284		Discard	16	16	54.2	43.835	213.03	0.460864	Q99447;B7Z4W6;B3KSC8;I3L1R7;I3L1L9;I3L2Q1	Ethanolamine-phosphate cytidylyltransferase	PCYT2
-0.0339239	-0.0170666	-0.0683321	-0.0534189	-0.0431854	+	Discard	23	23	61.8	50.704	191.75	1.51127	B2R6Q4;A8K3B6;P41240;Q53EL3;B5BU52;B4DMZ0;B4DP99	Non-specific protein-tyrosine kinase;Tyrosine-protein kinase CSK	CSK
-0.0946799	-0.0602168	-0.0493674	0.032242	-0.0430055		Discard	15	15	53	24.831	135.91	0.682147	P62906;Q1JQ76	60S ribosomal protein L10a;Ribosomal protein	RPL10A
-0.0534488	0.0385766	-0.076691	-0.0796304	-0.0427984		Discard	16	16	52.5	37.011	293.7	0.65625	B2RD27;P51665;H3BNT7;H3BTM8;B4DXI8	26S proteasome non-ATPase regulatory subunit 7	PSMD7
0.00504059	-0.0407491	-0.00115464	-0.133432	-0.0425738		Discard	9	9	39.8	25.542	31.064	0.561094	Q13242;A8K3M9;H0YIB4;S4R3G0;B4DFT9	Serine/arginine-rich splicing factor 9	SRSF9
0.0323829	-0.088853	-0.0618271	-0.0519972	-0.0425736		Discard	36	12	64.7	80.347	314.68	0.694042	B2RBE0;B3KN05;A0A024R497;O95573	Long-chain-fatty-acid--CoA ligase 3	ACSL3
-0.101614	-0.0365555	-0.0337911	0.00173014	-0.0425575		Discard	17	17	52.1	44.468	182.92	0.84617	A0A024R7B7;Q16543;Q6FG59;K7EQA9;K7EKQ2	Hsp90 co-chaperone Cdc37;Hsp90 co-chaperone Cdc37, N-terminally processed	CDC37
-0.0901732	-0.0175777	-0.102822	0.0418037	-0.0421922		Discard	6	0	25.2	25.644	14.962	0.523666	B4DM08
0.0335111	-0.0566262	-0.0481586	-0.0966069	-0.0419702		Discard	11	5	44.1	28.912	223.9	0.654334	A0A024R6T8;Q9GZU8;H3BTP8;H3BSY6;H3BP64;H3BUL4;H3BMX9;H3BTI2;H3BQQ6;H3BU93	Protein FAM192A	NIP30;FAM192A
0.0298416	-0.070315	-0.348409	0.221197	-0.0419214		Discard	13	5	15.3	129.56	26.838	0.126475	Q96AE7	Tetratricopeptide repeat protein 17	TTC17
-0.0403337	-0.0648269	-0.0201356	NaN	-0.0417654		Discard	5	0	55.6	12.957	140.55	1.0765	A0A087X111;Q9UEU5;Q4V326;Q13066	G antigen 2D;G antigen 2E;G antigen 2B/2C	GAGE13;GAGE2D;GAGE2E;GAGE2B
-0.0102215	-0.0408233	-0.0584429	-0.0571815	-0.0416673	+	Discard	20	12	52.9	64.436	125.98	1.46872	Q9H0L4	Cleavage stimulation factor subunit 2 tau variant	CSTF2T
-0.0145287	-0.085711	-0.0679237	0.00216244	-0.0415003		Discard	28	28	65.2	60.67	323.31	0.846351	A0A024R983;P10155;B3KN94	60 kDa SS-A/Ro ribonucleoprotein	TROVE2
0.0519985	0.15056	-0.11973	-0.248519	-0.0414227		Discard	9	9	10.2	104.03	12.346	0.172223	B2RAT5;A0A024RA74;Q8TCY9;B7Z7T1	Up-regulator of cell proliferation	URG4;URGCP
-0.0605026	-0.00313409	-0.0329642	-0.0684379	-0.0412597		Discard	14	14	48.4	34.505	201.51	1.16349	B4DJB4;P50213;Q53GF8;H0YL72;B4DSY4;B7Z9J8;H0YLI6;H0YMU3;H0YKD0	Isocitrate dehydrogenase [NAD] subunit, mitochondrial;Isocitrate dehydrogenase [NAD] subunit alpha, mitochondrial	IDH3A
-0.0562662	-0.0287931	-0.00724608	-0.0722704	-0.041144		Discard	18	11	46.9	62.518	323.31	1.18672	Q9UMX0;A0A024R258;B3KNI2;B3KNI8	Ubiquilin-1	UBQLN1
-0.0323592	0.0319598	-0.00517408	-0.158301	-0.0409685		Discard	6	6	21.3	30.292	13.219	0.404442	K7EK00;Q96ND0;K7ERQ2	Protein FAM210A	FAM210A
-0.00607205	-0.240179	NaN	0.123534	-0.0409059		Discard	8	1	31.7	24.196	27.592	0.132097	Q14222		EEF1A
-0.0220534	0.0839282	-0.117193	-0.10813	-0.0408619		Discard	12	12	36.1	50.283	51.691	0.349868	Q53FC8;A4D0P7;O43913;Q9UDM8;A8K8C0;B4DXT8	Origin recognition complex subunit 5	ORC5L;ORC5
-0.211465	-0.148881	0.127501	0.0695647	-0.0408199		Discard	34	34	44.6	132.22	144.23	0.184403	B2RTX8;Q7Z5K2;A8K273	Wings apart-like protein homolog	WAPAL
-0.107011	-0.0251771	-0.0745625	0.0434844	-0.0408165		Discard	13	13	83.5	25.734	137.48	0.521259	A0A024R0L6;Q15102;M0R389;M0R1K3;M0QZT2	Platelet-activating factor acetylhydrolase IB subunit gamma	PAFAH1B3
0.0422241	0.0724488	-0.121031	-0.155791	-0.0405374		Discard	22	22	27.5	119.91	126.47	0.275574	Q9Y5B9	FACT complex subunit SPT16	SUPT16H
-0.0446723	-0.0430067	-0.0332004	-0.0411054	-0.0404962	+	Discard	63	63	78.7	100.2	323.31	3.27104	Q13200;Q59EG8;B4DM22;Q9NSM5	26S proteasome non-ATPase regulatory subunit 2	PSMD2;DKFZp564A2282
-0.067969	0.0167816	-0.0594649	-0.0507415	-0.0403485		Discard	20	20	69.7	38.608	323.31	0.89087	Q96C86;Q53G42	m7GpppX diphosphatase	DCPS
-0.122868	0.0142124	-0.0619627	0.00934718	-0.0403178		Discard	11	11	56.6	22.092	183.23	0.517547	A0A024RBR3;O43583;F8VVL1	Density-regulated protein	DENR
-0.0383174	0.00144204	-0.0502335	-0.0741525	-0.0403153		Discard	21	19	62.2	33.155	323.31	1.07738	F8W6I7;A0A024RB53;A0A024RAZ7;P09651;Q6IPF2;Q9BSM5;Q0VAC0;A0A024RC46;F8VZ49;A0A024QZ98;Q32P51;F8VTQ5;B4DP35;B4E0B5	Heterogeneous nuclear ribonucleoprotein A1;Heterogeneous nuclear ribonucleoprotein A1, N-terminally processed;Heterogeneous nuclear ribonucleoprotein A1-like 2	HNRNPA1;HNRPA1;hCG_2020860;RP11-78J21.1;HNRNPA1L2
-0.0177529	-0.085956	-0.0298237	-0.0265724	-0.0400263		Discard	33	33	56.2	77.15	323.31	1.08693	Q6NUQ4;B3LEU8;B2RD07	Transmembrane protein 214	TMEM214
0.220701	-0.103302	-0.241782	-0.0352835	-0.0399165		Discard	10	8	29.9	41.714	37.673	0.149909	Q9HBI1;A0A087WZB5	Beta-parvin	PARVB
0.00173014	-0.0134653	-0.122695	-0.0252211	-0.0399129		Discard	10	10	68.8	20.116	48.818	0.600118	P82663;E7EPW2	28S ribosomal protein S25, mitochondrial	MRPS25
-0.0173441	-0.0548418	-0.100051	0.0136409	-0.039649		Discard	13	13	54.9	43.955	245.35	0.689641	Q9H488;B4DZS3	GDP-fucose protein O-fucosyltransferase 1	POFUT1
-0.0476515	-0.0831565	-0.0228447	-0.00462402	-0.0395692		Discard	27	27	77.9	49.973	323.31	0.990079	A0A140VJT8;P13489;A0A024RC87;H0YCR7	Ribonuclease inhibitor	RNH1
0.0354831	0.0142124	-0.00962592	-0.197914	-0.0394612		Discard	8	7	57.8	22.968	229.95	0.288149	Q9Y294	Histone chaperone ASF1A	ASF1A
-0.036733	-0.00495696	-0.060277	-0.0557113	-0.0394196		Discard	16	16	49.8	34.93	323.31	1.28567	Q96AG4	Leucine-rich repeat-containing protein 59	LRRC59
-0.00676763	0.272023	-0.00524649	-0.417617	-0.0394021		Discard	24	24	17.3	219	52.313	0.0971526	A0A024R8K8;J3QS41;P42694;B7ZLW2	Probable helicase with zinc finger domain	HELZ
-0.0292199	-0.0683624	-0.0224636	-0.0373399	-0.0393465	+	Discard	31	2	84.6	42.918	323.31	1.51846	A0A024R201;Q9Y6E3;B4DJ66		PSMD13
-0.00336541	-0.142194	-0.0910027	0.0794293	-0.0392832		Discard	26	26	34.5	119.02	100.33	0.318567	B7ZKS3;Q86UV5;B7ZKR8	Ubiquitin carboxyl-terminal hydrolase 48	USP48
-0.030133	-0.183458	-0.130018	0.186754	-0.0392136		Discard	9	9	20.3	64.239	67.283	0.177666	A0A024R6K1;O75909;G3V5E1;G3V2Q3	Cyclin-K	CCNK
-0.0362743	-0.0375324	-0.0387619	-0.0439433	-0.039128	+	Discard	62	26	70.6	110.42	323.31	3.75823	P55060;B4DM31;B4DUC5;B4DM67	Exportin-2	CSE1L
-0.0825606	-0.0816291	0.0582473	-0.0503381	-0.0390701		Discard	16	16	61.5	38.281	127.88	0.487764	Q14376;Q5QPP4;Q5QPP3;A0A024RAB7;Q5QPP1	UDP-glucose 4-epimerase	GALE
-0.00991647	-0.0954504	-0.0696335	0.018919	-0.0390203		Discard	12	11	58.4	34.534	283.55	0.62876	P53384	Cytosolic Fe-S cluster assembly factor NUBP1	NUBP1
0.0576928	-0.185425	-0.045357	0.0184917	-0.0386494		Discard	11	11	36.2	48.349	48.133	0.283107	O75616;J3QSB2;J3QRV9	GTPase Era, mitochondrial	ERAL1
0.0604624	-0.269182	0.093425	NaN	-0.0384315		Discard	6	6	22	26.736	8.0709	0.11268	A0A024R1Z1;P49427;U3KQP9	Ubiquitin-conjugating enzyme E2 R1	CDC34
0.0388575	-0.0812627	-0.0835692	-0.0276161	-0.0383976		Discard	38	38	54.8	106.37	323.31	0.56094	P57740;B3KMK0	Nuclear pore complex protein Nup107	NUP107
-0.00330758	-0.0773911	-0.0413132	-0.0305456	-0.0381394		Discard	68	68	58.3	149.33	323.31	1.05206	B7ZMF2;Q9NVI1;F8W7R3;B3KNW8;H3BP78	Fanconi anemia group I protein	FANCI
-0.0748665	-0.0259554	-0.156772	0.106214	-0.0378448		Discard	12	11	22.8	81.509	55.443	0.266488	E5KQF5;H6V745;F1D8N4;B6ZGU6;P04150;E5KQF6;F5ATB8;B7Z7I2	Glucocorticoid receptor	NR3C1
-0.0550816	-0.0607434	-0.0667748	0.0312541	-0.0378364		Discard	14	12	78.4	18.762	74.581	0.697371	O60493	Sorting nexin-3	SNX3
0.00733906	0.0859685	-0.229298	-0.0152138	-0.037801		Discard	18	18	27.9	105.22	104.94	0.211732	A8K923;Q8TF05;B2RCG9	Serine/threonine-protein phosphatase 4 regulatory subunit 1	PPP4R1
-0.038347	-0.0254413	-0.0521768	-0.0349878	-0.0377382	+	Discard	215	111	49.4	573.83	323.31	2.19019	Q5T4S7	E3 ubiquitin-protein ligase UBR4	UBR4
-0.0576169	-0.126643	-0.000577203	0.0347792	-0.0375146		Discard	8	8	90.8	8.496	68.416	0.436912	P62308;Q49AN9;F5H013;C9JVQ0;A8MWD9	Small nuclear ribonucleoprotein G;Putative small nuclear ribonucleoprotein G-like protein 15	SNRPG;SNRPGP15
0.191436	-0.368793	-0.130997	0.158466	-0.037472		Discard	6	6	24.9	38.638	49.525	0.0995925	Q6IN84	rRNA methyltransferase 1, mitochondrial	MRM1
-0.0681506	-0.0484271	0.00432164	NaN	-0.0374187		Discard	6	6	48.1	22.936	120.95	0.646234	Q86Y79;A0A096LP22;C9J7Z1;A0A096LP34;A0A096LPA3	Probable peptidyl-tRNA hydrolase	PTRH1
-0.139109	0.185486	-0.157447	NaN	-0.0370234		Discard	10	10	65.7	23.382	45.42	0.112839	V9HWF3;Q8TCD5;J3KRC4;J3KSY6;J3KSX6	5(3)-deoxyribonucleotidase, cytosolic type	HEL74;NT5C
-0.141351	-0.0524909	0.0411028	0.00475299	-0.0369964		Discard	8	8	38.8	28.362	122.93	0.37595	Q53RG0;O60573;B9A044;B8ZZ50;Q59FE1;C9JEL3	Eukaryotic translation initiation factor 4E type 2	tmp_locus_9;EIF4E2
-0.0702848	-0.044464	-0.00782619	-0.0242524	-0.0367069		Discard	5	5	51	11.835	17.938	1.14133	A0A024R7J7;Q9BW61	DET1- and DDB1-associated protein 1	DDA1
-0.0185272	-0.0670922	-0.0180158	-0.0426203	-0.0365639		Discard	36	36	48.2	92.407	201.01	1.2833	H7BXH2;E9PKF6;Q5H9R7;A0A024R5F3;E9PQP7;B4E0C2;B4DTT7;B4DYU6;H0YEN2	Serine/threonine-protein phosphatase 6 regulatory subunit 3	PPP6R3;SAPS3
-0.0442408	-0.0347809	-0.0185272	-0.0476665	-0.0363039	+	Discard	36	36	58.4	70.729	323.31	1.94154	Q9UHB9;B4DVI7;B3KMI9;Q96K98;Q96K97	Signal recognition particle subunit SRP68	SRP68
-0.351571	0.426533	-0.134493	-0.0856498	-0.0362953		Discard	26	26	20.5	202.22	37.34	0.0758403	Q9C0D5;B9EK39	Protein TANC1	TANC1
0.0277203	-0.0621735	-0.237149	0.127105	-0.0361244		Discard	14	14	28.4	73.2	23.682	0.172413	Q9NW82;A8K564;D6RIW8	WD repeat-containing protein 70	WDR70
-0.134936	0.0382958	-0.0189511	-0.027572	-0.035791		Discard	32	32	42.8	112.53	156.42	0.403436	Q9UI26;F8WDV0	Importin-11	IPO11
-0.0664576	-0.045357	0.0557509	-0.0866912	-0.0356887		Discard	35	35	55.4	89.225	323.31	0.466965	B4DSH1;B3KY60;Q99459	Cell division cycle 5-like protein	CDC5L
-0.0310467	0.0684644	-0.0740765	-0.105287	-0.0354864		Discard	9	7	35.1	45.285	41.995	0.379259	O75600;A8K228	2-amino-3-ketobutyrate coenzyme A ligase, mitochondrial	GCAT
-0.158349	0.0740944	-0.022068	NaN	-0.0354408		Discard	7	7	33.1	34.6	49.955	0.18599	Q3KRB6;Q9NVA1;B7Z314;F6UTR7;B1AKV3;B7Z1C6;B1AKV4;B1AKV6	Ubiquinol-cytochrome-c reductase complex assembly factor 1	UQCC;UQCC1
-0.036008	-0.0744258	-0.0230499	-0.00763764	-0.0352803		Discard	10	9	64.3	12.476	180.36	1.04576	I4AY87;P14174	Macrophage migration inhibitory factor	MIF
-0.0688919	-0.0153304	0.0565835	-0.112849	-0.035122		Discard	14	6	83.2	12.823	116	0.39055	Q6FG85;O60739;Q53F41	Eukaryotic translation initiation factor 1b	GC20;EIF1B
-0.225245	0.0724488	0.00432164	0.0082	-0.0350685		Discard	8	8	26.5	35.772	37.132	0.201724	J3QQJ0;A0A024R8R0;Q9UHR5;X6R3T8;J3QLH3;F5H478;B7Z4X9;J3KRU5	SAP30-binding protein	SAP30BP
0.0519985	-0.147202	-0.00752163	-0.0369551	-0.0349201		Discard	16	15	28.1	71.648	36.551	0.333191	J3KNN5;Q9UJV9;B3KRK2;Q53HI2	Probable ATP-dependent RNA helicase DDX41	DDX41
-0.0672283	-0.0220534	-0.011588	-0.037562	-0.0346079		Discard	5	2	32.2	25.9	21.908	1.18899	B4DP48;Q8IUX1	Complex I assembly factor TMEM126B, mitochondrial	TMEM126B
0.0159258	0.0388575	-0.193849	0.000721115	-0.0345862		Discard	5	5	35.2	15.85	51.949	0.247846	A0A024RDH9;Q9Y3D5;H0YAG5;D6RCM2	28S ribosomal protein S18c, mitochondrial	MRPS18C
-0.0640123	0.0305479	-0.0955583	-0.00845004	-0.0343682		Discard	18	1	44.4	54.719	182.18	0.509586	F6TLX2;Q9Y3E8;B7Z403;B3KV49		GLOD4
-0.0350617	-0.0644498	-0.0337911	-0.00384265	-0.0342863		Discard	20	9	62.1	34.239	323.31	1.15786	A8K4Z4;A0A024RBS2;P05388;Q6NSF2;F8VWS0;Q53HW2;Q53HK9;F8VW21;F8VU65;B4E3D5;F8VZS0;F8VPE8;G3V210;F8VRK7;Q8NHW5	60S acidic ribosomal protein P0;60S acidic ribosomal protein P0-like	RPLP0;RPLP0P6
-0.0457143	-0.162719	-0.131203	0.204016	-0.033905		Discard	6	6	31.7	22.555	39.951	0.14841	Q6FIF0;B2R6N3	AN1-type zinc finger protein 6	ZFAND6
-0.0721642	-0.0429323	0.0112093	-0.0317249	-0.033903		Discard	22	22	39.1	92.155	162.03	0.839666	Q8IYV2;Q9UHI6;Q8TDR3;Q8NEH0	Probable ATP-dependent RNA helicase DDX20	DDX20
-0.0364815	-0.0340717	-0.03484	-0.0298679	-0.0338152	+	Discard	48	48	69.8	81.307	323.31	3.8003	A0A0S2Z4A5;P33993;C6EMX8;B2RBA6;B4DDF5;B3KUD7;Q9H4N9	DNA replication licensing factor MCM7;DNA helicase	MCM7
-0.236622	0.0688772	0.0668125	NaN	-0.0336442		Discard	6	6	12.3	71.935	7.2997	0.112507	B4DTG3;A0A024R0D2;Q9Y6B7;B1ALD0;B2RBF6;B1ALD1;B3KSJ4	AP complex subunit beta;AP-4 complex subunit beta-1	hCG_38636;AP4B1
0.0164963	-0.0650382	-0.00111126	-0.083019	-0.033168		Discard	17	3	69.2	24.327	323.31	0.579773	P55327	Tumor protein D52	TPD52
-0.00927745	-0.051459	-0.0514141	-0.0196529	-0.0329509		Discard	29	5	85.2	41.052	323.31	1.24884	A8K5T7;Q9Y2Z0	Suppressor of G2 allele of SKP1 homolog	SUGT1
-0.0240324	0.018919	0.0254541	-0.151795	-0.0328635		Discard	52	51	42.4	178.97	272.07	0.316288	Q9H3S7;B4DJ12;B4DST5;B4DJ21	Tyrosine-protein phosphatase non-receptor type 23;Protein-tyrosine-phosphatase	PTPN23
-0.0480393	-0.0656571	-0.00817432	-0.0090161	-0.0327217		Discard	28	3	91.6	26.669	323.31	0.968624	V9HWK1;P60174;B4DUI5	Triosephosphate isomerase	HEL-S-49;TPI1
0.000144286	-0.0691492	-0.156418	0.0949116	-0.0326278		Discard	12	12	43.4	49.765	175.34	0.234163	Q8IUI8;B4DJU5	Cytokine receptor-like factor 3	CRLF3
-0.000735929	-0.0419666	-0.00621696	-0.0815374	-0.0326142		Discard	20	19	74.8	41.487	323.31	0.746156	Q15019;B5MCX3;C9J2Q4;C9JB25;C9J938	Septin-2	2018-09-02
-0.0422042	-0.0524461	-0.0507415	0.0156403	-0.0324379		Discard	20	3	36.3	72.765	68.696	0.857894	Q14TF0;P48506;E1CEI4;A0A0C4DGB2	Glutamate--cysteine ligase catalytic subunit	GCLC
-0.0906646	-0.0119516	-0.0407343	0.0136409	-0.0324274		Discard	56	34	48.7	187.18	323.31	0.614484	Q7Z4S6;A0A1B0GV47;A0A024R0V9;H0YHT2	Kinesin-like protein KIF21A;Kinesin-like protein	KIF21A
-0.0634694	-0.0729228	0.0180643	-0.0108464	-0.0322936		Discard	5	5	9.5	118.13	15.686	0.633748	Q9ULH7	MKL/myocardin-like protein 2	MKL2
0.0281448	-0.0713151	-0.131503	0.0458623	-0.0322027		Discard	21	21	65.5	36.085	118.9	0.302191	V9HWH0;Q96KB5;E5RFX4	Lymphokine-activated killer T-cell-originated protein kinase	HEL164;PBK
-0.516347	0.0890913	0.00129789	0.297485	-0.0321182		Discard	11	11	27.8	53.946	42.858	0.0632261	C9J519;E7EN73;B2RBC8;Q8IZA0	Dyslexia-associated protein KIAA0319-like protein	KIAA0319L
-0.0747601	0.0302654	0.125783	-0.209745	-0.0321141		Discard	44	44	39.7	162.19	199	0.163821	Q96P48;E7EU13;B7ZMI2;A0A0A0MSJ2	Arf-GAP with Rho-GAP domain, ANK repeat and PH domain-containing protein 1	ARAP1
0.00388999	-0.110028	-0.011428	-0.0096841	-0.0318126		Discard	23	23	48.6	61.758	323.31	0.50447	B2RA56;Q969V3;K7EMW4;A0A0C4DGP7;K7ELZ9;K7ENM2	Nicalin	NCLN
-0.0175046	-0.0154617	0.013498	-0.107182	-0.0316625		Discard	11	11	50.9	24.701	117.01	0.504943	Q9BUL8;C9J363;C9J5C3;C9J6F3;H7C5M9;C9JSA3;C9JND6	Programmed cell death protein 10	PDCD10
0.012068	-0.0193019	0.0738202	-0.191014	-0.0311069		Discard	27	1	61.2	61.049	174.54	0.206575	P13674	Prolyl 4-hydroxylase subunit alpha-1	P4HA1
-0.0648722	0.068602	-0.129955	0.00216244	-0.0310157		Discard	85	2	66.4	159.92	3.4565	0.283274	E9PLY5		MACF1
0.164014	0.139993	-0.137648	-0.289087	-0.0306819		Discard	7	1	48.8	14.131	8.2786	0.0977476	Q9H1A6;P52435;A0A0B4J2F8;F6S314;E2QRJ6;Q8TDE6;A6NFM0;Q9H1A7;Q9GZM3	DNA-directed RNA polymerase II subunit RPB11-a;DNA-directed RNA polymerase II subunit RPB11-b2;DNA-directed RNA polymerase II subunit RPB11-b1	POLR2J1;POLR2J;POLR2J3;POLR2J2
-0.0523713	-0.0395476	-0.0316954	0.00129789	-0.0305791		Discard	18	2	73.1	35.631	323.31	1.12136	Q8WZ56;Q5U0I7;B3KRM2;A0A140VJS0;P62714;B3KQ51	Serine/threonine-protein phosphatase;Serine/threonine-protein phosphatase 2A catalytic subunit beta isoform	PPP2CB
-0.0411647	0.0361869	-0.0608637	-0.0560111	-0.0304632		Discard	8	3	77.4	9.461	107.2	0.567719	P42677;Q5T4L4	40S ribosomal protein S27	RPS27
-0.135317	0.066537	-0.175925	0.122871	-0.0304582		Discard	8	8	24.9	48.024	63.844	0.150612	K7EP90;Q9BTD8;K7EQ03;K7ER08	RNA-binding protein 42	RBM42
-0.0265577	-0.0273074	0.0107799	-0.0775585	-0.0301609		Discard	20	20	75.4	27.969	323.31	0.710503	Q5RLJ0;Q549M8;Q9Y224;G3V4C6;H0YJB9	UPF0568 protein C14orf166	C14orf166
-0.108534	0.0641931	0.0606008	-0.136839	-0.0301447		Discard	19	19	68.5	40.968	91.812	0.2118	P78406;Q5J8M4;E9PQ57;E9PPG9	mRNA export factor	RAE1
-0.0028449	0.0594937	-0.203004	0.0270125	-0.0298356		Discard	2	2	19.6	6.3225	24.684	0.188106	Q59GN2;P62891	Putative 60S ribosomal protein L39-like 5;60S ribosomal protein L39	RPL39P5;RPL39
-0.117021	-0.05116	-0.0890218	0.137897	-0.0298264		Discard	12	12	45.8	44.863	247.18	0.193912	Q9GZZ9;E7EQ61;E7EWE1;C9J5W5;C9JRV9	Ubiquitin-like modifier-activating enzyme 5	UBA5
-0.0313415	-0.0119807	-0.0516682	-0.0232111	-0.0295504	+	Discard	36	36	66.5	65.7	323.31	1.41274	Q9BR63;Q9NSD9;A8K666;B7ZB32	Phenylalanine--tRNA ligase beta subunit	FARSB
-0.0672736	-0.00752163	-0.0139023	-0.0293524	-0.0295125		Discard	34	34	45.9	104.23	323.31	0.939951	B2R6H7;A0A024R794;Q9Y5L0;C9J7E5;E9PFH4;B3KMX1;B3KM69	Transportin-3	TNPO3
-0.00552165	-0.0395328	-0.0716032	-0.00135681	-0.0295036		Discard	14	14	57.5	33.631	159.74	0.768385	D5MQE1;B2RE59;Q92600	Cell differentiation protein RCD1 homolog	RQCD1
-0.067062	0.0399806	-0.104465	0.0137839	-0.0294406		Discard	4	4	27.4	13.193	50.242	0.348555	P63272;D3DTZ5;J3QSB9	Transcription elongation factor SPT4	SUPT4H1
-0.0872735	-0.131961	-0.0168185	0.118758	-0.0293237		Discard	9	9	51.5	19.586	173	0.201052	A0A087WXM6;J3QQT2;J3KRX5;A0A024R261;A0A0A6YYL6;P18621;J3QLC8;A0A0A0MRF8;J3KRB3;A0A087WWH0;J3QS96	60S ribosomal protein L17	RPL17;hCG_24487;RPL17-C18orf32
-0.036807	-0.0519225	0.00100953	-0.0292494	-0.0292424		Discard	38	29	77.5	50.663	323.31	1.10502	Q6IAT1;B4DLV7;P50395;Q5SX87	Rab GDP dissociation inhibitor beta	GDI2
-0.0423677	-0.0231965	-0.0101199	-0.0404821	-0.0290415	+	Discard	15	15	43.9	28.329	115.81	1.49497	J3KTL2;Q07955;Q59FA2;A8K1L8	Serine/arginine-rich splicing factor 1	SRSF1
-0.00171784	-0.0147328	0.0097772	-0.10897	-0.0289108		Discard	21	0	71.5	38.58	323.31	0.43762	Q15366	Poly(rC)-binding protein 2	PCBP2
0.0578315	0.0229004	-0.0897432	-0.105892	-0.0287259		Discard	10	10	20.1	60.335	7.0682	0.275089	Q96AA3;B5MDE0	Protein RFT1 homolog	RFT1
0.0988237	0.0116388	-0.203618	-0.0217019	-0.0287144		Discard	5	5	35.9	16.848	13.344	0.166045	H3BNT4;Q53HB4;Q99547;H3BSB3	M-phase phosphoprotein 6	MPHOSPH6
0.0199154	-0.0669562	-0.037414	NaN	-0.0281516		Discard	8	8	52.3	21.452	33.784	0.414897	Q9Y3B2;R4GNH9;B1AMU7;B1AMU3;B1AMU4;R4GMQ7	Exosome complex component CSL4	EXOSC1
-0.0620681	0.0147838	-0.0365998	NaN	-0.0279614		Discard	11	11	71.1	25.249	92.954	0.466498	Q08623;E7EVH9	Pseudouridine-5-phosphatase	HDHD1
-0.0249862	-0.048845	-0.0257057	-0.0121407	-0.0279194	+	Discard	25	25	68.6	29.975	321.87	1.45126	Q6NXR8;P61247;A8K4W0;D6RG13;D6RAT0;B7Z3M5;E9PFI5;H0Y9Y4;D6RB09;H0Y8L7;D6R9B6	40S ribosomal protein S3a	RPS3A
-0.0507564	-0.00869675	-0.0592544	0.00748262	-0.0278062		Discard	4	4	21.2	17.417	22.643	0.736587	O14561;I3L505;H3BNK3;A4UCS3	Acyl carrier protein, mitochondrial;Acyl carrier protein	NDUFAB1
-0.196046	-0.127384	-0.104263	0.316609	-0.0277709		Discard	8	8	47.9	14.369	42.887	0.0825728	C9JXB8;C9JNW5;V9HW01;P83731	60S ribosomal protein L24	RPL24;HEL-S-310
-0.0214675	-0.0177822	-0.0662763	-0.00502936	-0.0276388		Discard	9	9	70	12.405	61.512	0.88526	A0A024R1U2;Q7RTV0	PHD finger-like domain-containing protein 5A	PHF5A
0.0892269	0.103397	-0.110994	-0.191112	-0.0273706		Discard	3	3	73.3	8.8268	50.777	0.134469	L0R6H6;E9PP13;E9PSG9;Q6EEV4	DNA-directed RNA polymerase II subunit GRINL1A, isoforms 4/5	GRINL1A;POLR2M
-0.0468764	0.013498	-0.0668806	-0.00788421	-0.0270358		Discard	25	25	65.3	58.306	227.38	0.629241	Q6IAP9;Q5T1M7;Q59EL4;O43172;B2R7V4	U4/U6 small nuclear ribonucleoprotein Prp4	PRPF4
-0.0640123	-0.0284841	0.00647761	-0.0209844	-0.0267508		Discard	42	42	42.4	100.67	245.91	0.788906	Q9BXP5;H7C3A1	Serrate RNA effector molecule homolog	SRRT
-0.0401409	0.000721115	-0.0113844	-0.0559362	-0.0266851		Discard	6	6	51.5	11.557	19.763	0.879336	A0A024R3Z2;B8ZZN6;P63165;B8ZZJ0;B9A032;B8ZZ67	Small ubiquitin-related modifier 1	SUMO1
-0.245985	-0.0331561	0.113834	0.0594937	-0.0264533		Discard	26	26	48	86.573	109.65	0.118951	Q7L8L6;B4DWZ8	FAST kinase domain-containing protein 5	FASTKD5
-0.0311351	-0.130065	-0.00734755	0.0635029	-0.0262613		Discard	21	21	72.5	51.169	323.31	0.252988	P23258;Q9NRH3;A0A1B4Z394;K7EIS0	Tubulin gamma-1 chain;Tubulin gamma-2 chain;Tubulin gamma chain	TUBG1;TUBG2
0.0932897	-0.241646	0.0196308	0.0237522	-0.0262432		Discard	14	14	62.4	39.248	234.5	0.127523	Q15814	Tubulin-specific chaperone C	TBCC
NaN	0.0618453	0.357946	-0.498281	-0.0261631		Discard	5	5	13.6	61.367	5.6125	0.0331496	A0A0S2Z5B2;O00257	E3 SUMO-protein ligase CBX4	CBX4
-0.0432445	-0.032979	-0.0330971	0.0048968	-0.0261059		Discard	51	50	53.3	123.93	323.31	1.04173	A8K607;Q9UIA9;E7ESC6;B4DSP8;D3DSQ7	Exportin-7	XPO7
0.0292761	-0.0771932	-0.0570014	0.00100953	-0.0259772		Discard	17	17	42.1	56.177	148.83	0.430096	B4DL02;P29353;Q5T182;X6R6D0	SHC-transforming protein 1	SHC1
-0.0441665	-0.00303283	-0.041625	-0.0132469	-0.0255178		Discard	37	34	59.4	85.182	323.31	1.05197	A0A024R0Y5;P08237;A0A0S2Z4A1;Q96I60;A0A0S2Z4I1;B4E162;Q7KYX9	ATP-dependent 6-phosphofructokinase;ATP-dependent 6-phosphofructokinase, muscle type	PFKM
-0.0362003	-0.0014001	-0.0217751	-0.0414468	-0.0252056		Discard	15	15	54.9	28.415	236.06	1.17328	Q6IB71;A0A140VK43;P25788;G3V4X5	Proteasome subunit alpha type;Proteasome subunit alpha type-3	PSMA3
0.0409626	-0.0339387	-0.0674096	-0.0390436	-0.0248573		Discard	18	12	36.6	60.308	312.68	0.441921	Q5BKZ2;P52294;C9JYI4;B3KXZ2;B3KWR2	Importin subunit alpha;Importin subunit alpha-5;Importin subunit alpha-5, N-terminally processed	KPNA1
0.0060466	-0.0556663	0.0196308	-0.0693156	-0.0248261		Discard	10	3	68.4	23.423	126.37	0.464657	Q8TEA8;Q496C9	D-tyrosyl-tRNA(Tyr) deacylase 1;D-tyrosyl-tRNA(Tyr) deacylase	DTD1
0.0136409	-0.0188049	-0.013276	-0.0804082	-0.024712		Discard	34	34	68.4	45.531	323.31	0.520021	Q15008;B3KT66	26S proteasome non-ATPase regulatory subunit 6	PSMD6
0.0107799	0.032242	0.0342158	-0.175582	-0.0245862		Discard	14	14	71.7	33.178	167.54	0.1802	A0A140VJX3;P25325;Q2VEU1;B1AH49;Q59HD5	3-mercaptopyruvate sulfurtransferase;Sulfurtransferase	MPST
-0.0719367	-0.0560562	-0.0398442	0.0697021	-0.0245337		Discard	30	30	42.9	106.83	159.44	0.300891	Q9NVH2;D3DT96	Integrator complex subunit 7	INTS7
-0.0436608	0.0919367	0.104739	-0.2508	-0.0244463		Discard	7	5	14.3	74.316	16.431	0.104289	Q7Z4V5	Hepatoma-derived growth factor-related protein 2	HDGFRP2
-0.00956784	-0.0448657	-0.0104104	-0.0328757	-0.0244299		Discard	59	25	74.5	82.285	323.31	1.17238	B1AHB0;P33992;Q53FG5;A8K521;B4DQ39;B1AHB1;B3KVF0	DNA helicase;DNA replication licensing factor MCM5	MCM5
-0.0466975	-0.0793561	0.0528332	NaN	-0.0244068		Discard	3	3	29.3	17.634	47.379	0.220561	E9PM92;O00193;E9PRZ9	Small acidic protein	C11orf58;SMAP
-0.113146	0.0990932	-0.0433188	-0.0397997	-0.0242927		Discard	7	7	32.1	26.67	39.403	0.20564	A6XMV8;Q5NV56;Q3SY20;Q3SY19;A0A0J9YYC8;Q7Z5F3;A6XMV9;P07478;A0A087WW55	Trypsin-2	TRY8;PRSS2;PRSS1
0.0388575	-0.149937	0.142217	-0.127289	-0.0240378		Discard	18	18	33.4	83.069	125.43	0.123453	Q8IYQ7;Q8N9J5	Threonine synthase-like 1	THNSL1
-0.00846457	-0.036585	-0.126392	0.0760118	-0.0238573		Discard	15	3	55.6	37.345	122.19	0.216482	A0A024RE03;Q8N0X4	Citrate lyase subunit beta-like protein, mitochondrial	CLYBL
0.0600474	-0.195864	0.148348	-0.107119	-0.0236469		Discard	28	1	82.6	36.434	36.803	0.106868	Q9UQM3
0.20964	-0.202605	NaN	-0.0772541	-0.0234063		Discard	5	5	28.4	23.653	4.8637	0.062691	C9JEV9;O95639;B7Z7B0	Cleavage and polyadenylation specificity factor subunit 4	CPSF4
0.0574155	-0.039948	-0.00824688	-0.101056	-0.022959		Discard	13	1	14.9	131.69	18.701	0.27035	Q9ULU4;A0A087WYS3	Protein kinase C-binding protein 1	ZMYND8
-0.00501486	-0.015418	-0.0899735	0.018919	-0.0228718		Discard	12	12	64.7	29.395	91.995	0.39567	B0S7P4;Q9Y676;A0A0G2JIC6	28S ribosomal protein S18b, mitochondrial	MRPS18B
-0.0540028	-0.015243	-0.0250155	0.00302647	-0.0228087		Discard	53	17	58.7	109.93	323.31	0.81986	Q15020;B4DYA2	Squamous cell carcinoma antigen recognized by T-cells 3	SART3
-0.193998	0.0363276	-0.0991545	0.165687	-0.0227844		Discard	5	5	13.7	46.382	29.399	0.101919	A0A087WV97;Q8WU79;X6RCC3	Stromal membrane-associated protein 2	SMAP2
-0.134905	0.595122	-0.65624	0.105946	-0.0225191		Discard	13	2	34.9	53.504	117.78	0.0285031	Q59G70;P26572	Alpha-1,3-mannosyl-glycoprotein 2-beta-N-acetylglucosaminyltransferase	MGAT1
0.0709388	0.155879	-0.0451486	-0.271148	-0.0223697		Discard	15	14	42.5	50.052	70.228	0.0837176	K7EIU8;A0A024R274;Q13485;Q9BYG6;A0A0S2Z4B2	Mothers against decapentaplegic homolog;Mothers against decapentaplegic homolog 4	SMAD4
-0.0751248	0.165301	-0.203668	0.0243196	-0.0222931		Discard	22	22	39.4	83.066	116.56	0.100352	Q9Y6D9;A4D218	Mitotic spindle assembly checkpoint protein MAD1	MAD1L1
0.0923428	-0.0334809	0.00963388	-0.156724	-0.022057		Discard	6	6	35.1	20.012	43.315	0.155132	Q8N5M4;H0YDR3;E9PKV8	Tetratricopeptide repeat protein 9C	TTC9C
-0.0251477	-0.012228	-0.0256175	-0.0249128	-0.0219765	+	Discard	19	19	67.5	39.157	192.06	2.17887	P35250;B5BUD2;Q75MT5;A0A087WVY3;H7C5P4	Replication factor C subunit 2	RFC2
0.0332292	-0.002209	-0.103286	-0.0156221	-0.0219721		Discard	6	6	56.5	13.693	26.156	0.297829	O95059	Ribonuclease P protein subunit p14	RPP14
-0.0953734	-0.0438243	-0.0183226	0.0705267	-0.0217484		Discard	30	1	50.7	78.086	24.479	0.240265	J3KS54		FLII
0.00748262	-0.0409569	-0.0365258	-0.0161764	-0.0215441		Discard	82	5	72.1	128.3	323.31	0.832609	Q93009;B7Z855;B7ZAX6;H3BND8;B7Z7T5	Ubiquitin carboxyl-terminal hydrolase 7;Ubiquitin carboxyl-terminal hydrolase	USP7
-0.000432859	-0.0252064	-0.0339239	-0.0264108	-0.0214935		Discard	6	6	48.7	13.015	16.251	1.22247	A0A024RB14;P62854;Q5JNZ5;Q75MH1	40S ribosomal protein S26;Putative 40S ribosomal protein S26-like 1	RPS26;RPS26P11
-0.0516832	0.00345838	0.0475383	-0.0833094	-0.020999		Discard	8	8	67.4	10.275	33.621	0.282422	P61513;C9J4Z3;Q6P4E4;E9PEL3;M0R0A1;M0R2L6;G5E9R3	60S ribosomal protein L37a	RPL37A
-0.0397701	-0.0372067	-0.0165412	0.0104934	-0.0207561		Discard	33	33	70	63.472	323.31	0.762904	A0A024R4G1;Q8N1G4	Leucine-rich repeat-containing protein 47	LRRC47
0.00619029	-0.0281898	-0.0138002	-0.0463101	-0.0205275		Discard	18	18	68.3	41.949	183.05	0.790651	O60547;B2R9X3	GDP-mannose 4,6 dehydratase	GMDS
-0.0532541	-0.0100908	0.0169242	-0.0354018	-0.0204556		Discard	28	3	61.1	50.679	323.31	0.563501	Q16181;Q8TC62;E7ES33;Q3LIE9;A4GYY8;E7EPK1;A8K3D0;B4DUD6;Q59EY4	Septin-7	SEPT7;Nbla02942;DKFZp686F17268
-0.00900156	-0.0217165	-0.0250449	-0.024722	-0.0201213	+	Discard	24	0	67.8	40.571	317.8	1.88712	Q53FE8;Q53FF5;F2Z2K0		NSFL1C
0.0554733	-0.0969155	-0.134334	0.0954519	-0.0200812		Discard	12	9	29.1	67.196	69.897	0.127919	E5KRP5;Q9UBP0;E5KRP6	Spastin	SPAST
0.0434844	-0.0423231	-0.0343081	-0.0470105	-0.0200393		Discard	35	35	30.9	160.88	258.89	0.379958	Q10570;D3DWL9	Cleavage and polyadenylation specificity factor subunit 1	CPSF1
-0.0095243	-0.0572715	-0.0626255	0.0507454	-0.019669		Discard	9	9	36.3	41.236	59.257	0.293029	O75381;B7Z4Z4	Peroxisomal membrane protein PEX14	PEX14
-0.0524011	-0.0722552	0.0517201	-0.00440699	-0.0193358		Discard	33	2	69.5	60.021	323.31	0.272033	B7Z2S5;A0A087WSW9;A0A024RBK9;A0A140VKC9;A0A087WSY9;Q16881;Q6ZR44	Thioredoxin reductase 1, cytoplasmic	TXNRD1
-0.0492778	-0.0589989	-0.0379619	0.0694271	-0.0192028		Discard	11	11	51.7	32.868	62.105	0.247284	Q1W6H1;P29372;A2IDA3	DNA-3-methyladenine glycosylase	MPG
-0.00317744	0.0057592	-0.0280868	-0.0507863	-0.0190728		Discard	26	26	61.7	77.843	323.31	0.634363	A0A087WZ13;E9PAU2;Q8IY67	Ribonucleoprotein PTB-binding 1	RAVER1
0.0315363	-0.0366147	-0.0483078	-0.0225222	-0.0189771		Discard	24	24	63.7	56.223	323.31	0.442595	A8K4T6;Q16401	26S proteasome non-ATPase regulatory subunit 5	PSMD5
0.146394	-0.0835386	-0.135538	-0.00212236	-0.0187012		Discard	6	6	29.9	33.118	24.365	0.107386	Q09LL5;Q9HAQ5;F5H5R8;P18440;Q6U7I7;Q400J6	Arylamine N-acetyltransferase 1	NAT1
-0.0214089	-0.0371031	0.0196308	-0.0358306	-0.018678		Discard	19	14	89.7	18.012	323.31	0.595852	V9HWF5;A8K486;P62937;B2RE56;B4DM82;Q71V99;F8WE65;C9J5S7	Peptidyl-prolyl cis-trans isomerase;Peptidyl-prolyl cis-trans isomerase A;Peptidyl-prolyl cis-trans isomerase A, N-terminally processed	HEL-S-69p;PPIA
0.0802483	-0.199355	0.124328	-0.0798287	-0.0186517		Discard	3	3	21	19.298	8.1204	0.0869816	P58557;Q8TBC8	Putative ribonuclease	YBEY;C21orf57
-0.037636	-0.0153013	-0.0251771	0.00360232	-0.018628		Discard	16	11	64.1	27.887	323.31	0.914071	A0A0K0K1K4;O14818;Q05DH1;H0Y586	Proteasome subunit alpha type-7;Proteasome subunit alpha type	PSMA7
-0.0437203	-0.0260288	-0.0223024	0.017922	-0.0185324		Discard	54	51	55.1	113.55	323.31	0.60248	A8K6K1;A0A024QZG0;A0A0S2Z537;O75150;H3BP71;A0A0S2Z4Z2;B4DMM1	E3 ubiquitin-protein ligase BRE1B	RNF40
0.0594937	0.0462816	-0.0961904	-0.0836609	-0.018519		Discard	52	2	52.7	146.2	249.19	0.164356	O60271;B4DS36	C-Jun-amino-terminal kinase-interacting protein 4	SPAG9
-0.00423328	-0.0226102	-0.141764	0.0946415	-0.0184916		Discard	20	20	39.9	82.785	75.265	0.137659	P49711	Transcriptional repressor CTCF	CTCF
0.0347792	-0.0268369	-0.126092	0.0453032	-0.0182117		Discard	4	4	63.9	10.998	38.496	0.170829	O60220	Mitochondrial import inner membrane translocase subunit Tim8 A	TIMM8A
-0.222549	-0.0483973	0.0716254	0.127501	-0.0179549		Discard	29	29	35.7	150.93	96.58	0.080101	Q96HA7;Q59GI3	Tonsoku-like protein	TONSL
0.00288247	-0.176153	0.119423	NaN	-0.0179492		Discard	31	2	78.4	46.39	54.535	0.0685773	B4DVU1
-0.050099	-0.0109191	0.00288247	-0.0119225	-0.0175145		Discard	30	12	61	61.448	259.76	0.655129	P36871;B4DFP1;B7Z6C2	Phosphoglucomutase-1	PGM1
-0.0145578	0.0147838	-0.0187172	-0.0499945	-0.0171214		Discard	74	74	70.2	145.83	323.31	0.542243	O75533;Q7Z497	Splicing factor 3B subunit 1	SF3B1
0.321582	-0.11196	-0.357363	0.0812032	-0.0166346		Discard	15	15	26.9	92.623	21.626	0.0383958	B2RAM2;Q9Y6W3;Q7Z479	Calpain-7	CAPN7
0.00662125	-0.0194774	-0.040675	-0.0127956	-0.0165817		Discard	36	35	81.4	59.345	323.31	0.726586	Q15813	Tubulin-specific chaperone E	TBCE
0.0197731	-0.0627762	0.0568609	-0.0798897	-0.016508		Discard	65	5	10.9	1011.1	61.366	0.187927	Q8NF91;A0A0C4DG40	Nesprin-1	SYNE1
-0.0426946	0.00532815	-0.0516384	0.0231843	-0.0164551		Discard	16	16	71.7	31.444	135.11	0.364081	O75663	TIP41-like protein	TIPRL
-0.166503	-0.180119	0.135798	0.145351	-0.0163683		Discard	16	14	60.3	37.19	236.42	0.0613539	Q52LJ0	Protein FAM98B	FAM98B
0.0354831	0.00848693	-0.067712	-0.0411202	-0.0162155		Discard	29	11	55.9	59.004	323.31	0.269457	Q9BZZ5;G3V1C3;H0YER7	Apoptosis inhibitor 5	API5
0.00705191	-0.155004	0.0999011	NaN	-0.0160169		Discard	3	3	38.8	15.648	55.733	0.0707492	A0A024R6P6;Q9P0R6	GSK3-beta interaction protein	C14orf129;GSKIP
0.00259443	-0.0402595	-0.0545721	0.0284277	-0.0159524		Discard	32	32	78.8	46.937	323.31	0.331866	J3KQ32;Q9NTK5;B4DK14;Q53SW9	Obg-like ATPase 1	OLA1;PTD004
-0.0361265	0.00201835	-0.0381693	0.00848693	-0.0159476		Discard	14	14	36.2	52.269	225.46	0.543512	F8WJN3;Q16630;B4DSU9	Cleavage and polyadenylation specificity factor subunit 6	CPSF6
0.00662125	0.0508847	-0.0842879	-0.0363927	-0.0157936		Discard	34	34	60.4	74.605	323.31	0.205206	V9HWK0;O76094;Q86X80;A0PJJ5;Q71V07;Q0D2M6	Signal recognition particle subunit SRP72	HEL103;SRP72
-0.0326543	-0.0741373	0.0382958	0.00532815	-0.0157919		Discard	20	20	84	35.102	323.31	0.250705	V9HWC3;O00764;F2Z2Y4	Pyridoxal kinase	HEL-S-1a;PDXK
0.00877379	-0.0167747	-0.0415211	-0.0132323	-0.0156886		Discard	9	9	72.4	12.498	42.962	0.647669	A0A0S2Z5X1;Q96DA6	Mitochondrial import inner membrane translocase subunit TIM14	DNAJC19
0.00748262	-0.0395032	-0.0101489	-0.0205745	-0.015686		Discard	14	14	43.8	52.912	96.868	0.680516	A0A024QYX8;P42768	Wiskott-Aldrich syndrome protein	WAS
-0.0134362	-0.00421879	-0.0319313	-0.0118643	-0.0153627		Discard	15	15	79.9	23.207	323.31	1.09991	V9HWE8;P52565;J3QW41;A0A0S2Z3D9;J3KTF8;J3QQX2;J3KRE2;J3KRY1	Rho GDP-dissociation inhibitor 1	HEL-S-47e;ARHGDIA
-0.0756873	0.00201835	-0.0214529	0.033793	-0.0153322		Discard	14	3	15.9	105.31	19.208	0.256445	P26232;Q49AD3;F6KRI5;A0A0A0MRI5	Catenin alpha-2	CTNNA2
-0.0932325	-0.0399035	-0.0606079	0.132774	-0.0152424		Discard	10	10	34.6	48.959	112.77	0.106415	A0A0S2Z470;Q96FT4;A0A0S2Z456;Q92733;A0A0S2Z483	Proline-rich protein PRCC	PRCC
-0.00929199	0.00662125	-0.0456995	-0.0122135	-0.0151459		Discard	20	18	76.9	30.375	323.31	0.581592	P16152;E9PQ63;A8MTM1	Carbonyl reductase [NADPH] 1	CBR1
-0.0380656	-0.0341751	0.0344974	-0.0227421	-0.0151214		Discard	178	0	57	437.6	323.31	0.360729	Q9Y4A5	Transformation/transcription domain-associated protein	TRRAP
-0.104775	0.0618453	0.106482	-0.123654	-0.0150253		Discard	4	4	46.9	9.0564	30.903	0.0900643	Q9P1F3	Costars family protein ABRACL	ABRACL
0.0575542	-0.0873501	-0.0303245	0.000288558	-0.014958		Discard	31	20	56.2	81.471	171.94	0.183944	E9PGT3;Q15418;B7Z2K7	Ribosomal protein S6 kinase;Ribosomal protein S6 kinase alpha-1	RPS6KA1
-0.0423083	-0.063379	0.104873	-0.0583978	-0.0148029		Discard	6	6	26.3	27.939	40.283	0.132646	Q9H446;E5RGQ3	RWD domain-containing protein 1	RWDD1
-0.0252945	0.0416635	-0.0478006	-0.0275279	-0.0147399		Discard	17	2	49.6	40.736	323.31	0.297517	P55036;A6PVX3	26S proteasome non-ATPase regulatory subunit 4	PSMD4
0.00733906	-0.0422488	-0.0179283	-0.00604312	-0.0147203		Discard	76	71	60.2	150.83	323.31	0.590939	G1UI16;Q29RF7	Sister chromatid cohesion protein PDS5 homolog A	PDS5A
-0.0523713	0.018919	-0.0210429	-0.00392947	-0.0146062		Discard	77	77	34.9	343.48	252.88	0.395312	Q96L91;A7E2D7	E1A-binding protein p400	EP400
-0.0070576	0.0164963	-0.0356975	-0.0319313	-0.0145475		Discard	10	10	58.8	17.359	261.43	0.499054	Q567R6;A4D1U3;Q04837;A0A0G2JLD8;E7EUY5;B7Z268;C9K0U8	Single-stranded DNA-binding protein;Single-stranded DNA-binding protein, mitochondrial	SSBP1
-0.0740917	-0.0796	0.041243	0.054779	-0.0144174		Discard	11	11	14.9	108.83	9.9731	0.144581	A5YM55;A0A024R8M9;B7Z8Y7;O94762;A0A024R8S8;B3KQK2;J3KTQ2	ATP-dependent DNA helicase Q5	RECQL5
-0.0166579	-0.0835845	0.0571383	NaN	-0.014368		Discard	13	13	66.8	25.789	242.9	0.120636	A0A140VKA9;P09417;B7Z415;D6RGG7	Dihydropteridine reductase	QDPR
-0.0235337	0.0384361	-0.0458782	-0.0253679	-0.0140859		Discard	25	16	44.1	73.554	121.78	0.304606	A8K8B0;P30154;B7Z1G3	Serine/threonine-protein phosphatase 2A 65 kDa regulatory subunit A beta isoform	PPP2R1B
0.057277	-0.0646308	0.00302647	-0.0513393	-0.0139167		Discard	22	14	73.5	43.439	323.31	0.185766	A4QPA9;Q02750;B4DFY5	Dual specificity mitogen-activated protein kinase kinase 1	MAP2K1
-0.0148348	-0.0193751	0.0229004	-0.044107	-0.0138541		Discard	25	20	79.4	22.11	323.31	0.408386	Q06830;B2R4P2;A0A0A0MSI0	Peroxiredoxin-1	PRDX1
0.269153	-0.142959	-0.0547069	-0.126848	-0.0138402		Discard	11	6	77.3	21.819	228.25	0.0482778	Q53FR9;Q9P000;B4DQW0	COMM domain-containing protein 9	COMMD9
0.0519985	-0.0397404	-0.0118789	-0.0556063	-0.0138068		Discard	49	10	51	142.69	298.14	0.220816	Q9H2G2	STE20-like serine/threonine-protein kinase	SLK
0.0738202	0.0434844	-0.099139	-0.0719519	-0.0134466		Discard	4	4	13.3	36.898	18.813	0.112281	H7C0X4;Q92685;B4DS50;C9J7S5	Dol-P-Man:Man(5)GlcNAc(2)-PP-Dol alpha-1,3-mannosyltransferase	ALG3
-0.122413	0.210389	-0.0864614	-0.0551266	-0.013403		Discard	11	11	36.8	31.629	56.295	0.0599809	P21912;A0A087WWT1;A0A087WXX8	Succinate dehydrogenase [ubiquinone] iron-sulfur subunit, mitochondrial	SDHB
0.128029	-0.254461	0.0716254	0.00129789	-0.0133772		Discard	9	9	32.3	45.168	73.065	0.0534567	A8K3N4;P17706;K7EQG9;Q59F91;K7ER87;D3DUJ3	Tyrosine-protein phosphatase non-receptor type;Tyrosine-protein phosphatase non-receptor type 2;Protein-tyrosine-phosphatase	PTPN2
0.0629506	0.153027	-0.367341	0.0980152	-0.013337		Discard	11	9	31.1	57.769	71.792	0.0370871	A0A024R763;Q13568;A0A024R756;Q64GB0;A0A0G2UUJ1;A0A0G2USB5	Interferon regulatory factor 5	IRF5
-0.000909215	-0.000375143	-0.0158263	-0.0342489	-0.0128399		Discard	30	1	62.9	59.99	323.31	0.685779	B4DVJ0	Glucose-6-phosphate isomerase
-0.0240911	-0.0226688	-0.00771017	0.00432164	-0.0125371		Discard	34	34	71.1	47.463	312.23	0.797469	O00231;B4DTS5	26S proteasome non-ATPase regulatory subunit 11	PSMD11
0.0628125	-0.028028	-0.10925	0.0243196	-0.0125364		Discard	19	19	28.1	107.99	119.4	0.120058	Q6P9B9	Integrator complex subunit 5	INTS5
-0.0106139	-0.0401705	0.013498	NaN	-0.0124288		Discard	9	4	54.2	29.204	209.52	0.294792	A0A140VK46;P28070	Proteasome subunit beta type-4	PSMB4
0.191057	-0.777838	0.265437	0.273098	-0.0120615		Discard	27	3	81.8	49.857	321.6	0.015305	Q9BUF5;B4DP54;B3KS31;K7ESM5;B4E386	Tubulin beta-6 chain	TUBB6
0.0182068	-0.132325	0.0508847	0.015212	-0.0120053		Discard	13	13	38.6	63.132	60.914	0.103301	Q9NY61	Protein AATF	AATF
-0.0235191	-0.0586683	-0.00414652	0.0398403	-0.0116234		Discard	21	1	64.3	46.659	323.31	0.214021	V9HWJ2;O75874;V9HW78;B2R5M8;Q0QER2;Q6FIA4;B4DXS4	Isocitrate dehydrogenase [NADP];Isocitrate dehydrogenase [NADP] cytoplasmic	HEL-S-26;IDH1;HEL-216
-0.0349583	-0.0333628	0.00331442	0.0190613	-0.0114863		Discard	11	11	48.5	30.84	135.66	0.340189	Q13151	Heterogeneous nuclear ribonucleoprotein A0	HNRNPA0
-0.192645	0.0154976	0.0717627	0.0594937	-0.0114728		Discard	7	7	21.7	57.033	24.584	0.0634335	Q9NQH7	Probable Xaa-Pro aminopeptidase 3	XPNPEP3
0.0116388	-0.0268516	0.0387171	-0.0678027	-0.0110746		Discard	16	14	13.2	152.22	30.739	0.176652	O60885;A0A024R7H8;Q6PIS5;Q6NXE4;Q05BM2;Q5BJ26;M0QZD9	Bromodomain-containing protein 4	BRD4
-0.029971	-0.00184785	0.000144286	-0.0108464	-0.0106303		Discard	51	51	56.1	90.583	323.31	0.657926	Q00839;B3KX72;B4DLR3;Q96BA7;Q7Z4Q5	Heterogeneous nuclear ribonucleoprotein U	HNRNPU;HNRPU
-0.0527453	-0.0303982	0.0839282	-0.0430958	-0.0105778		Discard	21	15	54.9	58.309	181.03	0.118312	B3KU60;A0A1B0GTC3;A0A1B0GVH5;Q9C0B1;A0A1B0GUC3;A0A1B0GV98;A0A1B0GTC5;A0A1B0GU26;A0A1B0GTY1	Alpha-ketoglutarate-dependent dioxygenase FTO	FTO
-0.0239297	0.00230651	-0.0359489	0.0153548	-0.0105543		Discard	25	25	54.4	68.66	226.84	0.360799	A0A024RCR2;P36915;B4DYK6;Q0EFC6;B4DNS8;Q6P458;B7ZAS6;B4DWZ0;A0A140T8Y2;Q96QB8;Q86Z07	Guanine nucleotide-binding protein-like 1	GNL1;HSR1
-0.0471894	-0.0515636	0.0344974	0.0220482	-0.0105518		Discard	19	19	52.5	53.508	323.31	0.172576	Q96CP5;B3KM34;O75439;A8K1E9;G3V0E4;B4DM90;Q9UG64;B3KQ85	Mitochondrial-processing peptidase subunit beta	PMPCB;DKFZp586I1223
NaN	-0.197517	-0.0691492	0.23585	-0.0102723		Discard	7	7	27.8	30.993	208.37	0.0252247	P20645;F5GX30;Q6I9U3;Q53GY9;B2R6S2;Q96AH2	Cation-dependent mannose-6-phosphate receptor	M6PR
-0.0495316	-0.00636189	0.157561	-0.140985	-0.00982925		Discard	18	18	30.1	82.235	55.149	0.0530848	Q9NVR2	Integrator complex subunit 10	INTS10
-0.0434228	-0.0125918	-0.00410306	0.0216219	-0.00962396		Discard	26	26	66.5	54.636	323.31	0.280007	A0A0S2Z4C3;P07954	Fumarate hydratase, mitochondrial	FH
0.0106367	-0.00515967	0.0396999	-0.0833705	-0.0095484		Discard	27	27	54.7	65.304	178.19	0.130382	P57772;C9J8T0	Selenocysteine-specific elongation factor	EEFSEC
-0.0198431	0.0263043	0.00187425	-0.0462505	-0.00947877		Discard	9	9	41.2	38.242	323.31	0.234184	Q6FHJ5;O14828	Secretory carrier-associated membrane protein 3	SCAMP3
0.101784	0.00302647	-0.0607885	-0.0818427	-0.00945507		Discard	14	14	20.4	118.87	22.014	0.0791537	Q9ULJ3;Q5H9S0;B4DTN6	Zinc finger and BTB domain-containing protein 21	ZBTB21;DKFZp781N1974
-0.0155346	0.118094	-0.0479348	-0.0924017	-0.00944431		Discard	2	2	5.6	43.661	4.9874	0.0714357	A0A024R4B7;Q9H3M7;B1ALI9;B4DVM7	Thioredoxin-interacting protein	TXNIP
-0.0444938	0.0201999	0.0272956	-0.0407195	-0.00942946		Discard	86	86	43.6	294.36	323.31	0.182151	Q9UPU5	Ubiquitin carboxyl-terminal hydrolase 24	USP24
0.197991	-0.175452	-0.0418774	-0.0177822	-0.00928014		Discard	14	14	67.7	37.243	98.447	0.0399894	B4DEN6;A0A024R2M6;P09110;Q8NCW8;H7C131;C9JDE9;A0A140VJX0	3-ketoacyl-CoA thiolase, peroxisomal	ACAA1
-0.00657921	-0.0734692	0.0415233	0.00144204	-0.00927076		Discard	3	3	34.7	11.354	24.748	0.140627	Q3ZAQ7	Vacuolar ATPase assembly integral membrane protein VMA21	VMA21
0.7284	-0.383059	-0.394202	0.0122111	-0.00916267		Discard	14	14	43.8	38.286	101.92	0.0112473	A0A024RAQ8;Q13426;A0A024RAP0;A0A024RAL0	DNA repair protein XRCC4	XRCC4
0.0565835	-0.0830954	-0.0298679	0.0200577	-0.00908051		Discard	24	1	67.8	40.572	44.861	0.105414	Q9UNZ2	NSFL1 cofactor p47	NSFL1C
0.0356239	0.117961	-0.0802862	-0.10925	-0.00898781		Discard	16	0	35.6	59.57	93.785	0.0578551	Q9Y5Q8;Q5T7U4	General transcription factor 3C polypeptide 5	GTF3C5
0.00518438	-0.135237	0.1153	-0.0207209	-0.00886857		Discard	26	26	53	53.294	206.89	0.0584697	A0A024QZJ7;Q16204;Q05CP8	Coiled-coil domain-containing protein 6	CCDC6
-0.0119225	-0.0369106	0.00949053	0.00432164	-0.00875522		Discard	37	37	78.5	49.541	323.31	0.334376	P49411	Elongation factor Tu, mitochondrial	TUFM
-0.0541976	-0.0327576	0.0060466	0.0461418	-0.00869167		Discard	17	17	67.5	27.399	187.44	0.142259	A0A140VK44;P60900;G3V295;G3V5Z7;G3V3I1	Proteasome subunit alpha type-6;Proteasome subunit alpha type	PSMA6
-0.0266753	-0.0293083	0.00417777	0.0186342	-0.00829291		Discard	11	11	50.6	26.888	218.29	0.274427	Q86V81;E9PB61	THO complex subunit 4	ALYREF
0.0458623	-0.0394586	0.0119249	-0.05116	-0.00820785		Discard	9	9	68.6	25.569	164.89	0.130195	V9HW44;P68402	Platelet-activating factor acetylhydrolase IB subunit beta	HEL-S-303;PAFAH1B2
-0.0150535	0.00187425	-0.0257937	0.00619029	-0.00819567		Discard	21	20	52.8	50.431	323.31	0.454252	B4DJV2;A0A024RB75;O75390;B3KTN4;A0A0C4DGI3	Citrate synthase;Citrate synthase, mitochondrial	CS
0.0468402	-0.138076	0.0743684	-0.015068	-0.00798396		Discard	11	11	41	40.078	46.283	0.0572466	A0A024RC72;A6NED2;G3V2I3	RCC1 domain-containing protein 1	RCCD1
0.00891703	-0.0178113	0.0153548	-0.0382582	-0.00794941		Discard	58	48	40.1	182.77	323.31	0.246481	Q8NI27;A0A0C4DG98	THO complex subunit 2	THOC2
-0.0140625	-0.00779714	-0.000865848	-0.00843551	-0.00779024		Discard	67	67	57.2	141.36	323.31	1.19759	A0A0G2JH68;O60610;A0A140T8Z0;Q6URC4;H9KV28;A0RZB8;B4DVR3	Protein diaphanous homolog 1	DIAPH1
0.129745	0.0173518	-0.107928	-0.0701484	-0.00774493		Discard	11	10	26.4	79.963	49.688	0.0492946	Q9Y2Z2	Protein MTO1 homolog, mitochondrial	MTO1
-0.00820338	-0.0234017	-0.010454	0.0126402	-0.00735471		Discard	96	96	27.2	532.22	254.46	0.401406	A0A024R5W0;Q15751	Probable E3 ubiquitin-protein ligase HERC1	HERC1
0.000865329	-0.0131449	-0.0325953	0.0159258	-0.00723727		Discard	54	2	61	122.85	323.31	0.272509	A0A024RB17;Q9BSJ8;B3KMV5;B3KY56	Extended synaptotagmin-1	FAM62A;ESYT1
-0.0132469	-0.0649929	0.0426443	0.00690831	-0.00717179		Discard	20	20	34.4	84.469	98.498	0.113198	Q5GJ64;B2R6K0;P40692;H0Y818;Q53GX1;Q59EG3	DNA mismatch repair protein Mlh1	MLH1
-0.0826064	0.182565	-0.136204	0.00863037	-0.00690378		Discard	18	17	34.7	73.182	127.14	0.0326735	Q7Z5R6;B4E100	Amyloid beta A4 precursor protein-binding family B member 1-interacting protein	APBB1IP
0.0177795	-0.0207795	-0.00167453	-0.0223317	-0.00675157		Discard	9	9	52	16.368	38.743	0.279258	O60869	Endothelial differentiation-related factor 1	EDF1
0.0297002	-0.00235352	-0.0641631	0.010923	-0.00647337		Discard	21	21	35.7	96.557	189.09	0.112961	Q8IY81;B4DKU3	pre-rRNA processing protein FTSJ3	FTSJ3
-0.0183081	-0.196971	NaN	0.195977	-0.00643402		Discard	7	6	65.8	9.8602	37.721	0.0177379	P33552	Cyclin-dependent kinases regulatory subunit 2	CKS2
0.311852	-0.240026	-0.0903728	NaN	-0.00618237		Discard	3	3	29.1	26.45	6.5726	0.0116731	A0A0A0MRS4;Q9NVV0;H7C4C1;H7C3B3	Trimeric intracellular cation channel type B	TMEM38B
-0.03261	-0.00956784	0.0443242	-0.0264254	-0.00606976		Discard	16	16	69.8	35.39	292.28	0.124089	E5KS95;P43897;B4DHY8;C9JT21	Elongation factor Ts, mitochondrial;Elongation factor Ts	TSFM
0.0356239	-0.0317839	0.0359054	-0.0639219	-0.00604413		Discard	18	18	86.9	31.462	323.31	0.083735	A0A140VJJ2;P10768;X6RA14;H7BZT7	S-formylglutathione hydrolase	ESD
-0.0101199	-0.0227127	-0.0116462	0.0204844	-0.00599859		Discard	15	15	59	38.478	268.85	0.249195	Q12972;Q561W4	Nuclear inhibitor of protein phosphatase 1;Activator of RNA decay	PPP1R8
-0.00884192	-0.00634738	-0.00184785	-0.00582579	-0.00571573	+	Discard	11	11	76.4	19.889	242.17	1.53802	A0A023T787;Q9Y5S9	RNA-binding protein 8A	RBM8;RBM8A
-0.0159284	-0.0181473	-0.0185857	0.0304067	-0.00556369		Discard	36	36	43.5	115.96	323.31	0.170968	Q96P70	Importin-9	IPO9
-0.0303687	0.00432164	-0.0226102	0.0264459	-0.00555283		Discard	14	14	40.6	35.468	34.333	0.156087	Q8NBT6;Q5JPC1;Q9HC21	Mitochondrial thiamine pyrophosphate carrier	DKFZp667O1614;SLC25A19
-0.0396069	-0.213537	0.106482	0.125254	-0.00535192		Discard	15	15	24.6	90.309	32.266	0.0222861	E9PG22;Q8IW35;B4DGU8	Centrosomal protein of 97 kDa	CEP97
-0.0227421	0.0112093	-0.00442139	NaN	-0.00531805		Discard	17	17	68.9	26.491	285.62	0.192392	Q53FT8;A0A140VK45;P20618;Q59GN1	Proteasome subunit beta type;Proteasome subunit beta type-1	PSMB1
0.0116388	0.0281448	-0.0600664	-0.000259717	-0.00513561		Discard	34	30	55.2	83.829	146.33	0.0933572	A4D1X5;Q92556;B4DJV6	Engulfment and cell motility protein 1	ELMO1
-0.0223757	-0.0421299	-0.00730407	0.0513026	-0.00512678		Discard	10	10	86.4	15.936	323.31	0.0886817	V9HWC9;P00441;H7BYH4	Superoxide dismutase [Cu-Zn]	HEL-S-44;SOD1
0.0132121	-0.0225955	0.0309717	-0.0413726	-0.00494609		Discard	42	18	44.5	140.6	323.31	0.105879	B7ZLW8;Q99707;B4DST3;B1ANE3	Methionine synthase	MTR
0.00992034	0.0586628	-0.0916329	0.00374607	-0.00482591		Discard	14	14	83	20.747	115.04	0.0517191	A0A024R1X3;Q9BRG1;K7EKV4;K7ENE3	Vacuolar protein-sorting-associated protein 25	VPS25
0.206893	-0.209478	0.00317045	-0.018425	-0.00445988		Discard	22	21	35.4	86.563	71.88	0.0170462	O14920;B4DP95;B3KRB7;G3V105;A8K4I7	Inhibitor of nuclear factor kappa-B kinase subunit beta	IKBKB
-0.0762043	0.0585243	0.0223323	-0.0222585	-0.00440157		Discard	10	7	38.2	36.504	85.298	0.0509504	Q7L5D6;A0A024R847	Golgi to ER traffic protein 4 homolog	GET4;C7orf20
-0.0117916	0.0330882	-0.0336138	-0.00481218	-0.00428235		Discard	48	48	54.4	125.97	299.13	0.109052	O75717;A8KAE0;B3KMD2;B3KMC2	WD repeat and HMG-box DNA-binding protein 1	WDHD1
-0.138346	0.0697021	-0.0263079	0.0779266	-0.00425637		Discard	30	30	28.7	160.61	62.843	0.0276919	A8KAK5;O60244	Mediator of RNA polymerase II transcription subunit 14	MED14
-0.000360693	0.0278618	-0.0148494	-0.0291463	-0.00412365		Discard	14	14	59.2	29.634	323.31	0.120827	A0A0S2Z4Y5;Q5QPK2;H0Y368;O60762;Q5QPJ9	Dolichol-phosphate mannosyltransferase subunit 1	DPM1
-0.00452274	0.00360232	-0.00734755	-0.00768112	-0.00398727		Discard	15	15	73.6	29.483	299.28	0.645168	P25789;B2RDG0;H0YMZ1;H0YL69;H0YMA1;H0YN18;H0YMI6;H0YLC2;H0YKT8	Proteasome subunit alpha type-4;Proteasome subunit alpha type;Proteasome subunit beta type	PSMA4
0.0392789	-0.151426	0.0492126	0.0473989	-0.00388396		Discard	6	6	83.7	11.425	52.445	0.0259111	Q9NRY2	SOSS complex subunit C	INIP
-0.0306339	-0.0174609	-0.00920483	0.042084	-0.00380391		Discard	56	56	60.2	123.38	323.31	0.0827351	O14980;B7ZB16;B4DR01;B3KWD0	Exportin-1	XPO1
-0.014077	0.00388999	-0.000505029	-0.00443588	-0.00378199		Discard	61	0	75.6	102	323.31	0.402083	A0A140VK49;Q7KZF4;B2R5U1;Q59FF0;B3KU67	Staphylococcal nuclease domain-containing protein 1	SND1
NaN	-0.0440177	0.162081	-0.128977	-0.00363772		Discard	8	8	6.2	160.46	5.1158	0.0131181	Q86US8	Telomerase-binding protein EST1A	SMG6
0.0216219	0.0048968	0.010923	-0.0513992	-0.00348939		Discard	21	5	63.2	40.313	261.57	0.0733547	Q9BWF3;E9PB51;A8K9U0;D6R9K7;J3QRR5	RNA-binding protein 4	RBM4
-0.0210576	-0.00788421	0.0173518	-0.00209343	-0.00342085		Discard	7	7	50.8	15.156	78.859	0.156712	J3QL05;J3KP15;Q53FN0;A0A024R8U5;Q01130;Q8NAK9;B3KX15;Q6NXQ0;Q8N220;B3KVY2;B3KUF7;B3KUY1	Serine/arginine-rich splicing factor 2	SRSF2;SFRS2
-0.0168039	-0.00639082	0.041243	-0.0315185	-0.00336753		Discard	15	14	71.3	21.273	108.65	0.0735104	Q96DE0;A0A140VJQ3;B4DIZ6	U8 snoRNA-decapping enzyme	NUDT16
0.0289935	-0.0780763	-0.122444	0.158725	-0.00320056		Discard	5	5	24.7	34.87	17.52	0.0166171	A0A024R3W4;O95749;C9J6G3;C9J7M1	Geranylgeranyl pyrophosphate synthase	GGPS1
-0.000202008	-0.0662763	0.0304067	0.0247452	-0.00283161		Discard	30	19	63	51.198	323.31	0.0426593	Q53GX4;Q2TA84;Q13451;B7Z8G2;B7Z7Z8	Peptidyl-prolyl cis-trans isomerase FKBP5;Peptidyl-prolyl cis-trans isomerase FKBP5, N-terminally processed	FKBP5
0.0370308	0.0571383	-0.0622187	-0.0425608	-0.00265261		Discard	21	21	65.8	41.943	319.25	0.0298702	Q9H7Z7;B3KPZ2;A6NHH0;B4DWP1	Prostaglandin E synthase 2;Prostaglandin E synthase 2 truncated form	PTGES2
0.0536674	0.253989	-0.107772	-0.210396	-0.00262786		Discard	9	9	56.8	20.577	40.206	0.008357	B5BUI8;P51452;K7ELG5	Dual specificity protein phosphatase 3	DUSP3
0.0581087	-0.0223024	0.051024	-0.0960208	-0.00229763		Discard	14	3	38.8	62.228	323.31	0.0207651	Q96KA5	Cleft lip and palate transmembrane protein 1-like protein	CLPTM1L
0.217355	-0.11009	0.0511633	-0.167539	-0.00227789		Discard	23	23	48.4	75.472	121.06	0.00847675	D9YZV0;B3KNB9;A8K9E1;Q9Y450;B7Z524;H0YDX7;J3QT46;B7Z1K2	HBS1-like protein	HBS1L
-0.0461164	0.00331442	0.0657101	-0.0309582	-0.00201252		Discard	33	33	26.4	211.57	113.89	0.0266399	A0A0J9YXM6;Q562E7	WD repeat-containing protein 81	WDR81
-0.00101024	0.0060466	0.0378742	-0.0502335	-0.00183074		Discard	14	2	68.4	37.144	276.36	0.0332541	F8W914;Q6IPN0;Q53SY1;H7C106;D6W5C2	Reticulon	RTN4
0.257856	-0.131677	0.00719549	-0.140603	-0.00180714		Discard	28	20	42.8	93.895	159.12	0.00625241	A0A024R6M2;Q6IN85;G3V5Z3;H0YIY8	Serine/threonine-protein phosphatase 4 regulatory subunit 3A	KIAA2010;SMEK1
0.00201835	-0.0169499	-0.00708655	0.0156403	-0.00159444		Discard	60	1	65.4	139.44	323.31	0.079464	Q5JPE7	Nodal modulator 2	NOMO2
0.0405417	0.0820213	-0.150369	0.0214797	-0.00158155		Discard	12	12	24	72.063	19.056	0.00997696	A0A024R8D2;Q6P1M0;B3KNH1	Long-chain fatty acid transport protein 4	SLC27A4
-0.0104104	-0.0102942	0.0164963	NaN	-0.00140277		Discard	16	16	73.9	25.898	323.31	0.0506871	A0A024RA52;P25787;Q53GF5;C9JCK5	Proteasome subunit alpha type;Proteasome subunit alpha type-2	PSMA2
0.00719549	0.0311129	-0.0147911	-0.0281309	-0.0011534		Discard	37	5	94.3	36.053	323.31	0.0292636	V9HVZ4;P04406;Q2TSD0;Q0QET7;E7EUT5	Glyceraldehyde-3-phosphate dehydrogenase	HEL-S-162eP;GAPDH
-0.0860632	0.207893	-0.272036	0.145743	-0.00111595		Discard	16	16	47	52.337	119.64	0.00324343	A0A0S2Z5D4;Q9UJW0;A0A0S2Z5B8	Dynactin subunit 4	DCTN4
-0.111524	-0.020399	0.0832474	0.0451634	-0.000877961		Discard	11	11	45.1	34.193	165.09	0.00662269	P50897;B4DWU3;E9PMG2;E9PIA8;Q5T0S4	Palmitoyl-protein thioesterase 1	PPT1
-0.0478454	0.142348	-0.0965606	NaN	-0.000685958		Discard	6	6	51.4	25.139	52.64	0.00289974	B4DEH0;Q7Z7H8	39S ribosomal protein L10, mitochondrial	MRPL10
-0.167264	0.177599	0.129085	-0.141971	-0.000637747		Discard	9	9	26.7	46.895	76.762	0.00227831	Q9NW64;E5RJW4	Pre-mRNA-splicing factor RBM22	RBM22
-0.0087548	-0.0643743	0.0646069	0.0082	-8.0548e-05		Discard	17	17	54.4	42.315	178.76	0.000969454	A0A140VK39;Q9Y570	Protein phosphatase methylesterase 1	PPME1
0.118758	-0.0340865	-0.104759	0.0213375	0.000312532		Discard	15	15	28.2	66.145	131.15	0.00212061	Q15650;H0YL91	Activating signal cointegrator 1	TRIP4
0.0190613	0.0710762	-0.0891138	NaN	0.000341214		Discard	7	1	56.7	17.992	12.585	0.00222659	P78358	Cancer/testis antigen 1	CTAG1A
1.04229	-0.495451	-0.307733	-0.237711	0.000349779		Discard	13	13	38.6	50.562	62.756	0.000317759	C9J0I9;Q86WB0;A4D1L4	Nuclear-interacting partner of ALK	ZC3HC1;NIPA
0.0546401	-0.0564912	-0.0552914	0.0589399	0.000449333		Discard	34	34	58	82.89	257.54	0.00443064	A0A087X0M4;Q9BWU0;B4DV74	Kanadaptin	SLC4A1AP
-0.0349583	-0.113302	0.100709	0.0500489	0.000624388		Discard	26	4	49.9	70.584	88.337	0.00424608	A0A0S2Z577;Q9H267;F5H008	Vacuolar protein sorting-associated protein 33B	VPS33B
0.0545011	-0.0104686	0.00863037	-0.0496063	0.000764178		Discard	23	2	72.8	41.564	323.31	0.0114263	A0A140VK83;Q15435;C9JD73;C9J177	Protein phosphatase 1 regulatory subunit 7	PPP1R7
-0.136093	0.103531	0.03492	NaN	0.000785961		Discard	7	7	41.9	20.329	68.82	0.00340082	Q8N4P3;H0YNP9;H0YKT9	Guanosine-3,5-bis(diphosphate) 3-pyrophosphohydrolase MESH1	HDDC3
0.00992034	0.0170667	0.0633648	-0.0863848	0.000991735		Discard	22	22	97.4	19.891	323.31	0.0101861	V9HWC2;Q99497;K7ELW0;K7EN27	Protein deglycase DJ-1	HEL-S-67p;PARK7
0.124461	0.173383	0.238542	-0.531281	0.00127627		Discard	10	10	59.2	20.91	25.489	0.00228158	Q9NRW4;B3KSA8	Dual specificity protein phosphatase 22	DUSP22
-0.0454165	0.00460933	0.0447438	NaN	0.00131219		Discard	11	11	58.5	22.774	71.357	0.015723	Q9Y6A4;B4DN94	Cilia- and flagella-associated protein 20	CFAP20
0.000865329	-0.00937905	0.0416635	-0.0277338	0.001354		Discard	19	13	68.3	28.218	323.31	0.0304301	A0A024R1K7;Q04917;B2R6N6;A2IDB2;Q9H4N8	14-3-3 protein eta	YWHAH
-0.0730897	-0.0958049	0.0750534	0.0993626	0.00138035		Discard	18	18	61.1	33.777	176.98	0.0088999	P46109	Crk-like protein	CRKL
0.0374524	-0.0194482	-0.0468614	0.0352017	0.00158612		Discard	33	33	49.2	92.902	233.24	0.0249851	O60341;A8K2R3	Lysine-specific histone demethylase 1A	KDM1A
0.0546401	-0.0109482	-0.0387323	NaN	0.0016532		Discard	9	9	31.6	42.491	19.596	0.0187221	Q9Y5B8;A0A024R8Z7;B4DXC8;E9PNU1;Q59GR0	Nucleoside diphosphate kinase 7	NME7
-0.00326422	0.0309717	-0.000274166	-0.020399	0.00175858		Discard	19	12	87.8	20.697	323.31	0.0555688	A0A024R3Q3;P84077;A0A024R0Y6;P61204;B4DEB9;B4DJC8;B4DN70;F5H423	ADP-ribosylation factor 1;ADP-ribosylation factor 3	ARF1;ARF3
0.00374607	0.0263043	-0.0179867	-0.0046964	0.00184181		Discard	14	5	64.8	34.577	185.03	0.0676908	A0A140VKF2;O00487;Q53TH1	26S proteasome non-ATPase regulatory subunit 14	PSMD14
0.0107799	0.115832	-0.0441814	-0.0750336	0.00184933		Discard	22	22	63.5	51.998	192.54	0.0143063	A0A024R442;Q53SB6;E7ETB3;Q9ULA0;B7Z7F0;E7EMB6;A0A024R443;Q9BSS9;Q9NV55;C9JBE1;Q9HAC6;F8WAN0;B7Z822	Aspartyl aminopeptidase	DNPEP
-0.150657	0.373732	0.131985	-0.346922	0.00203434		Discard	21	21	70	41.92	323.31	0.00412609	A0A024R1Z6;Q99536;B3KUF8	Synaptic vesicle membrane protein VAT-1 homolog	VAT1
0.0150693	-0.0500842	-0.00513067	0.0492126	0.00226675		Discard	51	51	45.3	164.13	195.7	0.0362684	A0A024R2G2;Q9BXW9	Fanconi anemia group D2 protein	FANCD2
0.0732718	-0.411982	0.292546	0.0558898	0.00243137		Discard	11	11	16.8	95.603	15.876	0.00526694	A8K4U4;Q5VSL9;Q8WUN4	Striatin-interacting protein 1	STRIP1;FAM40A
[truncated: 2,597 more rows]

## Sheet: RPMI-8226 R-48 H_L
Ratio H/L normalized R1	Ratio H/L normalized R2	Ratio H/L normalized R3	Ratio H/L normalized R4	mean log2 ratio	C: T-test Significant	C: Filter (mean log2 ratio > 0.9 / < -0.9)	N: Peptides	N: Unique peptides	N: Sequence coverage [%]	N: Mol. weight [kDa]	N: Score	N: -Log10 T-test p-value	T: Majority protein IDs	T: Protein names	T: Gene names
-2.76288	-3.95393	-4.3607	-4.71638	-3.94847	+	Keep	1	1	1	92.775	3.7701	2.57912	Q8TEJ3	SH3 domain-containing RING finger protein 3	SH3RF3
-2.39745	-2.80743	-4.03732	NaN	-3.08073	+	Keep	8	8	24.7	59.202	19.128	1.60839	B3KN76;Q7L1V2;Q6ZR87;E7EW32;B4DKA0;H3BUX9	Vacuolar fusion protein MON1 homolog B	MON1B
-2.86691	-1.96263	NaN	-2.94353	-2.59102	+	Keep	5	5	3.5	192.59	2.5179	1.83989	B3KY47;Q8TF72;Q6ZVL3;B4E244	Protein Shroom3	SHROOM3
-0.436061	-1.82189	-1.6099	-1.8962	-1.44101	+	Keep	16	3	53.4	29.383	10.656	1.61748	C9JEH7;A4FU11;Q496E4;P22090;Q53HI6	40S ribosomal protein S4;40S ribosomal protein S4, Y isoform 1	RPS4Y1
-1.36175	-1.26607	-1.45553	-1.47586	-1.3898	+	Keep	42	37	53.7	102.36	323.31	4.03946	A8K2U2;P52789;E9PB90;Q68E10;Q53QX9	Hexokinase;Hexokinase-2	HK2
-1.0948	-1.2905	-1.27925	-1.33559	-1.25003	+	Keep	10	10	36.2	46.644	84.576	3.77345	B2RAR2;Q9ULX3	RNA-binding protein NOB1	NOB1
-1.22199	-1.08027	-1.27676	-1.29269	-1.21793	+	Keep	12	12	54.4	27.94	82.449	3.8635	B2R823;Q9NRX1;F8WBJ6	RNA-binding protein PNO1	PNO1
-1.08773	-1.22627	-1.18942	-1.28184	-1.19632	+	Keep	11	11	43.1	42.441	86.842	4.05749	Q6RFH5;E9PS41;B4E018	WD repeat-containing protein 74	WDR74
-1.17108	-1.10135	-1.24962	-1.21836	-1.1851	+	Keep	6	6	16.5	67.199	19.797	4.35343	D3DSM6;P41440;H3BTQ3	Folate transporter 1	SLC19A1
-0.933904	-1.13071	-1.37606	-1.19803	-1.15968	+	Keep	7	7	24.5	52.082	114.15	2.97725	Q9BQC3;B3KRB8	Diphthamide biosynthesis protein 2	DPH2
-1.17319	-1.3272	-0.960805	-0.922648	-1.09596	+	Keep	12	12	59.5	29.328	112.47	2.85768	Q86U90	YrdC domain-containing protein, mitochondrial	YRDC
-0.954921	-1.27851	-1.16705	-0.983076	-1.09589	+	Keep	22	14	39	82.771	91.34	3.12523	B4DLG2;O75152;E9PQ61;E9PBY7	Zinc finger CCCH domain-containing protein 11A	ZC3H11A
-1.14248	-1.0108	-1.10408	-1.10002	-1.08935	+	Keep	18	18	50.6	49.601	91.144	4.43347	Q13895	Bystin	BYSL
-1.35565	-1.10634	-0.923824	-0.935145	-1.08024	+	Keep	14	14	12.1	172.77	31.108	2.75953	O15061;A0A075B7B1;H0YL34	Synemin	SYNM
-1.06196	-1.17576	-1.04796	-0.988619	-1.06858	+	Keep	9	7	51.3	29.299	190.25	3.96834	A0A024R912;Q9BZX2;B4DGD3	Uridine kinase;Uridine-cytidine kinase 2	UCK2
-1.05023	-0.945332	-1.03419	-1.16858	-1.04958	+	Keep	23	1	49.9	61.992	305.72	3.73755	Q9BVP2	Guanine nucleotide-binding protein-like 3	GNL3
-1.12171	-0.979317	-0.887527	-1.18135	-1.04247	+	Keep	14	14	25.7	87.977	29.682	3.24261	Q9BVJ6;B4E343	U3 small nucleolar RNA-associated protein 14 homolog A	UTP14A
-0.867042	-0.996167	-1.23718	NaN	-1.03346	+	Keep	5	5	50	11.471	8.5236	1.96511	Q6ZSJ8	Uncharacterized protein C1orf122	C1orf122
-1.09739	-0.528761	-1.21756	-1.26465	-1.02709	+	Keep	8	8	21.8	47.313	13.591	2.0427	I3L1H5;Q9BZG8;B4DNK0;B2RA29;B3KQW7	Diphthamide biosynthesis protein 1	DPH1
-0.914276	-1.17212	-1.10659	-0.843008	-1.009	+	Keep	63	63	50.4	181.79	295.46	3.00428	A0A024R542;Q9C0C2;B3KXS7	182 kDa tankyrase-1-binding protein	TNKS1BP1
-0.951401	-0.93904	-1.12089	-1.00283	-1.00354	+	Keep	7	7	41.3	25.456	43.428	3.81018	Q9NSI2;C9JJU7	Protein FAM207A	FAM207A
-0.983875	-0.986788	-1.0086	-1.03419	-1.00336	+	Keep	48	1	58.4	84.87	323.31	5.46072	P02786;G3V0E5	Transferrin receptor protein 1;Transferrin receptor protein 1, serum form	TFRC
-0.955956	-0.959851	-1.03875	-1.02251	-0.994265	+	Keep	6	6	32.3	23.661	61.95	4.66654	X6R700;Q9Y3Y2;A0A087X1B7	Chromatin target of PRMT1 protein	CHTOP
-1.4909	NaN	-1.13647	-0.339856	-0.989077		Keep	4	4	19.9	30.372	4.8297	0.996445	I6L9K0;S4R2Z0;Q53F11;Q9H3H1;S4R2X1;B4DK89;B4E3K2;S4R3F4;S4R3C5;S4R3U8;Q3T7C6;Q3T7C7	tRNA dimethylallyltransferase, mitochondrial	TRIT1
-1.01159	-0.985559	-1.02503	-0.899641	-0.980455	+	Keep	13	1	35.5	56.583	323.31	4.28339	Q71UA6;Q15758;M0QXM4	Amino acid transporter;Neutral amino acid transporter B(0)	SLC1A5
-1.08189	-1.0928	-0.826386	-0.905169	-0.976562	+	Keep	15	15	34	77.942	40.012	3.1743	H3BSH7;Q969X6;A0A0J9YWM9;A0A0J9YXV4;A0A0J9YWK2	Cirhin	CIRH1A
-1.174	-0.706841	-1.03124	-0.987217	-0.974825	+	Keep	12	12	47.1	34.222	56.005	2.66756	Q9BYG3;B4DSM4	MKI67 FHA domain-interacting nucleolar phosphoprotein	NIFK
-1.11419	-0.686058	-0.823907	-1.24178	-0.966485	+	Keep	16	16	59.6	40.97	323.31	2.31736	A0A024R7D0;P49366;A0A087WZK0;Q5J8M5;A0A024R7G5;A0A024R7E9;M0R253;M0QX43	Deoxyhypusine synthase	DHPS
-0.993953	-0.91463	-0.943361	-1.00506	-0.964251	+	Keep	9	9	61.8	25.331	47.044	4.6245	A0A0C4DGU2;Q9Y4U1	Methylmalonic aciduria and homocystinuria type C protein	MMACHC
-1.2113	-0.904278	NaN	-0.751125	-0.955567	+	Keep	7	7	16.8	62.608	24.196	1.7108	P38432	Coilin	COIL
-0.853188	-0.965897	-0.954026	-1.04594	-0.954762	+	Keep	48	2	73.6	75.872	323.31	3.80799	A0A0S2Z2Z6;P08133;A8K3Q7;B7Z582;Q6ZP35;E7EMC6	Annexin A6;Annexin	ANXA6
-0.959402	-0.874005	-1.0847	-0.859326	-0.944359	+	Keep	16	16	38.1	50.381	225.12	3.44558	Q5T3I0;A8KAG1;A0A0A0MRK1;E9PAV9;F8W895	G patch domain-containing protein 4	GPATCH4
-1.00173	-0.958224	-0.852511	NaN	-0.937489	+	Keep	10	10	51.1	21.188	30.922	2.65245	Q9Y3C1;D6RIC3;A0A0C4DGU5;A0A087X2G6;Q9P0T8	Nucleolar protein 16	NOP16
-0.830819	-0.9985	-1.05523	-0.841766	-0.931579	+	Keep	17	17	47	45.348	24.195	3.31918	Q9H5Q4;A0A024R5R8	Dimethyladenosine transferase 2, mitochondrial	TFB2M
-1.04898	-0.920298	-1.05062	-0.703713	-0.930903	+	Keep	3	3	15.3	45.641	72.673	2.83926	Q8NCD8;A0A024R124;F8VX04;Q9H2H9	Sodium-coupled neutral amino acid transporter 1	SLC38A1
-1.13498	-0.871363	-0.997924	-0.657263	-0.915384	+	Keep	10	10	25.5	57.707	20.889	2.54097	B2RAX6;Q9Y5J1	U3 small nucleolar RNA-associated protein 18 homolog	UTP18
-0.96965	-0.78267	-0.979686	-0.880179	-0.903046	+	Keep	13	13	27.9	53.847	48.715	3.54119	B7ZKQ9;A0A024RBS4;B3KW46;B4DZ71;A0A0S2Z3N2;B4E3I1;Q59FM4;Q8WTV0;F5H4X0;A0A0S2Z3I2	Scavenger receptor class B member 1	SCARB1
-0.742169	-0.831512	-1.17238	-0.860714	-0.901693	+	Keep	17	17	21.5	111.4	42.714	2.62332	Q12882	Dihydropyrimidine dehydrogenase [NADP(+)]	DPYD
NaN	-0.789511	-1.47189	-0.422172	-0.894524		Discard	8	8	17.6	70.466	2.7898	0.997106	F5H148;H3BMT1;Q9NYV6;B7ZB55;B4DTK6;B4DI97;B4DZL9	RNA polymerase I-specific transcription initiation factor RRN3	RRN3
-1.00839	-0.916998	-0.743183	NaN	-0.889524	+	Discard	22	22	51.7	66.171	116.2	2.1215	Q9NVV4	Poly(A) RNA polymerase, mitochondrial	MTPAP
-0.836682	-0.99269	-0.931508	-0.788614	-0.887373	+	Discard	1	1	16.7	8.3916	7.9085	3.51751	R4GN18		CD46
-1.07789	-0.76048	-0.465082	-1.2425	-0.886488	+	Discard	23	23	29.9	123.45	46.819	1.84582	Q6DHZ8;B2RBM8;Q9H2P0	Activity-dependent neuroprotector homeobox protein	ADNP
-0.872657	-0.769256	-0.947584	-0.938846	-0.882086	+	Discard	12	12	55.4	39.134	34.556	3.65298	O75794;X6RA30;X6RF82;X6RKY7	Cell division cycle protein 123 homolog	CDC123
-0.754066	-0.897409	-0.824239	-1.05185	-0.881891	+	Discard	22	21	58.7	58.489	202.42	3.08718	P14373;Q59EC6	Zinc finger protein RFP	TRIM27
-0.853997	-0.848193	-0.944499	-0.872578	-0.879817	+	Discard	25	25	36.9	83.654	110.85	4.45287	Q5T0F3;Q13823	Nucleolar GTP-binding protein 2	GNL2
-0.89518	-1.04817	-0.74171	-0.832796	-0.879465	+	Discard	19	18	33.5	80.832	99.728	3.06961	E9PG40;A0A140VJC8;P05067;B4DGD0;B4DJT9;A0A0A0MRG2;B4DM00;B4DQM1;B4DMD5;H7C0V9	Amyloid beta A4 protein;N-APP;Soluble APP-alpha;Soluble APP-beta;C99;Beta-amyloid protein 42;Beta-amyloid protein 40;C83;P3(42);P3(40);C80;Gamma-secretase C-terminal fragment 59;Gamma-secretase C-terminal fragment 57;Gamma-secretase C-terminal fragment 50;C31	APP
-0.911071	-0.801481	-0.932251	-0.816215	-0.865255	+	Discard	20	20	38.5	80.595	128.7	3.9151	Q71RC2;X6RLN4	La-related protein 4	LARP4
-0.693598	-1.01045	-0.833413	-0.922347	-0.864953	+	Discard	12	12	33.9	46.15	62.432	2.98731	B4DZM3;Q6PJJ2;P56182;Q53FR7;Q96J73	Ribosomal RNA processing protein 1 homolog A	RRP1
NaN	-0.975538	-0.562794	-1.02759	-0.855306	+	Discard	11	11	33.8	54.086	161.1	1.5482	Q7L4X7;Q96CS0;Q53YP0;B4E1N4;Q9NZM5;B4DND9;B4DVK1;B4E013	Glioma tumor suppressor candidate region gene 2 protein	GLTSCR2
NaN	-0.655012	-0.97534	-0.928292	-0.852882	+	Discard	3	3	29	17	23.823	1.87179	E5RIP4;A0A0S2Z5C8;A0A0S2Z5B1;A0A0S2Z5Z7;A0A0S2Z534;Q15043;E5RFZ8;E5RGA7;E5RJ40;E5RJG5	Zinc transporter ZIP14	SLC39A14
-0.92544	-0.813728	-0.803343	-0.856711	-0.849805	+	Discard	32	32	38.1	128.23	150.17	4.11722	Q9H9Y6;B7Z1W6	DNA-directed RNA polymerase I subunit RPA2;DNA-directed RNA polymerase	POLR1B
-0.927002	-0.852563	-0.885206	-0.710543	-0.843829	+	Discard	45	45	66.7	96.331	323.31	3.42472	Q9GZR7;G3V529;B4DM03;B4DKV2;Q59FS7;F5GYL3;B4E300;A0A087WXU8;Q7Z4X3	ATP-dependent RNA helicase DDX24	DDX24
-0.832848	-1.06921	-0.643631	-0.82452	-0.842552	+	Discard	16	16	29.1	85.831	58.862	2.62746	Q86VR6;E9PIF2;Q59EC7;Q13206;B4DKX3	Probable ATP-dependent RNA helicase DDX10	DDX10
-0.461422	NaN	-1.40415	-0.650657	-0.838744		Discard	29	28	44	112.03	100.56	0.998215	Q16513	Serine/threonine-protein kinase N2	PKN2
-0.892285	-0.864413	-0.808362	-0.775787	-0.835212	+	Discard	18	18	42.1	65.352	73.08	4.15876	Q05DU1;A0A024R9Y6;Q9NVN8	Guanine nucleotide-binding protein-like 3-like protein	GNL3L
-0.898592	-0.898377	-0.782	-0.757672	-0.83416	+	Discard	30	30	46.8	98.636	75.241	3.70244	Q86UK7;H3BQQ2	Zinc finger protein 598	ZNF598
-1.1614	-0.963447	-0.491125	-0.707053	-0.830755	+	Discard	14	10	16.1	116.07	12.483	1.96396	A0A024QZ70;Q7L7X3	Serine/threonine-protein kinase TAO1	TAOK1
-0.965784	-0.865911	-0.643676	-0.837506	-0.828219	+	Discard	6	6	12.5	51.457	10.135	2.93555	A0A024QYY0;Q8WUX1;C9JJU1;C9JMY2;C9JHH7;C9JWG4;C9JNK4	Sodium-coupled neutral amino acid transporter 5	SLC38A5
-0.767217	-1.04059	-0.844536	-0.65145	-0.825947	+	Discard	27	1	67.2	54.861	12.671	2.6841	B4DY32
-0.900503	-0.884913	-0.868068	-0.645864	-0.824837	+	Discard	5	5	6.7	99.772	17.587	3.07887	O60344	Endothelin-converting enzyme 2;Methyltransferase-like region;Endothelin-converting enzyme 2 region	ECE2
-0.496	-1.03292	-0.945138	NaN	-0.824686	+	Discard	7	7	13.7	63.681	56.482	1.41642	H3BSW6;Q2VPK5	Cytoplasmic tRNA 2-thiolation protein 2	CTU2
-0.740047	-0.820897	-0.977156	-0.731589	-0.817422	+	Discard	18	17	44.1	60.585	150.42	3.13556	Q9NUQ3	Gamma-taxilin	TXLNG
-0.833799	-0.905737	-0.894161	-0.633658	-0.816839	+	Discard	13	13	36.2	63.282	63.263	3.00284	Q9BVS4	Serine/threonine-protein kinase RIO2	RIOK2
-0.800752	-0.808589	-0.82082	-0.834416	-0.816144	+	Discard	110	110	48.4	318.38	323.31	5.79163	O75691	Small subunit processome component 20 homolog	UTP20
-0.778111	-0.849648	-0.819674	-0.813804	-0.815309	+	Discard	49	47	56.2	87.343	323.31	4.89128	Q9NR30	Nucleolar RNA helicase 2	DDX21
-0.890225	-0.814869	-0.836965	-0.700873	-0.810733	+	Discard	22	22	52.8	61.589	123.15	3.58438	Q9NY93;Q53HB9;H7C3E9;G3V0G3	Probable ATP-dependent RNA helicase DDX56	DDX56
-0.756721	-0.823473	-0.796836	-0.837377	-0.803602	+	Discard	51	46	61.5	123.51	323.31	4.62508	Q6PKG0;A0A0B4J210;E5RH50	La-related protein 1	LARP1
-0.743569	-0.759478	-0.85773	-0.848583	-0.80234	+	Discard	18	18	46.6	59.382	140.69	3.95886	B2RDG1;Q8WVX9;E9PNW8;Q9H600	Fatty acyl-CoA reductase 1	FAR1
-0.783191	-0.789162	-0.849622	-0.774922	-0.799225	+	Discard	14	14	38.5	54.284	55.002	4.67	A8K7A1;Q9Y6V7	Probable ATP-dependent RNA helicase DDX49	DDX49
-0.788714	-0.815961	-0.81127	-0.769256	-0.7963	+	Discard	32	6	65.8	64.369	323.31	5.25982	P08243;F8WEJ5	Asparagine synthetase [glutamine-hydrolyzing]	ASNS
-0.931646	-0.645096	-0.818274	-0.788489	-0.795876	+	Discard	5	4	17.9	39.416	16.74	3.05577	Q9BRP1	Programmed cell death protein 2-like	PDCD2L
-0.777888	-0.633949	-1.15047	-0.610257	-0.79314	+	Discard	7	7	59.6	10.89	61.132	2.10401	Q69YL0	Uncharacterized protein NCBP2-AS2	NCBP2-AS2
-0.821024	-0.911533	-0.646835	NaN	-0.793131	+	Discard	5	5	31.9	24.992	78.931	2.02433	Q9H7E9	UPF0488 protein C8orf33	C8orf33
-1.03419	-0.676342	-0.528802	-0.918197	-0.789383	+	Discard	17	17	30.7	81.123	17.801	2.2044	Q9H8H0	Nucleolar protein 11	NOL11
-0.70941	-0.774157	-0.848401	-0.805863	-0.784458	+	Discard	65	2	63.9	146.67	323.31	3.94287	O75153	Clustered mitochondria protein homolog	CLUH
-0.462952	-1.11145	-0.769428	NaN	-0.781275		Discard	30	2	65.1	66.521	6.2777	1.27614	B3KU91;A0A024R803;B3KNN3		FLJ20397
-0.794658	-0.76295	-0.781802	-0.739444	-0.769713	+	Discard	19	19	62	35.236	114.89	5.07749	Q9UNQ2;A8K9K8;A0A0C4DGB1;B4DRY2	Probable dimethyladenosine transferase	DIMT1
0.0943712	-1.38481	-1.68321	-0.0891752	-0.765705		Discard	5	5	39.6	12.629	9.5637	0.728406	A4D1T3;Q3KRB4;Q9Y291;C9JBY7	28S ribosomal protein S33, mitochondrial	MRPS33
-0.729148	-0.658288	-0.905467	-0.763954	-0.764214	+	Discard	33	32	36.4	146.56	278.86	3.16626	O60343;A0A024R637	TBC1 domain family member 4	TBC1D4
-0.742362	-0.767069	-0.769207	-0.76594	-0.761144	+	Discard	21	21	68.6	40.422	237.94	5.90354	A0A024R222;B4DHQ3;Q9Y617;A0A024R280	Phosphoserine aminotransferase	PSAT1
-0.608232	-0.722872	-0.941919	-0.767806	-0.760207	+	Discard	15	15	54.9	42.129	164.92	2.79066	Q9BTY7;Q96BK8	Protein HGH1 homolog	HGH1;C8orf30A
-0.715983	-1.11616	-0.514017	-0.639669	-0.746457	+	Discard	9	0	31.4	37.434	14.591	1.97849	H7C417
-0.690195	-0.581475	-0.974801	-0.729124	-0.743899	+	Discard	11	8	27	53.961	24.34	2.53196	Q9GZS1;B4E005	DNA-directed RNA polymerase I subunit RPA49	POLR1E
-0.575809	-0.769699	-0.57366	-1.04985	-0.742253	+	Discard	29	27	39.2	93.532	87.248	2.15108	Q8TD16	Protein bicaudal D homolog 2	BICD2
-0.669717	-0.974773	-0.626023	-0.695302	-0.741454	+	Discard	3	3	45.6	8.6748	50.116	2.59013	A0A0U1RQL9;A0A0U1RQS5;B3KNS4;A0A0U1RQV1;Q6ZRD3;A0A0U1RQN3		hCG_2043597
-0.647535	-0.729818	-0.832231	NaN	-0.736528	+	Discard	13	13	60.4	22.521	75.959	2.28234	A0A024R9A9;Q9NPD8	Ubiquitin-conjugating enzyme E2 T	UBE2T
-0.543909	-0.942418	-0.805106	-0.647264	-0.734674	+	Discard	13	13	36.6	52.8	46.514	2.44865	Q8IUF8	Bifunctional lysine-specific demethylase and histidyl-hydroxylase MINA	MINA
-0.710354	-0.74241	-0.767143	-0.716695	-0.73415	+	Discard	82	82	42	274.46	323.31	4.91265	Q5UIP0	Telomere-associated protein RIF1	RIF1
-0.756063	-0.660247	-0.940589	-0.57865	-0.733887	+	Discard	19	19	28.9	97.34	37.913	2.59686	A0A140VK05;Q92667;B4DN86;I3L0W0	A-kinase anchor protein 1, mitochondrial	AKAP1
-0.484328	-1.0028	-0.709835	NaN	-0.732322	+	Discard	13	13	49.4	44.508	48.902	1.40305	P32929	Cystathionine gamma-lyase	CTH
-0.795033	-0.822146	-0.64905	-0.645796	-0.728006	+	Discard	17	6	65.3	40.089	323.31	3.23704	A0A024RAQ1;P16989;A0A024RAV4	Y-box-binding protein 3	CSDA;YBX3
-0.689334	-0.737447	-0.683762	-0.765057	-0.7189	+	Discard	23	21	54.2	50.097	300.65	4.35469	A0A024R5Q7;P30520;B4E1L0	Adenylosuccinate synthetase isozyme 2	ADSS
-0.809499	-1.03404	-0.309932	-0.719661	-0.718283	+	Discard	4	4	1.6	362.65	18.079	1.75109	A7MBM6;Q8NEZ4;Q75MN6;H7BY37	Histone-lysine N-methyltransferase 2C	MLL3;KMT2C
-0.710118	-0.76026	-0.709269	-0.688753	-0.7171	+	Discard	6	6	32.1	32.334	36.143	4.67752	Q9Y3A4	Ribosomal RNA-processing protein 7 homolog A	RRP7A
-0.620335	-0.769674	-0.697032	-0.778086	-0.716282	+	Discard	35	35	59.2	73.708	203.97	3.52851	Q8N4P8;D2CFK9;Q9BZE4;Q53GS0;B4DHR2;O60747	Nucleolar GTP-binding protein 1	GTPBP4
-0.771249	-0.5199	-0.771495	-0.788415	-0.712765	+	Discard	19	19	78.2	39.385	319.63	2.80106	Q96IR7	4-hydroxyphenylpyruvate dioxygenase-like protein	HPDL
-0.648168	NaN	-0.91308	-0.575207	-0.712152	+	Discard	4	4	13.3	42.822	6.1192	1.69572	Q6AW82;A8K9U2;Q9NWX5;B4DRC4;F6TX30	Ankyrin repeat and SOCS box protein 6	DKFZp686H0429;ASB6
-0.804476	-0.624532	-0.340971	-1.06885	-0.709706	+	Discard	4	4	17.9	29.411	13.846	1.72339	Q9BU76	Multiple myeloma tumor-associated protein 2	MMTAG2
-0.698108	-0.744294	-0.678118	-0.716718	-0.70931	+	Discard	14	14	50.9	36.091	144.23	4.76433	Q15717;M0QZR9	ELAV-like protein 1	ELAVL1
-0.315594	-1.38994	NaN	-0.416943	-0.707493		Discard	6	6	59.8	21.943	28.641	0.757373	O14925;B1APJ0;Q5SRD1	Mitochondrial import inner membrane translocase subunit Tim23;Putative mitochondrial import inner membrane translocase subunit Tim23B	TIMM23;TIMM23B
-0.776948	-0.634151	-0.68759	-0.710685	-0.702344	+	Discard	15	15	56.2	35.716	323.31	3.78572	Q53Y97;Q53FB7;A8K9A5;P04818	Thymidylate synthase	TYMS
-0.776034	-0.646225	-0.611006	-0.768322	-0.700397	+	Discard	26	26	72.5	51.772	323.31	3.32561	Q15306;F2Z3D5;Q99419	Interferon regulatory factor 4	IRF4
-0.744801	-0.871812	-0.682858	-0.482654	-0.695531	+	Discard	17	5	25.4	107.33	70.621	2.47685	Q9Y4C8	Probable RNA-binding protein 19	RBM19
-0.385922	-1.1473	-0.548459	NaN	-0.693893		Discard	7	7	25.2	37.49	9.1346	1.01947	Q8N999	Uncharacterized protein C12orf29	C12orf29
-0.858358	-0.788763	-0.657195	-0.468791	-0.693277	+	Discard	12	5	31.3	64.608	44.497	2.40419	Q05932;Q5JU23	Folylpolyglutamate synthase, mitochondrial	FPGS
-0.722015	-0.662186	-0.720137	-0.660954	-0.691323	+	Discard	15	15	40.1	50.394	87.143	4.47117	B2RD09;Q96P11	Probable 28S rRNA (cytosine-C(5))-methyltransferase	NSUN5
-0.661707	-0.671945	-0.685199	-0.734227	-0.688269	+	Discard	79	3	64.9	194.81	323.31	4.55373	O95602;B9ZVN9	DNA-directed RNA polymerase I subunit RPA1;DNA-directed RNA polymerase	POLR1A
-0.735692	-0.638299	-0.698342	-0.672957	-0.686322	+	Discard	20	20	57.6	48.534	323.31	4.2292	A0A140VJQ4;P04181;Q59HE2	Ornithine aminotransferase, mitochondrial;Ornithine aminotransferase, hepatic form;Ornithine aminotransferase, renal form	OAT
-0.524853	-0.924591	-0.382025	-0.895637	-0.681776	+	Discard	15	15	30.2	70.207	47.032	1.82331	B3KQ21;Q9NYH9;B3KX32;B4DSL9	U3 small nucleolar RNA-associated protein 6 homolog	UTP6
-0.719733	-0.705123	-0.731685	-0.57055	-0.681773	+	Discard	25	20	43.4	74.324	150.26	3.4411	Q96SB4;A8K8B2;H3BLV9;A0A024RCU9	SRSF protein kinase 1	SRPK1
-0.807478	-0.687102	-0.698248	-0.482916	-0.668936	+	Discard	17	17	37.2	71.949	143.64	2.65685	A0A024R3S3;Q8NI60;B4DVB7;Q5T7A2;B4DED1;B4DN23;A1L377	Atypical kinase ADCK3, mitochondrial	CABC1;ADCK3
-0.628898	-0.68759	-0.656331	-0.686127	-0.664737	+	Discard	31	4	67.6	44.965	323.31	4.69154	Q8NC51;D3DQ70	Plasminogen activator inhibitor 1 RNA-binding protein	SERBP1
-0.493357	-0.683298	-0.814895	NaN	-0.66385	+	Discard	12	12	28.4	54.854	46.835	1.71677	Q96GA3;B4DTT8	Protein LTV1 homolog	LTV1
-0.702539	-0.622776	-0.672083	-0.643	-0.660099	+	Discard	15	1	58.6	33.39	286.49	4.39533	E7D7X9;A0A024R8U9;P32322;E2QRB3;A0A1B2JLU7;J3KQ22;Q2TU78;Q8TBX0;J3QL24;B7Z8T1;J3QKT4	Pyrroline-5-carboxylate reductase;Pyrroline-5-carboxylate reductase 1, mitochondrial	PYCR1;PIG45
-0.658151	-0.796786	-0.592897	-0.56499	-0.653206	+	Discard	16	7	27.3	117.11	93.253	2.97123	Q5T6F2;B4DZ54;B4DRB6;B4DH66;B4E0R5;F5H2U4;A2A305	Ubiquitin-associated protein 2	UBAP2
-0.578478	-0.693808	-0.675305	NaN	-0.649197	+	Discard	8	8	65.7	20.061	50.186	2.51991	Q9Y3D8;A0A087WVD7;D6RDH4	Adenylate kinase isoenzyme 6	AK6;TAF9
-0.636167	-0.670704	NaN	-0.634509	-0.647127	+	Discard	6	6	30	30.065	61.734	3.47855	Q5J7U2;O95478	Ribosome biogenesis protein NSA2 homolog	CDK105;NSA2
-0.55368	NaN	-0.647558	-0.734971	-0.645403	+	Discard	8	8	29.8	42.855	44.279	2.18617	Q53FF6;Q53FD1;Q9UHR6	Zinc finger HIT domain-containing protein 2	ZNHIT2
-0.638187	-0.653832	-0.613388	-0.674406	-0.644953	+	Discard	16	1	43.8	31.948	99.024	4.75673	B2R5W2;G3V4C1;G3V4W0;B4DY08;B3KX96;G3V2D6;G3V5X6;G3V3K6;G3V251		HNRNPC
-0.651246	-0.596754	-0.670612	-0.657172	-0.643946	+	Discard	41	40	49.2	117.82	272.44	4.452	Q9Y6X9	MORC family CW-type zinc finger protein 2	MORC2
-0.381743	-0.694905	-0.85199	NaN	-0.642879	+	Discard	10	10	15.2	105.83	10.392	1.36403	P54277;Q3BDU3;Q5FBZ9;E9PC65;B4E3A1;B4DMF4;I6L9H5;B7ZAA0;B4DIH7;Q3BDU4	PMS1 protein homolog 1	PMS1
-0.542731	-0.745333	-0.521701	-0.75599	-0.641439	+	Discard	6	6	60.6	17.828	186.67	2.68995	Q9BUT9	Protein FAM195A	FAM195A
-0.742748	-0.652266	-0.63283	-0.512349	-0.635048	+	Discard	11	11	29.7	54.141	116.29	3.04639	Q6NXE6;B4E1N1;Q68CW5;F5GWV0;F5H4P3	Armadillo repeat-containing protein 6	ARMC6;DKFZp762A1314
-0.686035	-0.490031	-0.590658	-0.770584	-0.634327	+	Discard	13	13	19.2	73.603	31.246	2.73159	B2RAU8;A0A0A0MRM9;Q14978;Q96J17	Nucleolar and coiled-body phosphoprotein 1	NOLC1
-0.538388	-0.733747	-0.622843	-0.636593	-0.632893	+	Discard	4	4	20	29.669	13.646	3.25996	A0A024RD36;Q6DKI1;R4GMU7;B3KMP5;A8K5J5;B7Z4G0	60S ribosomal protein L7-like 1	RPL7L1
-0.538492	-0.986416	-0.750931	-0.246002	-0.63046	+	Discard	11	11	27.2	53.918	59.497	1.55391	Q9NWK9	Box C/D snoRNA protein 1	ZNHIT6
-0.626068	-0.605969	-0.61834	-0.663374	-0.628438	+	Discard	29	29	64	53.488	323.31	4.77596	Q9UBB4;Q7Z524	Ataxin-10	ATXN10
-0.660566	-0.639804	-0.575142	-0.63254	-0.627013	+	Discard	19	16	39.3	72.233	175.86	4.26365	A0A024R7I5;Q9NXH9;B4DHS5;A8K8L2;A0A024R7G3;K7EQQ8	tRNA (guanine(26)-N(2))-dimethyltransferase	TRMT1
-0.808715	-0.596776	-0.614624	-0.483622	-0.625934	+	Discard	27	24	34.8	127.59	126.63	2.5765	Q9H6R4;A0A0A0MRW6;B4DF80	Nucleolar protein 6	NOL6
-0.634375	-0.649548	-0.567511	-0.651314	-0.625687	+	Discard	13	1	58.5	32.463	31.961	4.15972	Q9UKM9	RNA-binding protein Raly	RALY
-0.6539	-0.598173	-0.54124	-0.70908	-0.625598	+	Discard	8	8	52.7	31.88	83.221	3.37807	O43709;Q75ME3	Probable 18S rRNA (guanine-N(7))-methyltransferase	WBSCR22
-0.46341	-0.624177	-0.650499	-0.754407	-0.623123	+	Discard	21	3	61.9	53.126	172.48	2.71578	Q12849	G-rich sequence factor 1	GRSF1
-0.640344	-0.610059	-0.606057	-0.635159	-0.622904	+	Discard	9	9	76.6	14.259	30.836	5.22522	Q9BYN0	Sulfiredoxin-1	SRXN1
-0.549916	-0.653332	-0.632741	-0.634912	-0.617725	+	Discard	3	3	32.5	14.234	32.054	3.94193	A0A0B4J220;L0R588		C11orf98;C11orf48
-0.460171	-0.979971	-0.731589	-0.299152	-0.617721	+	Discard	12	12	55.6	28.048	142.65	1.58486	P35270	Sepiapterin reductase	SPR
-0.409259	-0.545234	-0.812308	-0.703972	-0.617693	+	Discard	10	10	25.1	53.989	115.93	2.21904	G8XV63;P57076;C9JX57;B4DV81;D3DSE6;C9J818;H7BZW1;F8VZ95;Q96NJ2;H7C2R6;Q8N9H5	UPF0769 protein C21orf59	C21orf59
-0.416154	-0.585431	-0.613608	-0.850637	-0.616458	+	Discard	11	11	71.2	21.85	58.188	2.20401	Q9NV31	U3 small nucleolar ribonucleoprotein protein IMP3	IMP3
-0.657491	-0.764371	-0.583874	-0.45184	-0.614394	+	Discard	20	20	36.1	87.056	80.127	2.5879	A8K0P8;Q68CQ4	Digestive organ expansion factor homolog	DIEXF
-0.555927	-0.611138	-0.647083	-0.6293	-0.610862	+	Discard	75	75	61.4	168.43	323.31	4.1308	B7ZLC9;Q8TEQ6;Q58EZ8	Gem-associated protein 5	GEMIN5
-0.615309	-0.572115	-0.63619	-0.618296	-0.610477	+	Discard	41	41	63.6	99.31	323.31	4.61436	A0A087WVM4;B7ZM99;Q6UB35;B2RD24	Monofunctional C1-tetrahydrofolate synthase, mitochondrial	MTHFD1L
-0.279039	-0.981109	NaN	-0.568709	-0.609619		Discard	13	1	24.1	86.81	22.37	1.01834	A0A024RBL4		RBM19
-0.598741	-0.657218	-0.597889	-0.577659	-0.607877	+	Discard	88	4	50.8	242.26	323.31	4.30617	B2RWN5;B4E263		HEATR1
-0.668341	-0.562474	-0.546856	-0.645458	-0.605782	+	Discard	24	24	34.8	84.427	130.28	3.57381	Q14684	Ribosomal RNA processing protein 1 homolog B	RRP1B
-0.351093	-0.768985	-0.664951	-0.637199	-0.605557	+	Discard	18	18	33.9	78.365	123.27	2.18152	Q14444;G3V153;B3KXU8;E9PLA9;B4DSF8	Caprin-1	CAPRIN1
-0.555418	-0.576304	-0.803066	-0.479593	-0.603595	+	Discard	9	9	48.8	22.791	81.704	2.49025	H3BT22;A0A024R6R3;Q9Y5N6;B3KMP9;Q9H806;H3BTQ7	Origin recognition complex subunit 6	ORC6;ORC6L
-0.0840432	-0.845339	NaN	-0.879091	-0.602824		Discard	4	4	18.8	24.208	4.4443	0.835946	A0A087WW23;P20292	Arachidonate 5-lipoxygenase-activating protein	ALOX5AP
-0.545592	-0.650725	-0.535353	-0.679388	-0.602765	+	Discard	4	4	55.6	12.209	61.835	3.3159	Q9NR33	DNA polymerase epsilon subunit 4	POLE4
-0.593594	-0.745261	-0.630193	-0.438561	-0.601902	+	Discard	23	23	32.6	97.669	141.84	2.60768	A8KA74;P78316;E9PFK5;Q96GC8	Nucleolar protein 14	NOP14
-0.749669	-0.667928	-0.592006	-0.382852	-0.598114	+	Discard	11	1	54.4	26.866	2.7313	2.32628	H0YJH7		TMPO
-0.580677	-0.606606	-0.61213	-0.573596	-0.593252	+	Discard	9	8	19.1	55.01	69.019	5.04576	Q01650;Q96QB2	Large neutral amino acids transporter small subunit 1	SLC7A5;lat1
-0.58801	-0.576927	-0.60542	-0.592767	-0.590781	+	Discard	7	7	60.1	19.343	323.31	5.65822	O75607	Nucleoplasmin-3	NPM3
-0.588053	-0.603884	-0.572758	-0.591853	-0.589137	+	Discard	218	104	48.8	632.81	323.31	5.54516	Q9NU22	Midasin	MDN1
-0.586514	-0.569115	-0.605047	NaN	-0.586892	+	Discard	11	10	40.5	27.508	38.704	3.5054	A0A024R3A2;Q9BTE7;E9PM04;B4DP84;H0YCN4	DCN1-like protein;DCN1-like protein 5	DCUN1D5
-0.230313	-1.04609	NaN	-0.483945	-0.586781		Discard	9	9	28.3	47.744	38.898	0.868633	O75648;B4DHM1	Mitochondrial tRNA-specific 2-thiouridylase 1	TRMU
-0.740312	-0.740673	NaN	-0.275088	-0.585358		Discard	8	1	31.7	24.196	27.592	1.19647	Q14222		EEF1A
-0.6171	-0.60553	-0.627694	-0.490537	-0.585215	+	Discard	25	24	33.7	97.073	68.489	3.45245	Q9NRZ9;Q6I7N8;A0A0B4J1V9;A0A087WSW7;F6XU50	Lymphoid-specific helicase	HELLS
-0.406292	-0.668914	-0.556139	-0.707336	-0.58467	+	Discard	20	20	44.2	58.467	112.67	2.48864	Q9BVI4;F5H303	Nucleolar complex protein 4 homolog	NOC4L
-0.575551	-0.596012	-0.559005	-0.600862	-0.582858	+	Discard	19	19	72.4	41.36	323.31	4.99887	Q9H568	Actin-like protein 8	ACTL8
-0.664837	-0.471869	-0.711393	-0.47706	-0.58129	+	Discard	13	13	19.2	99.365	16.929	2.58163	A0A0A0MTB8;Q8NI36	WD repeat-containing protein 36	WDR36
-0.622576	-0.562644	-0.488572	-0.641784	-0.578894	+	Discard	17	17	63.2	27.56	152.29	3.33629	A0A024RAE1;Q9UKD2	mRNA turnover protein 4 homolog	C1orf33;MRTO4
-0.531302	-0.633591	-0.574004	-0.570871	-0.577442	+	Discard	16	11	66.4	35.924	323.31	3.97101	P67809;Q6PKI6;H0Y449;Q7KZ24;A0JLU4;C9J5V9	Nuclease-sensitive element-binding protein 1	YBX1
-0.537319	-0.5992	-0.640726	-0.528677	-0.576481	+	Discard	87	0	49.4	242.37	18.83	3.66972	Q9H583;Q5T3Q7;B3KWS1	HEAT repeat-containing protein 1;HEAT repeat-containing protein 1, N-terminally processed	HEATR1
-0.600643	-0.456425	-0.661638	-0.579814	-0.57463	+	Discard	16	16	36	76.12	113.49	3.04128	A1L3A7;Q7Z417	Nuclear fragile X mental retardation-interacting protein 2	NUFIP2
-0.803494	-0.652788	-0.262192	NaN	-0.572825		Discard	3	3	13.4	28.368	1.964	1.14904	Q6Y1H2;C9JWG1	Very-long-chain (3R)-3-hydroxyacyl-CoA dehydratase 2	HACD2
-0.633658	-0.530927	-0.551395	NaN	-0.571993	+	Discard	6	6	12.5	54.576	21.611	2.52306	Q96N83;B7ZKQ8;O00592	Podocalyxin	PODXL
-0.560345	-0.547763	-0.59031	-0.584047	-0.570616	+	Discard	65	64	56.4	143.67	323.31	4.92821	B3KMR5;Q5JTH9;B3KY97	RRP12-like protein	RRP12
-0.570443	-0.578887	-0.566528	-0.565716	-0.570393	+	Discard	7	7	68.2	16.925	202.53	6.48793	C9JLU1;P52434	DNA-directed RNA polymerases I, II, and III subunit RPABC3	POLR2H
0.0292761	-0.550064	-0.695699	-1.06419	-0.57017		Discard	4	4	2.5	290.83	4.5127	1.06053	Q6WRI0	Immunoglobulin superfamily member 10	IGSF10
-0.969621	-0.49712	-0.240435	NaN	-0.569059		Discard	5	1	20.6	33.028	15.778	0.932981	D3DUE9;Q96G04	Protein-lysine N-methyltransferase EEF2KMT	FAM86A;EEF2KMT
-0.39627	-0.607705	-0.529989	-0.73586	-0.567456	+	Discard	7	2	13.1	51.836	52.764	2.38647	B4DKS0;A0A024R0H1;P53985;B2R6A5	Monocarboxylate transporter 1	SLC16A1
-1.18465	-0.141048	-0.888675	-0.0499945	-0.566093		Discard	9	9	28.2	53.811	85.11	0.868325	Q96CU9;B4DXM1;B4DI59;B4DQI0	FAD-dependent oxidoreductase domain-containing protein 1	FOXRED1
-0.607353	-0.56796	-0.508691	-0.57906	-0.565766	+	Discard	7	7	77.5	15.521	220.57	3.96525	Q549C5;Q9NS69;Q53GB0	Mitochondrial import receptor subunit TOM22 homolog	MST065;TOMM22
-0.577789	-0.561409	-0.545508	-0.576368	-0.565268	+	Discard	32	32	58.4	71.289	104.75	5.27851	A0A090N7X1;A0A090N7Y2;Q9UG63	ATP-binding cassette sub-family F member 2	ABCF2
-0.574885	-0.46911	-0.572265	-0.643901	-0.56504	+	Discard	11	11	14.4	96.256	21.237	3.24939	Q5C9Z4	Nucleolar MIF4G domain-containing protein 1	NOM1
-0.572952	-0.522613	-0.579598	-0.583312	-0.564619	+	Discard	15	15	68.8	18.681	184.7	4.45913	Q9H773	dCTP pyrophosphatase 1	DCTPP1
-0.608804	-0.664311	-0.553172	-0.429401	-0.563922	+	Discard	3	3	7.7	54.498	13.395	2.81899	B0AZP8;A8K2X6;A0A024R4Y2;Q8NBI5;E9PS74	Solute carrier family 43 member 3	hCG_39762;SLC43A3
-0.664974	-0.255598	NaN	-0.76933	-0.563301		Discard	12	12	23.8	74.89	39.008	1.15813	Q15061	WD repeat-containing protein 43	WDR43
-0.581626	-0.572008	-0.633099	-0.458941	-0.561419	+	Discard	79	37	36.3	308.77	318.69	3.21713	E7EPN9;Q9Y520	Protein PRRC2C	PRRC2C
-0.583679	-0.529385	-0.601628	-0.529343	-0.561009	+	Discard	14	13	32.2	68.062	28.996	4.09426	A0A024R7K7;A0A024R7M6;Q86YP4;B4DKZ7	Transcriptional repressor p66-alpha	GATAD2A
-0.604235	-0.521391	-0.42585	-0.689404	-0.56022	+	Discard	14	14	51.4	44.678	73.142	2.6631	O95801	Tetratricopeptide repeat protein 4	TTC4
-0.552558	-0.572072	-0.529447	-0.583571	-0.559412	+	Discard	52	44	85	53.651	323.31	4.67784	V9HWE1;P08670;B0YJC4;Q53HU8;B3KRK8	Vimentin	HEL113;VIM
-0.421747	-0.313746	-0.677287	-0.818757	-0.557885	+	Discard	12	12	30.8	57.353	25.652	1.77033	Q6PJ69;H0YGS7	Tripartite motif-containing protein 65	TRIM65
-0.544435	-0.632159	-0.550824	-0.502955	-0.557593	+	Discard	22	17	55.9	61.024	284.86	3.60383	Q7Z5L9	Interferon regulatory factor 2-binding protein 2	IRF2BP2
-0.915664	NaN	-0.384301	-0.371684	-0.557216		Discard	7	7	6.4	156.34	6.7406	1.04684	A0A024RE13;Q9NRR4;Q59FF9	Ribonuclease 3	RNASEN;DROSHA
-0.476639	-0.741903	-0.51447	-0.495776	-0.557197	+	Discard	10	8	35.7	29.172	108.8	2.53536	Q14331;E9PRR7	Protein FRG1	FRG1
-0.65179	-0.498036	-0.40154	-0.675765	-0.556783	+	Discard	9	9	46.3	31.079	27.746	2.47532	A0A024R029;Q9ULW3	Activator of basal transcription 1	ABT1
-0.431131	-0.792957	-0.604433	-0.390831	-0.554838	+	Discard	23	18	57.4	47.47	197.19	2.04031	E5KMT5;Q9Y606;E5KMT6;G8JLB3;A0A024RBS6;F5H1S9	tRNA pseudouridine synthase;tRNA pseudouridine synthase A, mitochondrial	PUS1
-0.650204	-0.528199	-0.539939	-0.495797	-0.553535	+	Discard	23	23	35.8	96.631	112.91	3.31468	Q6P3X3;B4DRC7	Tetratricopeptide repeat protein 27	TTC27
-0.622621	-0.278251	-0.737639	-0.554676	-0.548297	+	Discard	37	37	32.4	170.54	151.36	1.95251	Q14146;A8K4P8;Q6PCC8	Unhealthy ribosome biogenesis protein 2 homolog	URB2
-0.538555	-0.515604	-0.580396	-0.555905	-0.547615	+	Discard	72	72	59.8	148.85	323.31	4.46339	Q9BQG0;I3L1L3	Myb-binding protein 1A	MYBBP1A
-0.564073	-0.545803	-0.521411	-0.558155	-0.547361	+	Discard	32	32	42.1	98.594	174.93	4.94552	Q8TDD1	ATP-dependent RNA helicase DDX54	DDX54
-0.68701	-0.453301	-0.336592	-0.704418	-0.54533	+	Discard	17	17	34.7	73.393	48.272	2.0434	B4DDR0;A0A0C4DH01;Q53GZ2;Q9NVU0	DNA-directed RNA polymerase III subunit RPC5	POLR3E
-0.577078	-0.587121	-0.553701	-0.447269	-0.541292	+	Discard	41	13	61.9	93.52	323.31	3.34224	Q86Y56;H0Y650	Dynein assembly factor 5, axonemal	DNAAF5
-0.577724	-0.594356	-0.455317	-0.537131	-0.541132	+	Discard	43	2	50.1	118.75	296.93	3.38634	Q9HBB9;Q8WUM5		GEMIN4
-0.494007	-0.499402	-0.61191	-0.554824	-0.540036	+	Discard	18	2	36.9	93.939	53.492	3.53421	B4DZJ6
-0.55368	-0.636347	-0.471789	-0.495715	-0.539383	+	Discard	15	15	68.9	26.692	72.298	3.16863	A8K6D2;Q92979;B4DQC7;V9GYP5;A0A087WWQ2;A0A087WVM7	Ribosomal RNA small subunit methyltransferase NEP1	EMG1
-0.530843	-0.537864	-0.53887	-0.545361	-0.538234	+	Discard	40	40	80.2	51.804	323.31	6.43059	Q02790;B2R9U2	Peptidyl-prolyl cis-trans isomerase FKBP4;Peptidyl-prolyl cis-trans isomerase FKBP4, N-terminally processed	FKBP4
-0.556372	-0.497384	-0.570636	-0.52822	-0.538153	+	Discard	36	36	63.4	75.035	315.73	4.22242	Q96PZ0;B3KY42;B3KRB2;E7EUH7	Pseudouridylate synthase 7 homolog	PUS7
-0.774478	-0.379826	-0.640816	-0.351663	-0.536696	+	Discard	10	10	36.8	40.564	77.393	1.8671	A0A024R8A0;Q7Z6M1;A0A0S2Z4Z5;Q5T1S5;A0A0S2Z4Z1	Rab9 effector protein with kelch motifs	RABEPK
-0.481203	-0.495735	-0.584241	-0.571515	-0.533174	+	Discard	13	13	42.8	47.707	166.62	3.59047	Q53T99;Q9GZL7;B4DRY7	Ribosome biogenesis protein WDR12	WDR12
-0.973554	-0.776479	-0.507439	0.124857	-0.533154		Discard	17	5	58.1	33.729	56.358	0.950222	A0A024RBB6;P11802;F8VYH9;F8VWX7;Q6LC83	Cyclin-dependent kinase 4	CDK4
-0.529447	-0.417444	-0.507562	-0.677287	-0.532935	+	Discard	12	12	32.7	58.199	91.575	2.65811	A0A0A6YYI3;A0A0B4J1V8;Q9NQ55;A8MV53;C9J3W3	Suppressor of SWI4 1 homolog	PPAN-P2RY11;PPAN
-0.649276	-0.434988	-0.471969	-0.564115	-0.530087	+	Discard	6	6	39.9	20.368	19.76	2.79535	P61599;A8MZB2	N-alpha-acetyltransferase 20	NAA20
-0.548417	-0.480056	-0.472289	-0.602328	-0.525773	+	Discard	29	29	43.4	91.809	301	3.362	Q2NL82	Pre-rRNA-processing protein TSR1 homolog	TSR1
-0.126423	-1.34527	-0.194724	-0.435768	-0.525547		Discard	4	4	49.7	14.804	95.674	0.800247	Q14657	EKC/KEOPS complex subunit LAGE3	LAGE3
-0.464425	-0.759551	-0.517441	-0.358824	-0.52506	+	Discard	11	11	29.5	49.881	46.898	2.07087	Q53GJ1;A0A024RAS3;Q9H0S4;Q9H4E3;A4UCU0	Probable ATP-dependent RNA helicase DDX47	hCG_27698;DDX47;E4-DBP
-0.490233	-0.478788	-0.541723	-0.589355	-0.525025	+	Discard	35	33	39	148.12	88.187	3.60425	F5H070;Q9Y4C1;B4E2H5;F8WE62;D6W5M4;Q9P0K0	Lysine-specific demethylase 3A	KDM3A;JMJD1A
-0.386827	-0.535332	-0.47686	-0.68615	-0.521292	+	Discard	16	16	65.3	39.249	323.31	2.43474	O15160;Q96HT3;E7EQB9	DNA-directed RNA polymerases I and III subunit RPAC1	POLR1C
-0.527907	-0.510642	-0.425114	-0.620069	-0.520933	+	Discard	7	7	33.3	35.407	59.741	3.01105	A0A024R9D0;Q9H2D1;B3KWP3;B4DUQ5	Mitochondrial folate transporter/carrier	SLC25A32
-0.396517	-0.341409	-0.831743	-0.512411	-0.52052	+	Discard	18	18	28.1	79.87	65.614	1.75075	Q9NVU7;E7EW05;B4DT66	Protein SDA1 homolog	SDAD1
-0.54166	-0.513873	-0.539226	-0.484167	-0.519731	+	Discard	25	25	56.3	57.398	291.99	4.42197	A8K4H7;Q06203;Q53H22	Amidophosphoribosyltransferase	PPAT
-0.738024	-0.179678	-0.640884	NaN	-0.519529		Discard	14	14	7.1	402.24	12.534	1.02428	Q96T58	Msx2-interacting protein	SPEN
-0.423565	-0.463887	-0.613962	-0.574605	-0.519005	+	Discard	28	28	33.7	129.54	90.248	2.85522	Q8IY37;F5H3Y4	Probable ATP-dependent RNA helicase DHX37	DHX37
-0.41677	-0.503139	-0.585886	-0.56241	-0.517051	+	Discard	35	0	44	138.51	264.26	3.07673	Q4G0F4	DNA-directed RNA polymerase	POLRMT
-0.442026	-0.722372	-0.434617	-0.467434	-0.516612	+	Discard	21	20	64.4	36.938	292.96	2.30767	Q00534	Cyclin-dependent kinase 6	CDK6
-0.501279	-0.495512	-0.530656	-0.528115	-0.513891	+	Discard	21	21	47	48.275	323.31	4.9214	P14324;A0A087X090;A0A087WVN4	Farnesyl pyrophosphate synthase	FDPS
-0.475294	-0.55112	-0.366764	-0.660133	-0.513328	+	Discard	12	12	19.3	109.15	19.098	2.43591	P38935	DNA-binding protein SMUBP-2	IGHMBP2
-0.583939	-0.53414	-0.474593	-0.454466	-0.511784	+	Discard	14	14	50.2	33.269	151.88	3.38374	P49247;Q53R32	Ribose-5-phosphate isomerase	RPIA
-0.408033	-0.590463	-0.523712	-0.512308	-0.508629	+	Discard	58	57	33.5	254.39	251.66	3.05517	O60287	Nucleolar pre-ribosomal-associated protein 1	URB1
-0.595315	-0.559282	-0.525787	-0.352768	-0.508288	+	Discard	24	24	51.7	68.002	187.32	2.60098	B2RDF2;O00541;B5MCF9;B3KXD6;B3KTZ6	Pescadillo homolog	PES1
-0.0105703	-0.59081	-0.911261	-0.517441	-0.507521		Discard	18	18	33.5	92.499	63.535	1.1403	Q6IA86	Elongator complex protein 2	ELP2
-0.501994	-0.477623	-0.540883	-0.507911	-0.507103	+	Discard	41	0	62	94.511	323.31	4.42815	A0A140VKE7;O95757;Q53ZP9;B3KNM0;D6RJ96	Heat shock 70 kDa protein 4L	HSPA4L
-0.49415	-0.577939	-0.444046	-0.50582	-0.505489	+	Discard	16	16	30.8	72.132	33.094	3.44874	Q96S55;B3KT25	ATPase WRNIP1	WRNIP1
0.0117819	-0.599506	-0.925686	NaN	-0.50447		Discard	4	4	18.3	34.389	16.905	0.682414	E5KTI5;P78549;H3BRL9;H3BPD5	Endonuclease III-like protein 1	NTHL1
-0.373832	-0.514965	-0.623554	NaN	-0.504117	+	Discard	4	4	3.2	210.51	7.013	1.70003	Q9UKA4	A-kinase anchor protein 11	AKAP11
-0.47339	-0.539499	-0.473911	-0.526847	-0.503412	+	Discard	8	0	60	20.661	300.81	4.04432	A0A0A0MTT5		CTAG1B
-0.727499	-0.369874	-0.69956	-0.216451	-0.503346	+	Discard	28	28	44.2	105.05	155.7	1.55616	D3DW85;A0A0A6YY96;P48200	Iron-responsive element-binding protein 2	IREB2
-0.464047	-0.518742	-0.543783	-0.483662	-0.502558	+	Discard	14	14	17.7	123.11	18.561	4.01087	Q92625;Q49AR9	Ankyrin repeat and SAM domain-containing protein 1A	ANKS1A
-0.263681	-0.606518	-0.509635	-0.618274	-0.499527	+	Discard	23	23	44.5	80.926	251.83	2.04694	A0A024R464;Q9H8Y5;B8ZZS4;B4DZT1	Ankyrin repeat and zinc finger domain-containing protein 1	ANKZF1
-0.48916	-0.407574	-0.540694	-0.558793	-0.499055	+	Discard	23	23	58.7	61.311	183.1	3.16854	Q8IZ73;B4DWW6;B4DW61	RNA pseudouridylate synthase domain-containing protein 2	RPUSD2
-0.535959	-0.699372	-0.541975	-0.216719	-0.498507	+	Discard	14	14	33.8	52.901	140.67	1.79425	Q15036;B4DE48;B4DQ37;B4DTB8;B4DLL7;B4DUG8	Sorting nexin-17	SNX17
-0.49928	-0.475314	-0.532595	-0.48217	-0.49734	+	Discard	47	47	59	118.71	323.31	4.42726	Q8TEX9;B3KQ33;Q59FI4;H0YN14;D3DS63;B3KT38;B3KTB3;B3KPS9;Q6I9Y8;B3KPY9;B3KSQ4;Q59H62	Importin-4	IPO4
-0.319532	-0.403924	-0.700966	-0.564499	-0.49723	+	Discard	34	10	36.5	142.82	128.32	2.00455	P11274;B4E065;A0A024R1B9;Q12844;Q12843	Breakpoint cluster region protein	BCR
-0.590223	-0.367713	-0.485923	-0.542668	-0.496632	+	Discard	21	15	23	126.76	90.631	2.71612	Q5T1Z4;Q5T1Z8;Q14671;B4DU15;H0YEH2;E9PR38;H0YDK8;B3KU37	Pumilio homolog 1	PUM1
-0.53101	-0.501075	-0.509923	-0.4395	-0.495377	+	Discard	35	35	54.4	90.069	323.31	3.86335	P23921;B4DNN4;Q53GZ5;B4E0I8;B4DS95;E9PL69;B4DXB0;B4DXD1	Ribonucleoside-diphosphate reductase large subunit;Ribonucleoside-diphosphate reductase	RRM1
-0.594792	-0.479472	-0.481163	-0.422733	-0.49454	+	Discard	13	7	69.9	22.168	323.31	3.07595	P20290	Transcription factor BTF3	BTF3
-0.503896	-0.516429	-0.495797	-0.461998	-0.49453	+	Discard	24	8	38.6	114.53	323.31	4.54158	Q14157;B4DYY5;F8W726	Ubiquitin-associated protein 2-like	UBAP2L
-0.50623	-0.583874	-0.438835	-0.437506	-0.491611	+	Discard	11	10	28.4	40.04	49.885	3.1186	A0A087WUK2;A0A024RDF6;O14979;B4DTA2	Heterogeneous nuclear ribonucleoprotein D-like	HNRNPDL;HNRPDL
-0.49478	-0.241936	-0.478407	-0.749378	-0.491125	+	Discard	14	14	39.6	43.614	177.46	1.74879	Q9NX58;A8K3Y5	Cell growth-regulating nucleolar protein	LYAR
-0.530302	-0.443732	-0.497384	-0.489747	-0.490291	+	Discard	6	6	32.8	13.742	35.996	3.97578	P62851	40S ribosomal protein S25	RPS25
-0.572673	-0.121157	-0.664677	-0.594683	-0.488297	+	Discard	12	10	54.2	32.318	22.89	1.53549	B3KX14;B3KWX6;Q15014;B4DXQ8;Q53EY5;A0A0A0MT59;Q5JXX2;Q5JXX1	Mortality factor 4-like protein 2	MORF4L2
-0.485984	-0.467454	-0.544245	-0.454961	-0.488161	+	Discard	5	5	25.2	25.624	18.255	3.838	Q9H5V9	UPF0428 protein CXorf56	CXorf56
-0.528823	-0.312205	-0.473791	-0.634621	-0.48736	+	Discard	14	14	51	43.237	115.86	2.26602	U3KQC1;Q9BV38;A0A0A0MQU0;K7EIR0	WD repeat-containing protein 18	WDR18
-0.474512	-0.656217	-0.42554	-0.392478	-0.487187	+	Discard	13	13	41.8	43.963	42.096	2.43361	A0A0S2Z5C3;Q9NWT1	p21-activated protein kinase-interacting protein 1	PAK1IP1
-0.303917	-0.486469	-0.575314	-0.579987	-0.486422	+	Discard	5	5	12.3	65.582	16.093	2.3152	Q9BRS2	Serine/threonine-protein kinase RIO1	RIOK1
-0.499667	-0.544982	-0.370825	-0.526639	-0.485528	+	Discard	8	8	12	108.2	27.387	2.9405	A0A024R1K0;Q9NRA8;B1AKL4;B4DR76	Eukaryotic translation initiation factor 4E transporter	EIF4ENIF1
-0.65034	-0.394695	-0.556351	-0.337612	-0.48475	+	Discard	13	13	32.8	59.58	99.772	2.17357	Q9NUL7	Probable ATP-dependent RNA helicase DDX28	DDX28
-0.341318	-0.529468	-0.581259	NaN	-0.484015	+	Discard	17	17	35.4	63.62	105.47	1.65876	Q86W50;B7Z3X7	Methyltransferase-like protein 16;Methyltransferase-like protein	METTL16
-0.694298	-0.159847	-0.417521	-0.660794	-0.483115	+	Discard	8	7	26.8	45.889	27.846	1.52148	R4SCF3;R4SCC4;R4RYZ7;R4SCQ0;R4SCP5;R4S1C5;R4RZ18;R4RYY7;Q9GZT9	Egl nine homolog 1	EGLN1
-0.46542	-0.478889	-0.500504	-0.484005	-0.482204	+	Discard	28	28	91.9	30.772	323.31	5.12551	P21796;B3KTS5;C9JI87	Voltage-dependent anion-selective channel protein 1	VDAC1
-0.655376	-0.45591	-0.324816	-0.485519	-0.480405	+	Discard	9	9	19.1	72.783	68.275	2.23474	B4DNM0;Q8WVC0	RNA polymerase-associated protein LEO1	LEO1
-0.283123	-0.684689	-0.466457	NaN	-0.47809		Discard	33	0	59.1	55.11	4.9853	1.26606	Q59G96
-0.533263	-0.709151	-0.329051	-0.336573	-0.47701	+	Discard	8	8	32.6	41.522	130.4	1.87341	O00767;Q59GX7	Acyl-CoA desaturase	SCD
-0.506476	-0.499769	-0.443772	-0.449651	-0.474917	+	Discard	33	33	63.1	64.872	323.31	4.04483	F5GZS6;J3KPF3;P08195;B4E2Z3;A0A024R599	4F2 cell-surface antigen heavy chain	SLC3A2
-0.269599	-0.586406	-0.469929	-0.561686	-0.471905	+	Discard	15	15	31.2	83.515	25.122	2.14239	F8WAJ0;B4DYZ1;Q9H8H2	Probable ATP-dependent RNA helicase DDX31	DDX31
-0.596951	-0.540715	-0.277499	NaN	-0.471722	+	Discard	5	5	38.3	24.75	4.9798	1.38817	Q96BS2	Calcineurin B homologous protein 3	TESC
-0.568516	-0.289792	-0.478045	-0.547995	-0.471087	+	Discard	15	15	37.8	60.611	190.39	2.29603	A0A024R4C1;Q9BUI4;E9PHH9;Q53F76;Q9BT08	DNA-directed RNA polymerase III subunit RPC3	POLR3C
-0.654626	-0.411387	-0.351185	-0.457415	-0.468653	+	Discard	5	5	14.3	50.219	7.5865	2.24638	Q99808	Equilibrative nucleoside transporter 1	SLC29A1
-0.401844	-0.46919	-0.691802	-0.310951	-0.468447	+	Discard	12	12	58.2	31.28	106.78	1.98487	Q9NVT9;E5RJ86	Armadillo repeat-containing protein 1	ARMC1
-0.312904	-0.56965	-0.417213	-0.573553	-0.46833	+	Discard	50	19	31.3	263.25	250.47	2.29149	H0YM23;O75179;B4DTP3	Ankyrin repeat domain-containing protein 17	ANKRD17
-0.380108	-0.425579	-0.595947	NaN	-0.467211	+	Discard	11	11	72.1	20.063	82.566	1.71664	Q9H910;A6NGP5;H3BMV3;H3BU16;B4DL85	Hematological and neurological expressed 1-like protein	HN1L
-0.486893	-0.439422	-0.368384	-0.573338	-0.467009	+	Discard	18	18	22.7	98.795	30.474	2.77716	Q9H501;A0JLU5;Q05C10;A0A087WX71	ESF1 homolog	ESF1
-0.489241	-0.226459	-0.549325	-0.601584	-0.466652	+	Discard	18	18	53.9	47.776	229.29	1.94944	Q8IYS1	Peptidase M20 domain-containing protein 2	PM20D2
-0.422095	-0.471829	-0.467613	-0.502934	-0.466118	+	Discard	32	18	79.1	46.153	323.31	3.99945	P60842;A8K7F6;A8K088;J3KT12;Q59F68;J3QS69;B4DNH2;J3KTB5;J3QL43;J3KSZ0	Eukaryotic initiation factor 4A-I	EIF4A1
-0.472549	-0.487015	-0.412193	-0.491632	-0.465847	+	Discard	40	40	35.7	169.01	188.47	3.87343	Q9Y4B6	Protein VPRBP	VPRBP
-0.0542126	-0.74118	-0.410716	-0.6539	-0.465002		Discard	6	6	23.7	47.34	24.413	1.24751	Q6GMV2;B4DX46;C9IYN9;B4DUT1	SET and MYND domain-containing protein 5	SMYD5
-0.433584	-0.262832	-0.612726	-0.548143	-0.464321	+	Discard	23	19	50.5	57.206	323.31	2.04372	P30837	Aldehyde dehydrogenase X, mitochondrial	ALDH1B1
-0.567254	-0.355092	-0.399388	-0.534328	-0.464016	+	Discard	24	24	21.5	128.88	45.065	2.5433	Q96QU8;B3KW08;B7ZM10	Exportin-6	XPO6
-0.570422	-0.251745	-0.60854	-0.414884	-0.461398	+	Discard	3	1	4.4	88.559	4.1687	1.96243	Q8IX18;J3KTK0;J3KSW6	Probable ATP-dependent RNA helicase DHX40	DHX40
-0.343971	-0.269269	-0.423546	-0.807427	-0.461053	+	Discard	26	26	47.2	87.133	260.79	1.5102	Q14694	Ubiquitin carboxyl-terminal hydrolase 10	USP10
-0.738553	NaN	-0.452155	-0.186935	-0.459215		Discard	7	7	16.2	78.458	29.572	0.990578	A0A024R726;Q9NVM4;H3BNC0;A0A024R6Z2;H3BPZ8	Protein arginine N-methyltransferase 7	PRMT7
-0.419237	-0.722491	-0.305343	-0.384697	-0.457942	+	Discard	4	4	20.3	29.647	10.41	1.81581	Q15527;A0A024R8G1	Surfeit locus protein 2	SURF2
-0.435807	-0.542395	-0.433954	-0.419333	-0.457873	+	Discard	2	2	14.6	17.553	11.78	3.28415	A0A024R326;Q6IPI1;P47914	60S ribosomal protein L29	RPL29
-0.449415	-0.434832	-0.477402	-0.46923	-0.45772	+	Discard	64	64	59.3	153.97	323.31	4.68822	A0A024QZW7;P49790	Nuclear pore complex protein Nup153	NUP153
-0.524189	-0.51676	-0.341903	-0.445558	-0.457102	+	Discard	29	28	45.7	91.099	142.46	2.77101	A0A087WVR3;A0A087WTW0;Q96T88	E3 ubiquitin-protein ligase UHRF1	UHRF1
-0.466656	-0.532574	-0.332825	-0.489058	-0.455279	+	Discard	28	23	25.7	182.66	78.702	2.74324	O75037;Q2UVF0	Kinesin-like protein KIF21B;Kinesin-like protein	KIF21B
-0.750348	-0.383435	-0.321207	-0.356624	-0.452904	+	Discard	29	29	35.7	150.93	96.58	1.69639	Q96HA7;Q59GI3	Tonsoku-like protein	TONSL
-0.473531	-0.446934	-0.403828	-0.487197	-0.452872	+	Discard	19	19	81.5	19.311	323.31	3.83533	E7EQ69;Q9GZZ1;C9J5D1;A0A087WWJ2	N-alpha-acetyltransferase 50	NAA50
NaN	-0.212116	-0.405471	-0.736629	-0.451405		Discard	11	9	22.5	57.03	11.097	1.00699	Q3KQV9;B7ZKJ7;B3KTC8	UDP-N-acetylhexosamine pyrophosphorylase-like protein 1	UAP1L1
-0.475294	-0.346701	-0.450676	-0.530468	-0.450785	+	Discard	9	9	54.3	14.665	123.6	2.87347	A0A024R5Q1;Q9NX55	Huntingtin-interacting protein K	hCG_2003792;HYPK
-0.505206	-0.492708	-0.448784	-0.354704	-0.45035	+	Discard	27	24	63.3	52.164	323.31	3.0278	Q5U0Q1;Q13283;Q6FI03;Q53HH4;Q32P45;Q6ZP53	Ras GTPase-activating protein-binding protein 1	DKFZp686L1159;G3BP1;G3BP
-0.333662	-0.494272	-0.462137	-0.505533	-0.448901	+	Discard	22	21	52.9	55.439	258	2.83523	B4DNJ7;Q6ZNB1;P20839;C9J381;B3KRZ3;Q5H9Q6;A0A024R725;C9K0R9	Inosine-5-monophosphate dehydrogenase;Inosine-5-monophosphate dehydrogenase 1	IMPDH;IMPDH1;DKFZp781N0678
-0.479593	-0.374655	-0.493012	-0.448095	-0.448839	+	Discard	8	8	73.8	14.852	96.078	3.35049	Q86Y39;K7EQ77;K7EK78;K7EP35;K7EMT4	NADH dehydrogenase [ubiquinone] 1 alpha subcomplex subunit 11	NDUFA11
-0.435105	-0.470889	-0.444989	-0.439461	-0.447611	+	Discard	22	22	80.4	38.311	323.31	4.89746	V9HW89;Q00796;H0YLA4;B4DKI2	Sorbitol dehydrogenase	HEL-S-95n;SORD
-0.474593	-0.425211	-0.436119	-0.453913	-0.447459	+	Discard	18	18	65.8	17.718	147.97	4.5086	P62269	40S ribosomal protein S18	RPS18
-0.507542	-0.410026	-0.457772	-0.411464	-0.446701	+	Discard	18	18	70.2	30.348	323.31	3.51914	A0A0A0MR02;A0A024QZT0;P45880;A0A024QZN9;Q5JSD2;Q5JSD1;B4DKM5	Voltage-dependent anion-selective channel protein 2	VDAC2
-0.407536	-0.517565	-0.468132	-0.387902	-0.445284	+	Discard	11	9	25.3	55.173	192.05	3.19849	I6L9E8;Q8NCA5;E9PH82;B4DY25	Protein FAM98A	FAM98A
NaN	-0.472169	0.0422241	-0.899587	-0.443177		Discard	8	8	13.7	90.397	6.6172	0.610632	Q6ZUJ8	Phosphoinositide 3-kinase adapter protein 1	PIK3AP1
-0.410678	-0.43117	-0.455495	-0.473711	-0.442763	+	Discard	22	19	90.4	15.164	323.31	4.17736	E7DVW5;Q01469;I6L8B7	Fatty acid-binding protein, epidermal	FABP5
-0.408665	-0.532366	-0.419874	-0.408493	-0.442349	+	Discard	7	7	61.2	15.876	52.461	3.16432	Q86WQ0;U3KQ53	Nuclear receptor 2C2-associated protein	NR2C2AP
-0.423294	-0.401749	-0.501381	-0.440949	-0.441843	+	Discard	24	24	55.9	63.245	218.25	3.60455	Q8N543;A0A0A0MTR2;H3BR79;H3BUA6	Prolyl 3-hydroxylase OGFOD1	OGFOD1
-0.521784	-0.414787	-0.41916	-0.409987	-0.44143	+	Discard	38	6	62.4	70.67	323.31	3.31003	A0A024R9C1;P11940;E7EQV3;B4DZW4;E7ERJ7;B4DQX0;B3KT93;A0A087WTT1;A0A024R9E2	Polyadenylate-binding protein;Polyadenylate-binding protein 1	PABPC1
-0.500708	-0.385431	-0.515315	-0.363661	-0.441279	+	Discard	25	25	42.3	81.462	85.769	2.8329	A0A024R419;Q9NYY8;B3KMB8	FAST kinase domain-containing protein 2	KIAA0971;FASTKD2
-0.465879	-0.450479	-0.390169	-0.456544	-0.440768	+	Discard	16	16	70.5	16.445	83.724	3.88791	P62249;M0R210;M0R3H0;A0A087WZ27;M0R1M5;Q6IPX4	40S ribosomal protein S16	RPS16;ZNF90
-0.447977	-0.429751	-0.263612	-0.619714	-0.440263	+	Discard	18	18	24.6	126.32	45.203	2.04264	Q96SB8;C9JMN1	Structural maintenance of chromosomes protein 6	SMC6
-0.480498	-0.375328	-0.440107	-0.46347	-0.439851	+	Discard	20	20	19.6	181.67	34.927	3.50295	Q13395	Probable methyltransferase TARBP1	TARBP1
-0.429731	-0.482432	-0.412001	-0.43413	-0.439574	+	Discard	27	27	49.6	54.972	323.31	4.05352	O76021;Q32Q62;J3QSV6;A0PJ61;A0PJ87;I3L3U9;I3L3C4	Ribosomal L1 domain-containing protein 1	RSL1D1
-0.46927	-0.519094	-0.314517	-0.454644	-0.439381	+	Discard	12	12	22.1	74.999	20.763	2.67457	F5GZ90;Q9NZJ0;B4E0E6;B4DSA7	Denticleless protein homolog	DTL
-0.479211	-0.442614	-0.472789	-0.361231	-0.438961	+	Discard	15	15	75.7	27.614	155.14	3.29033	Q9H2J4;B7Z6S0	Phosducin-like protein 3	PDCL3
-0.345289	-0.48918	-0.496549	-0.411138	-0.435539	+	Discard	18	18	24.9	120.75	58.593	2.92408	Q9C0B7;B3KTB6	Transport and Golgi organization protein 6 homolog	TANGO6
-0.341135	-0.44042	-0.448509	-0.511259	-0.435331	+	Discard	1	1	3.9	31.293	5.4214	2.94483	A0A0C4DGS9;B3KN25;A0A024R0C0;Q9Y6K0	Choline/ethanolaminephosphotransferase 1	CEPT1
-0.338633	-0.439383	-0.472229	-0.490882	-0.435282	+	Discard	31	1	57.3	72.748	323.31	2.99054	A0A0S2Z5P5
-0.499116	-0.491085	-0.328417	-0.418157	-0.434194	+	Discard	8	8	38.1	31.689	73.046	2.78665	E7EQZ4;Q16637;A0A076L8Z0;I3QJX8;I6T6Y4;I2E4T1;I3QJX9;B4DP61	Survival motor neuron protein	SMN1;SMN2
-0.470089	NaN	-0.432513	-0.399521	-0.434041	+	Discard	2	2	13.3	23.687	4.2012	2.65785	F5GYV5;H7BZV4;B2RE15;A0A0C4DG62;F8WCT1;Q8TEM4;Q66PJ3;F8WEP2;A0A0C4DH18;F5H7X4	ADP-ribosylation factor-like protein 6-interacting protein 4	ARL6IP4;FLJ00169
-0.492403	-0.326353	-0.352308	-0.562005	-0.433267	+	Discard	8	8	18.3	64.467	20.973	2.34074	Q5VTL8;A0A0A0MRN0	Pre-mRNA-splicing factor 38B	PRPF38B
0.104873	-0.654853	-0.386091	-0.794733	-0.432701		Discard	6	6	50.6	18.986	27.093	0.931637	Q3ZCW2;U3KQ88	Galectin-related protein;Galectin	LGALSL
-0.435398	-0.683692	-0.426102	-0.180675	-0.431467	+	Discard	2	2	17.3	27.607	18.178	1.60888	K7ESE6;Q9BUM1	Glucose-6-phosphatase 3	G6PC3
-0.507193	-0.35679	-0.426975	-0.43152	-0.43062	+	Discard	23	23	51.5	60.586	323.31	3.10423	P0DN79;P35520;B7Z2D6;B7Z6W5;Q9NTF0	Cystathionine beta-synthase	CBS;DKFZp727E011
-0.381818	-0.548607	-0.399616	-0.384829	-0.428717	+	Discard	8	8	45.5	25.709	57.312	2.75547	Q96BR5	Cytochrome c oxidase assembly factor 7	COA7
-0.381818	-0.443674	-0.312581	-0.568516	-0.426647	+	Discard	17	17	57.6	51.289	323.31	2.36611	P49005;B4DP28;A0A087WWF6;F8W8R3;C9JLE1	DNA polymerase delta subunit 2	POLD2
-0.418967	-0.414884	-0.371553	-0.497669	-0.425768	+	Discard	27	27	31.3	100.72	101.04	3.29218	B2RB47;H0Y360;A0A024R098;Q01433	AMP deaminase 2	AMPD2
-0.306805	-0.37286	-0.422791	-0.597234	-0.424923	+	Discard	16	11	54.8	41.833	96.496	2.19352	O75818;X6RLL4;A0A087X1N3	Ribonuclease P protein subunit p40	RPP40
-0.597562	-0.32027	-0.32695	-0.453459	-0.42456	+	Discard	9	9	39.8	25.542	31.064	2.13141	Q13242;A8K3M9;H0YIB4;S4R3G0;B4DFT9	Serine/arginine-rich splicing factor 9	SRSF9
-0.965474	-0.293854	-0.412981	-0.0219362	-0.423561		Discard	5	5	33.7	19.474	48.595	0.912474	B7Z587;P17152	Transmembrane protein 11, mitochondrial	TMEM11
-0.421766	-0.434481	-0.435554	-0.401349	-0.423287	+	Discard	13	13	62.2	15.55	259.53	4.83509	P08708;H0YN88;A0A075B716	40S ribosomal protein S17	RPS17
-0.42911	-0.38054	-0.450853	-0.429867	-0.422593	+	Discard	8	7	54.1	18.742	216.39	4.01708	A0A0S2Z4Q3;A0A0S2Z4K2;P62633	Cellular nucleic acid-binding protein	CNBP
-0.432649	-0.395435	-0.461462	-0.399331	-0.422219	+	Discard	31	30	80.9	56.238	323.31	3.96267	Q8N995;A0A024R059;Q01581	Hydroxymethylglutaryl-CoA synthase, cytoplasmic	HMGCS1
-0.289686	-0.7194	-0.602964	-0.0739854	-0.421509		Discard	5	5	19.7	34.638	14.213	1.19156	A8K575;Q9NQZ5;B3KNN8;C9JTD3	StAR-related lipid transfer protein 7, mitochondrial	STARD7
-0.464883	-0.473571	-0.409336	-0.335918	-0.420927	+	Discard	21	21	67.7	37.32	323.31	3.03446	B2R7W0;P13995;B8ZZU9	Bifunctional methylenetetrahydrofolate dehydrogenase/cyclohydrolase, mitochondrial;NAD-dependent methylenetetrahydrofolate dehydrogenase;Methenyltetrahydrofolate cyclohydrolase	MTHFD2
-0.484025	-0.294579	-0.378457	-0.520666	-0.419432	+	Discard	14	14	43.3	55.728	99.591	2.41493	Q53FW9;A0A024RBH5;Q13610;B4DJV5;Q9BV37;B4DNL1	Periodic tryptophan protein 1 homolog	PWP1
-0.447269	-0.411253	-0.427557	-0.390623	-0.419175	+	Discard	8	8	57.1	16.648	188.17	4.2839	B1AQP2;Q9UHV9	Prefoldin subunit 2	PFDN2
-0.417714	-0.437799	-0.421998	-0.391777	-0.417322	+	Discard	37	10	64.8	70.839	323.31	4.57909	A0A0D9SFB3;A0A0D9SG12;B5BTY4;A0A0D9SF53;O00571;Q59GX6;B4DLU5;Q5S4N1	ATP-dependent RNA helicase DDX3X	DDX3X
-0.512658	-0.493987	-0.167977	-0.493236	-0.416964	+	Discard	13	13	48.6	28.362	24.66	1.81663	D3DN44;Q9BQ75;C9J384;B3KW72	Protein CMSS1	hCG_2023567;CMSS1
-0.358491	-0.459159	-0.433195	NaN	-0.416948	+	Discard	3	2	16.3	23.155	6.1159	2.28428	Q6FGU7;Q53EX5;B2R7I9;O14966	Ras-related protein Rab-7L1	RAB7L1;RAB29
-0.292864	-0.67985	-0.411387	-0.280755	-0.416214	+	Discard	16	0	52.5	50.729	62.772	1.68599	B4E074;K7EN33		NLE1
-0.533117	-0.328362	-0.387034	NaN	-0.416171	+	Discard	9	9	47.5	20.501	155.57	1.68332	J3KR35;Q8WUD4	Coiled-coil domain-containing protein 12	CCDC12
-0.455139	-0.377501	-0.421921	-0.402664	-0.414306	+	Discard	22	20	51.4	45.308	105.57	3.86883	B7Z4K8;E7ETZ4;B3KM68;A0A024RA42;Q9Y6E2;B5MCH7;Q75MG1;B5MCE7	Basic leucine zipper and W2 domain-containing protein 2	BZW2
NaN	-0.350927	-0.197286	-0.694578	-0.414264		Discard	13	13	29.9	59.96	102.54	0.973726	Q9UPT9	Ubiquitin carboxyl-terminal hydrolase 22	USP22
-0.335372	-0.448607	-0.415576	-0.457257	-0.414203	+	Discard	24	23	51.1	61.89	215.67	3.18446	P40222	Alpha-taxilin	TXLNA
-0.374561	-0.368831	-0.432708	-0.480116	-0.414054	+	Discard	10	10	48.2	31.136	65.822	3.25281	B2RAA8;A0A024R915;Q9BR61	Acyl-CoA-binding domain-containing protein 6	ACBD6
-0.452925	-0.100855	-0.495735	-0.598828	-0.412086	+	Discard	26	26	25.6	134.07	81.233	1.49765	A0A0A0MTL6;Q6ZS17;B4DZD8	Protein FAM65A	FAM65A
-0.345546	-0.540757	-0.153463	-0.604849	-0.411154	+	Discard	27	20	25.3	146.34	59.862	1.56067	Q4LE48;Q8WVM7;Q68DW7;B4E2Q7	Cohesin subunit SA-1	STAG1 variant protein;STAG1;DKFZp781D1416
-0.787667	-0.452234	-0.222044	-0.178257	-0.410051		Discard	11	11	41.1	46.319	108.46	1.21814	A8MUM1;Q53HC9	Protein TSSC1	TSSC1
-0.625511	-0.435378	-0.201576	-0.375852	-0.409579	+	Discard	19	19	22.2	177.97	46.538	1.73579	Q5T5Y3;B7ZLW1	Calmodulin-regulated spectrin-associated protein 1	CAMSAP1
-0.420646	-0.393842	-0.426664	-0.395075	-0.409057	+	Discard	29	2	57.4	55.804	323.31	4.70106	P12268;B7Z1G4	Inosine-5-monophosphate dehydrogenase 2	IMPDH2
-0.363252	-0.449119	-0.433623	-0.387619	-0.408403	+	Discard	15	15	27.7	76.304	38.989	3.59527	Q9BTX1;B4DZG6	Nucleoporin NDC1	NDC1
-0.288047	-0.417675	-0.574111	-0.353045	-0.40822	+	Discard	17	17	45.5	55.065	127.81	2.16097	C9J5N1;B3KSP9;Q9BTE6	Alanyl-tRNA editing protein Aarsd1	PTGES3L-AARSD1;AARSD1
-0.558665	-0.417849	-0.593594	-0.0613755	-0.407871	+	Discard	6	6	75.6	14.536	224.16	1.35747	Q9H840	Gem-associated protein 7	GEMIN7
-0.354483	-0.401978	-0.405279	-0.469729	-0.407867	+	Discard	14	14	56.5	22.391	323.31	3.37121	M0R0F0;A0A024R4Q8;P46782;Q53G25;M0R0R2;M0QZN2	40S ribosomal protein S5;40S ribosomal protein S5, N-terminally processed	RPS5
0.0114957	NaN	-0.652584	-0.579103	-0.40673		Discard	7	7	27.7	42.07	11.141	0.715277	Q9H6Y2;G3V1J0	WD repeat-containing protein 55	WDR55
-0.397619	-0.305378	-0.372916	-0.550761	-0.406669	+	Discard	5	5	38.7	15.324	38.659	2.3652	C9JYM0;O75817	Ribonuclease P protein subunit p20	POP7
-0.271548	-0.366969	-0.574412	-0.412981	-0.406477	+	Discard	20	2	50.3	69.437	323.31	2.11702	Q86U38	Nucleolar protein 9	NOP9
-0.372617	-0.426916	-0.441262	-0.383812	-0.406152	+	Discard	10	8	5.8	205.42	260.92	3.82865	E9PAV3;F8VZJ2;H0YHX9;A0A024RB41;Q13765;F8W0W4;F8W1N5;F8VNW4;B4DDI8	Nascent polypeptide-associated complex subunit alpha, muscle-specific form;Nascent polypeptide-associated complex subunit alpha	NACA;hCG_2016482
-0.527013	-0.305485	-0.482916	-0.308216	-0.405908	+	Discard	4	4	28.1	18.824	9.4204	2.22476	Q8WXD5	Gem-associated protein 6	GEMIN6
-0.338141	-0.433214	-0.572952	-0.276013	-0.40508	+	Discard	4	4	8.2	45.869	8.194	2.08644	B3KVN0;B4DKW1;Q0P512;Q59GX2;P11166;B4DDR6	Solute carrier family 2, facilitated glucose transporter member 1	SLC2A1
-0.404229	-0.443419	-0.366764	NaN	-0.404804	+	Discard	14	14	89.9	21.474	323.31	2.52646	O60232;H0YEB6;G3V1B8	Sjoegren syndrome/scleroderma autoantigen 1	SSSCA1
-0.650657	0.00619029	-0.568644	NaN	-0.404371		Discard	2	2	5.1	50.268	4.5417	0.722389	A4D0U1;O00458;C9JFH1;C9JNM6;B7Z4L0;Q75M98;Q75M99;Q75MS4	Interferon-related developmental regulator 1	IFRD1
-0.226021	-0.5256	-0.436451	-0.426858	-0.403733	+	Discard	13	13	51.3	33.652	52.205	2.10832	A0A024R4N9;Q9BSV6;E7EQB3;B0V3J0;A9C4B9;A0A0G2JNK5;B4DT51	tRNA-splicing endonuclease subunit Sen34	TSEN34
-0.305681	-0.423468	-0.539247	-0.341281	-0.402419	+	Discard	24	24	44.9	88.118	152.69	2.35169	Q6PJG6	BRCA1-associated ATM activator 1	BRAT1
-0.45178	-0.343714	-0.498811	-0.314194	-0.402125	+	Discard	19	19	40.7	59.875	47.081	2.5652	O60678;Q8WUV3;B4DP44;B4DWB1;A0A0A0MSN7	Protein arginine N-methyltransferase 3	PRMT3
-0.334807	-0.379789	-0.422636	-0.470949	-0.402045	+	Discard	9	9	31	43.989	163.19	3.08415	B2RAR3;Q9BXR0	Queuine tRNA-ribosyltransferase	QTRT1
-0.201808	-0.795333	-0.301497	-0.309252	-0.401973		Discard	7	7	32.2	33.688	21.931	1.24379	Q9NZ63;Q9P0Q6;Q6GVN4	Uncharacterized protein C9orf78	C9orf78
-0.622487	-0.0893747	-0.478567	-0.409527	-0.399989	+	Discard	38	6	35.6	171.59	209.62	1.41951	P33527;I3L4X2;A0A0A0MS99;Q9UQ98	Multidrug resistance-associated protein 1	ABCC1;MRP
-0.396156	-0.427401	-0.367974	-0.407249	-0.399695	+	Discard	20	20	84.9	36.501	323.31	4.18354	Q5U0F4;Q13347;Q53HU7	Eukaryotic translation initiation factor 3 subunit I	EIF3I
-0.432844	-0.401844	-0.364106	-0.397372	-0.399042	+	Discard	13	13	62.8	16.06	66.264	4.01715	B0ZBD0;Q8WVX7;P39019	40S ribosomal protein S19	RPS19
-0.451307	-0.391399	-0.329522	-0.405815	-0.394511	+	Discard	13	2	63.6	18.898	208.05	3.24971	P46783;Q59GE4;F6U211	40S ribosomal protein S10	RPS10
-0.384452	-0.373514	-0.412693	-0.405375	-0.394008	+	Discard	6	6	53.1	14.818	75.935	4.56943	Q7Z4W8;P35268;K7ERI7;K7EP65;K7EKS7;K7ELC4;K7EMH1;K7EJT5	60S ribosomal protein L22	RPL22
-0.401692	-0.364645	-0.392951	-0.4165	-0.393947	+	Discard	14	14	62.9	17.222	86.289	4.33061	P62277;J3KMX5	40S ribosomal protein S13	RPS13
-0.357973	-0.640704	-0.183146	NaN	-0.393941		Discard	6	6	23.9	32.992	89.728	1.00892	Q9ULR0;D6RC18;A8MVI5	Pre-mRNA-splicing factor ISY1 homolog	ISY1
-0.949895	-0.341318	-0.415441	0.136585	-0.392517		Discard	16	1	19.1	106	43.012	0.754925	B7ZL34;A0A0A0MR59;A0A0C4DG68		PUM2
-0.422153	-0.452846	NaN	-0.301853	-0.392284	+	Discard	10	10	27.5	71.085	19.825	1.86913	A0A0A8K8C0;Q9H6W3	Bifunctional lysine-specific demethylase and histidyl-hydroxylase NO66	URLC2;NO66
-0.405948	-0.370844	-0.403198	-0.388771	-0.39219	+	Discard	22	22	67.6	43.66	323.31	4.72013	A0A140VJP5;P31153;B4DEX8	S-adenosylmethionine synthase isoform type-2;S-adenosylmethionine synthase	MAT2A
-0.352511	-0.348464	-0.392478	-0.468511	-0.390491	+	Discard	11	11	50.6	26.888	218.29	3.10531	Q86V81;E9PB61	THO complex subunit 4	ALYREF
-0.345656	-0.475716	-0.393634	-0.346536	-0.390385	+	Discard	7	6	69.2	15.237	80.743	2.98457	Q9Y2S0;A0A0R4J2F3	DNA-directed RNA polymerases I and III subunit RPAC2	POLR1D
-0.386657	-0.444478	-0.368868	-0.355461	-0.388866	+	Discard	30	15	74.1	48.991	323.31	3.55262	A0A024RCM3;Q13838;Q5STU3;A0A0G2JJZ9;F6WLT2;B4DP52;A0A140T9X3;A0A0A0MT12;F6TRA5;F6S4E6;Q59G92;A0A140T9X9;A0A140T996;F6UJC5;A0A140TA18	Spliceosome RNA helicase DDX39B	hCG_2005638;DDX39B
-0.37486	-0.315774	-0.387714	-0.474713	-0.388265	+	Discard	8	1	66.4	17.723	117.11	2.88743	K7ELC2;P62841;K7EQJ5;K7EJ78	40S ribosomal protein S15	RPS15
-0.416808	-0.256632	-0.42876	-0.448824	-0.387756	+	Discard	6	6	66	16.859	63.527	2.50577	A0A024R829;Q9NRF9	DNA polymerase epsilon subunit 3	POLE3
-0.419488	-0.377163	-0.345289	-0.406675	-0.387154	+	Discard	8	8	36.9	29.201	60.464	3.76818	Q8N1H4;Q68DZ9;Q59GA1;B2RDQ3;P62995;H7C2L4;H7BXF3	Transformer-2 protein homolog beta	DKFZp686F18120;TRA2B
-0.404802	-0.373215	-0.378982	-0.391229	-0.387057	+	Discard	14	0	48.3	32.596	79.541	4.88387	S4R435		RPS10-NUDT3
-0.328997	-0.495715	-0.285143	-0.436647	-0.386625	+	Discard	24	13	44.4	98.663	105.76	2.38982	Q14693;Q68CS2	Phosphatidate phosphatase LPIN1	LPIN1;DKFZp781P1796
-0.384829	-0.375085	-0.391512	-0.393368	-0.386199	+	Discard	11	11	84.5	17.605	85.421	5.56818	C9J0K6;P30626;B4DHQ6	Sorcin	SRI
-0.343769	-0.431151	-0.383661	NaN	-0.386194	+	Discard	8	6	52.5	20.811	71.848	2.37163	A4D177;Q13185	Chromobox protein homolog 3	CBX3
-0.298655	-0.418253	-0.43651	-0.390188	-0.385902	+	Discard	19	18	53.6	57.278	158.13	2.96843	A0A0C4DFL7;Q16850;B3KRC6	Lanosterol 14-alpha demethylase	CYP51A1
-0.622843	-0.466058	-0.2043	-0.247851	-0.385263	+	Discard	9	7	40.2	36.087	25.855	1.53623	O75190;B4DVN1;A0A0J9YX62;E9PH18;B4DMJ9;B4DNN5;C9J2C4;A7UJ17;C9JDR7;C9JDX6;F8WCZ4;C9J2P2;B4DNF1	DnaJ homolog subfamily B member 6	DNAJB6
-0.388601	-0.411272	-0.367043	-0.373122	-0.38501	+	Discard	33	0	48.3	72.36	216.79	4.43228	Q6IQ30;H0Y5F5	Polyadenylate-binding protein	PABPC4
NaN	-0.396859	-0.447308	-0.309163	-0.384443	+	Discard	3	1	37.3	9.0115	3.4846	1.96488	H3BTL1;H6UMI0;Q658J6;Q9GZQ8;A6NCE7	Microtubule-associated proteins 1A/1B light chain 3B;Microtubule-associated proteins 1A/1B light chain 3 beta 2	MAP1LC3B;DKFZp762B153;MAP1LC3B2
-0.388676	-0.317894	-0.395967	-0.433916	-0.384113	+	Discard	21	1	54.1	50.817	323.31	3.26473	A0A024RDB2;A8K6V7;D6RAC7;D6RB17		G3BP2
-0.315379	-0.35205	-0.497527	-0.370657	-0.383903	+	Discard	12	12	57.6	23.51	274.89	2.63324	Q13257	Mitotic spindle assembly checkpoint protein MAD2A	MAD2L1
-0.217608	-0.343037	-0.513914	-0.459437	-0.383499	+	Discard	10	10	25.2	31.484	17.864	1.99764	Q9Y3B9;A8K201	RRP15-like protein	RRP15
NaN	-0.141064	-0.603556	-0.402092	-0.382237		Discard	1	1	16.2	8.6252	3.6601	0.983367	Q7Z3B0	Small integral membrane protein 15	SMIM15
-0.353524	-0.363624	-0.430042	-0.373327	-0.380129	+	Discard	22	22	62.9	46.03	91.449	3.69884	A8K097;Q5JVF3;A0A024RE04;A0A024RDZ9	PCI domain-containing protein 2	PCID2;RP11-98F14.6
-0.336683	-0.415576	-0.349585	-0.417849	-0.379923	+	Discard	16	11	35.6	61.319	66.873	3.40883	B5BU99;Q9Y5A9	YTH domain-containing family protein 2	YTHDF2
-0.57583	-0.0584429	NaN	-0.505472	-0.379915		Discard	8	8	19.4	61.32	11.542	0.842614	H0Y8P4;Q8TED0	U3 small nucleolar RNA-associated protein 15 homolog	UTP15
-0.360471	-0.390075	-0.368514	-0.390472	-0.377383	+	Discard	7	7	52.9	13.373	68.94	4.74138	P60866;E5RJX2	40S ribosomal protein S20	RPS20
NaN	-0.32572	-0.232701	-0.572523	-0.376981		Discard	9	9	33.6	40.262	84.848	1.1849	O95273;H3BR23	Cyclin-D1-binding protein 1	CCNDBP1
-0.366392	-0.374225	-0.388998	-0.374019	-0.375908	+	Discard	62	1	66.3	112.14	323.31	5.35788	Q59HH3;P22102;B4DJ93	Trifunctional purine biosynthetic protein adenosine-3;Phosphoribosylamine--glycine ligase;Phosphoribosylformylglycinamidine cyclo-ligase;Phosphoribosylglycinamide formyltransferase	GART
-0.345784	-0.346903	-0.278321	-0.532157	-0.375791	+	Discard	4	4	33.8	15.512	116.16	2.20338	Q9Y6H1;Q5T1J5	Coiled-coil-helix-coiled-coil-helix domain-containing protein 2;Putative coiled-coil-helix-coiled-coil-helix domain-containing protein CHCHD2P9, mitochondrial	CHCHD2;CHCHD2P9
-0.355922	-0.485236	-0.296545	-0.365165	-0.375717	+	Discard	32	32	39	112.19	163.77	2.60689	A8K8X0;Q14CX7	N-alpha-acetyltransferase 25, NatB auxiliary subunit	NAA25
-0.405394	-0.291645	-0.320414	-0.484005	-0.375365	+	Discard	16	16	46.5	61.14	75.751	2.48431	Q9NWZ5;Q53HM1	Uridine-cytidine kinase-like 1;Uridine-cytidine kinase	UCKL1
-0.371758	-0.362121	-0.384753	-0.38163	-0.375066	+	Discard	8	8	56.4	19.163	323.31	5.24953	Q96ME4;J3KQ48;Q9Y3E5	Peptidyl-tRNA hydrolase 2, mitochondrial	PTRH2
-0.301053	-0.430723	-0.342543	-0.425308	-0.374906	+	Discard	166	148	73.7	291.02	323.31	2.88096	Q14315	Filamin-C	FLNC
-0.389073	-0.342762	-0.409393	-0.354907	-0.374034	+	Discard	50	22	37.5	228.86	256.09	3.82124	P48634	Protein PRRC2A	PRRC2A
-0.0418774	-0.572544	-0.580461	-0.30036	-0.373811		Discard	12	12	21.1	80.7	21.944	1.20826	Q9H0K6;F8VZA0	Pseudouridylate synthase 7 homolog-like protein	PUS7L
-0.367025	-0.367006	-0.379601	-0.381404	-0.373759	+	Discard	20	7	71.6	35.611	249.59	5.59766	O75821;A8K5K5;Q6IAM0;K7EL20;K7ENA8	Eukaryotic translation initiation factor 3 subunit G	EIF3G
-0.313836	-0.287977	-0.500871	-0.389054	-0.372934	+	Discard	26	26	45.7	75.225	105.97	2.36008	Q9H089	Large subunit GTPase 1 homolog	LSG1
[truncated: 4,196 more rows]

## Sheet: OPM-2 O-48 M_L
Ratio M/L normalized R1	Ratio M/L normalized R2	Ratio M/L normalized R3	Ratio M/L normalized R4	mean log2 ratio	C: T-test Significant	C: Filter (mean log2 ratio > 0.5 / < -0.5)	N: Peptides	N: Unique peptides	N: Sequence coverage [%]	N: Mol. weight [kDa]	N: Score	N: -Log10 T-test p-value	T: Majority protein IDs	T: Protein names	T: Gene names
[truncated: 4,571 more rows]

[truncated: 5 more sheets: OPM-2 O-48 H_L, LP1 L-48 M_L, LP1 L-48 H_L, HS5 H-48 M_L, HS5 H-48 H_L]
